# Supplementary material for: An enriched maternal environment and stereotypies of sows differentially affect the neuro-epigenome of brain regions related to emotionality in their piglets
Source: Epigenetics. 2023 May 16;18(1):2196656. doi: 10.1080/15592294.2023.2196656 (PMC10190189; doi:10.1080/15592294.2023.2196656)
Supplement: Supplemental Material [file KEPI_A_2196656_SM2126.zip]

Archive with 11 entries (10 files):
- Supplementary files/
- Supplementary files/Supplementary Figure S1.TIF
- Supplementary files/Supplementary Figure S2.TIF
- Supplementary files/Supplementary Spreadsheet S1.xlsx
- Supplementary files/Supplementary Spreadsheet S2 (1).xlsx
- Supplementary files/Supplementary Spreadsheet S2_new Version.xlsx
- Supplementary files/Supplementary Spreadsheet S3_newVersion.xlsx
- Supplementary files/Supplementary Tab S1.pdf
- Supplementary files/Supplementary Tab S2.pdf
- Supplementary files/Updated Spreadsheet 1.xlsx
- Supplementary files/Updated Supplementary Spreadsheet S1_new Version.xlsx
