# Supplementary material for: An enriched maternal environment and stereotypies of sows differentially affect the neuro-epigenome of brain regions related to emotionality in their piglets
Source: Epigenetics. 2023 May 16;18(1):2196656. doi: 10.1080/15592294.2023.2196656 (PMC10190189; doi:10.1080/15592294.2023.2196656)
Supplement: Supplemental Material [file KEPI_A_2196656_SM2126.zip › Supplementary files/Supplementary Spreadsheet S1.xlsx]

## Sheet: Sheet1
Sampling	Treatments	regions.CG	regions.C	regions.G	regions.relH	regions.GoGe	genome.C	genome.G	genome.CG	genome.relH	genome.GoGe	enrichment.score.relH	enrichment.score.GoGe
PigletsBrain01	CT	108565	942055	939823	3.28827	0.404847	502980295	503288080	29659531	1.21791	0.285329	2.69992	1.41888
PigletsBrain02	HT	159385	1339779	1339216	3.39567	0.416952	502980295	503288080	29659531	1.21791	0.285329	2.78811	1.4613
PigletsBrain03	AT	134658	1164243	1161822	3.31571	0.404301	502980295	503288080	29659531	1.21791	0.285329	2.72246	1.41696
PigletsBrain04	CT	105932	904611	903690	3.36304	0.40817	502980295	503288080	29659531	1.21791	0.285329	2.76132	1.43053
PigletsBrain05	HT	173280	1478819	1477860	3.33978	0.411369	502980295	503288080	29659531	1.21791	0.285329	2.74222	1.44174
PigletsBrain06	AT	138361	1188072	1185031	3.33815	0.407332	502980295	503288080	29659531	1.21791	0.285329	2.74088	1.42759
PigletsBrain07	CT	182622	1521669	1519260	3.42931	0.420675	502980295	503288080	29659531	1.21791	0.285329	2.81573	1.47435
PigletsBrain08	HT	116514	980375	981357	3.42906	0.411493	502980295	503288080	29659531	1.21791	0.285329	2.81552	1.44217
PigletsBrain09	AT	139763	1175444	1176373	3.37617	0.41842	502980295	503288080	29659531	1.21791	0.285329	2.7721	1.46645
PigletsBrain10	CT	119799	1050551	1047594	3.25047	0.40119	502980295	503288080	29659531	1.21791	0.285329	2.66889	1.40606
PigletsBrain11	HT	125039	1079838	1077470	3.31693	0.405127	502980295	503288080	29659531	1.21791	0.285329	2.72346	1.41986
PigletsBrain12	AT	110974	955128	953987	3.32965	0.405919	502980295	503288080	29659531	1.21791	0.285329	2.73391	1.42264
PigletsBrain13	CT	148437	1264666	1262158	3.33358	0.41408	502980295	503288080	29659531	1.21791	0.285329	2.73713	1.45124
PigletsBrain14	HT	140967	1216153	1211175	3.32107	0.40622	502980295	503288080	29659531	1.21791	0.285329	2.72686	1.42369
PigletsBrain15	AT	116188	990726	985776	3.35817	0.411611	502980295	503288080	29659531	1.21791	0.285329	2.75732	1.44259
PigletsBrain16	CT	174066	1483731	1479324	3.38863	0.407366	502980295	503288080	29659531	1.21791	0.285329	2.78233	1.42771
PigletsBrain17	HT	217665	1852973	1850399	3.3286	0.415128	502980295	503288080	29659531	1.21791	0.285329	2.73304	1.45491
PigletsBrain18	AE	121563	988794	988892	3.52031	0.429306	502980295	503288080	29659531	1.21791	0.285329	2.89045	1.5046
PigletsBrain19	CE	107521	916584	913574	3.36887	0.409813	502980295	503288080	29659531	1.21791	0.285329	2.76611	1.43628
PigletsBrain20	HE	133564	1107937	1104316	3.45332	0.422214	502980295	503288080	29659531	1.21791	0.285329	2.83545	1.47975
PigletsBrain21	AN	91709	780591	781078	3.35914	0.410655	502980295	503288080	29659531	1.21791	0.285329	2.75812	1.43924
PigletsBrain22	CN	106549	902837	901438	3.37031	0.413889	502980295	503288080	29659531	1.21791	0.285329	2.76729	1.45057
PigletsBrain23	HN	94839	793849	789713	3.44954	0.415916	502980295	503288080	29659531	1.21791	0.285329	2.83234	1.45767
PigletsBrain24	CE	102708	887354	887044	3.31133	0.404728	502980295	503288080	29659531	1.21791	0.285329	2.71886	1.41846
PigletsBrain25	HE	103040	911060	908494	3.22715	0.397488	502980295	503288080	29659531	1.21791	0.285329	2.64974	1.39309
PigletsBrain26	AE	99531	883985	883399	3.21519	0.394556	502980295	503288080	29659531	1.21791	0.285329	2.63992	1.38281
PigletsBrain27	CE	95097	829025	824896	3.29065	0.401869	502980295	503288080	29659531	1.21791	0.285329	2.70188	1.40844
PigletsBrain28	HE	90079	775962	775578	3.32564	0.40542	502980295	503288080	29659531	1.21791	0.285329	2.73061	1.42089
PigletsBrain29	AE	123459	1075892	1073705	3.28275	0.401933	502980295	503288080	29659531	1.21791	0.285329	2.6954	1.40867
PigletsBrain30	CE	150340	1292662	1291032	3.30414	0.409891	502980295	503288080	29659531	1.21791	0.285329	2.71296	1.43656
PigletsBrain31	HE	112055	973096	970646	3.2827	0.404962	502980295	503288080	29659531	1.21791	0.285329	2.69536	1.41928
PigletsBrain32	AN	82436	736938	732183	3.1561	0.399055	502980295	503288080	29659531	1.21791	0.285329	2.5914	1.39858
PigletsBrain33	CN	106790	888782	888248	3.4481	0.418939	502980295	503288080	29659531	1.21791	0.285329	2.83116	1.46827
PigletsBrain34	HN	113081	960044	958969	3.36736	0.412471	502980295	503288080	29659531	1.21791	0.285329	2.76487	1.4456
PigletsBrain35	AN	57468	490059	490405	3.39858	0.404344	502980295	503288080	29659531	1.21791	0.285329	2.7905	1.41712
PigletsBrain36	CN	90865	761814	760497	3.4351	0.414865	502980295	503288080	29659531	1.21791	0.285329	2.82049	1.45399
PigletsBrain37	HN	83608	706969	705007	3.3982	0.412717	502980295	503288080	29659531	1.21791	0.285329	2.79019	1.44646
PigletsBrain38	AT	139162	1101354	1097590	3.56455	0.449438	502980295	503288080	29659531	1.21791	0.285329	2.92677	1.57516
PigletsBrain39	CT	86170	740196	737069	3.34733	0.406592	502980295	503288080	29659531	1.21791	0.285329	2.74842	1.42499
PigletsBrain40	HT	78614	670421	667041	3.36659	0.410496	502980295	503288080	29659531	1.21791	0.285329	2.76424	1.43868
PigletsBrain41	AT	81539	697530	694562	3.35948	0.408493	502980295	503288080	29659531	1.21791	0.285329	2.7584	1.43166
PigletsBrain42	AT	86212	742337	737233	3.3247	0.408486	502980295	503288080	29659531	1.21791	0.285329	2.72984	1.43163
PigletsBrain43	CT	102459	861310	859075	3.40544	0.416617	502980295	503288080	29659531	1.21791	0.285329	2.79613	1.46013
PigletsBrain44	AT	67830	555555	554058	3.52464	0.424079	502980295	503288080	29659531	1.21791	0.285329	2.894	1.48628
PigletsBrain45	CT	84040	717175	713781	3.35043	0.411795	502980295	503288080	29659531	1.21791	0.285329	2.75096	1.44323
PigletsBrain46	HT	90144	768021	767501	3.37473	0.408491	502980295	503288080	29659531	1.21791	0.285329	2.77092	1.43165
PigletsBrain47	AE	93164	805162	802455	3.30971	0.405885	502980295	503288080	29659531	1.21791	0.285329	2.71753	1.42252
PigletsBrain48	CE	36369	330515	331754	3.13012	0.385385	502980295	503288080	29659531	1.21791	0.285329	2.57007	1.35067
PigletsBrain49	HE	96143	818292	816551	3.36364	0.411276	502980295	503288080	29659531	1.21791	0.285329	2.76181	1.44141
PigletsBrain50	AN	104716	886865	884589	3.36741	0.415079	502980295	503288080	29659531	1.21791	0.285329	2.76491	1.45474
PigletsBrain51	CN	98681	830842	831337	3.40752	0.413745	502980295	503288080	29659531	1.21791	0.285329	2.79784	1.45006
PigletsBrain52	HN	95944	828218	826372	3.30656	0.406761	502980295	503288080	29659531	1.21791	0.285329	2.71494	1.42559
PigletsBrain53	AT	78191	684805	682931	3.28344	0.398145	502980295	503288080	29659531	1.21791	0.285329	2.69596	1.39539
PigletsBrain54	AE	83249	695354	694487	3.42509	0.419002	502980295	503288080	29659531	1.21791	0.285329	2.81226	1.46849
AVERAGE		110762	944204	942219	3.3533	0.410278	502980295	503288080	29659531	1.21791	0.285329	2.75332	1.43791
SD		32422.9	272356	272064	0.0802755	0.00936153	0	0	0	1.12065e-15	2.80162e-16	0.0659124	0.0328096
	%of the CpGs in the Genome	0.373445
