# Supplementary material for: An enriched maternal environment and stereotypies of sows differentially affect the neuro-epigenome of brain regions related to emotionality in their piglets
Source: Epigenetics. 2023 May 16;18(1):2196656. doi: 10.1080/15592294.2023.2196656 (PMC10190189; doi:10.1080/15592294.2023.2196656)
Supplement: Supplemental Material [file KEPI_A_2196656_SM2126.zip › Supplementary files/Supplementary Spreadsheet S2 (1).xlsx]

## Sheet: S. spreadsheet
Cluster	ID	Description	GeneRatio	BgRatio	pvalue	p.adjust	qvalue	geneID	Count
A	GO:0031109	microtubule polymerization or depolymerization	4/38	42/6478	9.60556e-05	0.081167	0.081167	NCKAP5L/KIF2B/DYRK1A/TPPP	4
H	GO:0045597	positive regulation of cell differentiation	13/68	300/6478	1.09228e-05	0.0159146	0.015016	SOX17/SEMA4D/VSIR/LOC100510975/GATA3/NTN1/REST/PROC/ZBTB1/PTCH1/CASP8/EIF4G1/AKAP1	13
H	GO:0051094	positive regulation of developmental process	14/68	436/6478	0.000135256	0.0985341	0.0929708	SOX17/SEMA4D/VSIR/LOC100510975/GATA3/NTN1/REST/PROC/ZBTB1/PTCH1/CASP8/EIF4G1/LRRTM2/AKAP1	14
A-E/B	GO:0031109	microtubule polymerization or depolymerization	3/18	42/6478	0.000193288	0.0778381	0.0712898	NCKAP5L/KIF2B/TPPP	3
A-E/B	GO:0051261	protein depolymerization	3/18	49/6478	0.000306449	0.0778381	0.0712898	NCKAP5L/DNAJC6/KIF2B	3
A-E/B	GO:0043624	cellular protein complex disassembly	3/18	59/6478	0.000531403	0.0899842	0.0824141	NCKAP5L/DNAJC6/KIF2B	3
A-E/B	GO:0007019	microtubule depolymerization	2/18	19/6478	0.00121267	0.154008	0.141052	NCKAP5L/KIF2B	2
A-E/B	GO:0032984	protein-containing complex disassembly	3/18	90/6478	0.00181955	0.178279	0.163281	NCKAP5L/DNAJC6/KIF2B	3
A-E/B	GO:0008625	extrinsic apoptotic signaling pathway via death domain receptors	2/18	25/6478	0.00210658	0.178279	0.163281	DELE1/CASP8	2
A-E/B	GO:0001578	microtubule bundle formation	2/18	27/6478	0.00245661	0.178279	0.163281	NCKAP5L/TPPP	2
A-E/BS	GO:0034205	amyloid-beta formation	2/11	12/6478	0.000171434	0.0237126	0.0185818	LRRTM3/DYRK1A	2
A-E/BS	GO:0050435	amyloid-beta metabolic process	2/11	15/6478	0.000271978	0.0237126	0.0185818	LRRTM3/DYRK1A	2
A-E/BS	GO:0042987	amyloid precursor protein catabolic process	2/11	18/6478	0.00039521	0.0237126	0.0185818	LRRTM3/DYRK1A	2
A-E/BS	GO:0042982	amyloid precursor protein metabolic process	2/11	23/6478	0.000650496	0.0255231	0.0200005	LRRTM3/DYRK1A	2
A-E/BS	GO:1903312	negative regulation of mRNA metabolic process	2/11	24/6478	0.000708975	0.0255231	0.0200005	RBM38/DYRK1A	2
A-E/BS	GO:0006518	peptide metabolic process	4/11	324/6478	0.00153184	0.0459552	0.0360117	LRRTM3/MRPL4/RPL38/DYRK1A	4
A-E/BS	GO:0043603	cellular amide metabolic process	4/11	411/6478	0.00368394	0.0864059	0.0677099	LRRTM3/MRPL4/RPL38/DYRK1A	4
A-E/BS	GO:0043484	regulation of RNA splicing	2/11	56/6478	0.00384026	0.0864059	0.0677099	RBM38/DYRK1A	2
A-E/BS	GO:1903311	regulation of mRNA metabolic process	2/11	85/6478	0.00866635	0.154611	0.121157	RBM38/DYRK1A	2
A-E/BS	GO:0001945	lymph vessel development	1/11	10/6478	0.016863	0.154611	0.121157	TMEM204	1
A-E/BS	GO:0048255	mRNA stabilization	1/11	10/6478	0.016863	0.154611	0.121157	RBM38	1
A-E/BS	GO:0090311	regulation of protein deacetylation	1/11	10/6478	0.016863	0.154611	0.121157	DYRK1A	1
A-E/BS	GO:1902991	regulation of amyloid precursor protein catabolic process	1/11	10/6478	0.016863	0.154611	0.121157	LRRTM3	1
A-E/BS	GO:0043489	RNA stabilization	1/11	11/6478	0.018535	0.154611	0.121157	RBM38	1
A-E/BS	GO:0050686	negative regulation of mRNA processing	1/11	11/6478	0.018535	0.154611	0.121157	DYRK1A	1
A-E/BS	GO:0042692	muscle cell differentiation	2/11	127/6478	0.0186814	0.154611	0.121157	RBM38/TMEM204	2
A-E/BS	GO:0048010	vascular endothelial growth factor receptor signaling pathway	1/11	12/6478	0.0202044	0.154611	0.121157	TMEM204	1
A-E/BS	GO:0099054	presynapse assembly	1/11	12/6478	0.0202044	0.154611	0.121157	LRRTM3	1
A-E/BS	GO:1901797	negative regulation of signal transduction by p53 class mediator	1/11	12/6478	0.0202044	0.154611	0.121157	DYRK1A	1
A-E/BS	GO:0033120	positive regulation of RNA splicing	1/11	13/6478	0.0218713	0.154611	0.121157	DYRK1A	1
A-E/BS	GO:0038083	peptidyl-tyrosine autophosphorylation	1/11	13/6478	0.0218713	0.154611	0.121157	DYRK1A	1
A-E/BS	GO:0043516	regulation of DNA damage response, signal transduction by p53 class mediator	1/11	13/6478	0.0218713	0.154611	0.121157	DYRK1A	1
A-E/BS	GO:1902373	negative regulation of mRNA catabolic process	1/11	13/6478	0.0218713	0.154611	0.121157	RBM38	1
A-E/BS	GO:0031111	negative regulation of microtubule polymerization or depolymerization	1/11	14/6478	0.0235355	0.154611	0.121157	DYRK1A	1
A-E/BS	GO:0099172	presynapse organization	1/11	14/6478	0.0235355	0.154611	0.121157	LRRTM3	1
A-E/BS	GO:1902369	negative regulation of RNA catabolic process	1/11	14/6478	0.0235355	0.154611	0.121157	RBM38	1
A-E/BS	GO:0008380	RNA splicing	2/11	147/6478	0.0245957	0.154611	0.121157	RBM38/DYRK1A	2
A-E/BS	GO:0006914	autophagy	2/11	148/6478	0.0249095	0.154611	0.121157	ATG13/DRAM1	2
A-E/BS	GO:0061919	process utilizing autophagic mechanism	2/11	148/6478	0.0249095	0.154611	0.121157	ATG13/DRAM1	2
A-E/BS	GO:0031113	regulation of microtubule polymerization	1/11	16/6478	0.0268563	0.161138	0.126272	DYRK1A	1
A-E/BS	GO:0061912	selective autophagy	1/11	17/6478	0.0285129	0.165559	0.129736	ATG13	1
A-E/BS	GO:0006397	mRNA processing	2/11	164/6478	0.0301566	0.169631	0.132927	RBM38/DYRK1A	2
A-E/BS	GO:0030330	DNA damage response, signal transduction by p53 class mediator	1/11	21/6478	0.0351134	0.185895	0.145672	DYRK1A	1
A-E/BS	GO:1901796	regulation of signal transduction by p53 class mediator	1/11	21/6478	0.0351134	0.185895	0.145672	DYRK1A	1
A-E/BS	GO:0051145	smooth muscle cell differentiation	1/11	22/6478	0.0367572	0.189037	0.148134	TMEM204	1
A-E/BS	GO:0051965	positive regulation of synapse assembly	1/11	23/6478	0.0383984	0.190999	0.149672	LRRTM3	1
A-E/BS	GO:0046785	microtubule polymerization	1/11	24/6478	0.0400371	0.190999	0.149672	DYRK1A	1
A-E/BS	GO:0010830	regulation of myotube differentiation	1/11	25/6478	0.0416732	0.190999	0.149672	RBM38	1
A-E/BS	GO:0006476	protein deacetylation	1/11	28/6478	0.0465664	0.190999	0.149672	DYRK1A	1
A-E/BS	GO:0031110	regulation of microtubule polymerization or depolymerization	1/11	28/6478	0.0465664	0.190999	0.149672	DYRK1A	1
A-E/BS	GO:0043488	regulation of mRNA stability	1/11	28/6478	0.0465664	0.190999	0.149672	RBM38	1
A-E/BS	GO:0043487	regulation of RNA stability	1/11	29/6478	0.0481924	0.190999	0.149672	RBM38	1
A-E/BS	GO:2001021	negative regulation of response to DNA damage stimulus	1/11	29/6478	0.0481924	0.190999	0.149672	DYRK1A	1
A-E/BS	GO:0061061	muscle structure development	2/11	213/6478	0.0486812	0.190999	0.149672	RBM38/TMEM204	2
A-E/BS	GO:0000422	autophagy of mitochondrion	1/11	30/6478	0.0498159	0.190999	0.149672	ATG13	1
A-E/BS	GO:0061726	mitochondrion disassembly	1/11	30/6478	0.0498159	0.190999	0.149672	ATG13	1
A-E/BS	GO:0032272	negative regulation of protein polymerization	1/11	31/6478	0.0514369	0.190999	0.149672	DYRK1A	1
A-E/BS	GO:0031329	regulation of cellular catabolic process	2/11	223/6478	0.0528791	0.190999	0.149672	RBM38/DRAM1	2
A-E/BS	GO:0035601	protein deacylation	1/11	32/6478	0.0530553	0.190999	0.149672	DYRK1A	1
A-E/BS	GO:0098732	macromolecule deacylation	1/11	32/6478	0.0530553	0.190999	0.149672	DYRK1A	1
A-E/BS	GO:0042770	signal transduction in response to DNA damage	1/11	34/6478	0.0562847	0.196507	0.153988	DYRK1A	1
A-E/BS	GO:0016071	mRNA metabolic process	2/11	232/6478	0.0567686	0.196507	0.153988	RBM38/DYRK1A	2
A-E/BS	GO:0051963	regulation of synapse assembly	1/11	36/6478	0.0595041	0.197335	0.154636	LRRTM3	1
A-E/BS	GO:0061013	regulation of mRNA catabolic process	1/11	36/6478	0.0595041	0.197335	0.154636	RBM38	1
A-E/BS	GO:0051153	regulation of striated muscle cell differentiation	1/11	38/6478	0.0627135	0.197335	0.154636	RBM38	1
A-E/BS	GO:0000045	autophagosome assembly	1/11	40/6478	0.0659129	0.197335	0.154636	ATG13	1
A-E/BS	GO:0018107	peptidyl-threonine phosphorylation	1/11	40/6478	0.0659129	0.197335	0.154636	DYRK1A	1
A-E/BS	GO:0072331	signal transduction by p53 class mediator	1/11	40/6478	0.0659129	0.197335	0.154636	DYRK1A	1
A-E/BS	GO:0048024	regulation of mRNA splicing, via spliceosome	1/11	41/6478	0.0675089	0.197335	0.154636	DYRK1A	1
A-E/BS	GO:1903008	organelle disassembly	1/11	41/6478	0.0675089	0.197335	0.154636	ATG13	1
A-E/BS	GO:1905037	autophagosome organization	1/11	41/6478	0.0675089	0.197335	0.154636	ATG13	1
A-E/BS	GO:0031109	microtubule polymerization or depolymerization	1/11	42/6478	0.0691024	0.197335	0.154636	DYRK1A	1
A-E/BS	GO:0014902	myotube differentiation	1/11	43/6478	0.0706934	0.197335	0.154636	RBM38	1
A-E/BS	GO:0018210	peptidyl-threonine modification	1/11	43/6478	0.0706934	0.197335	0.154636	DYRK1A	1
A-E/BS	GO:0007416	synapse assembly	1/11	44/6478	0.072282	0.197335	0.154636	LRRTM3	1
A-E/BS	GO:0006412	translation	2/11	266/6478	0.072356	0.197335	0.154636	MRPL4/RPL38	2
A-E/BS	GO:0043043	peptide biosynthetic process	2/11	272/6478	0.0752446	0.200461	0.157087	MRPL4/RPL38	2
A-E/BS	GO:0009894	regulation of catabolic process	2/11	273/6478	0.0757298	0.200461	0.157087	RBM38/DRAM1	2
A-E/BS	GO:0051147	regulation of muscle cell differentiation	1/11	50/6478	0.0817616	0.213291	0.16714	RBM38	1
A-E/BS	GO:0051494	negative regulation of cytoskeleton organization	1/11	52/6478	0.0849018	0.214133	0.1678	DYRK1A	1
A-E/BS	GO:0050684	regulation of mRNA processing	1/11	53/6478	0.0864683	0.214133	0.1678	DYRK1A	1
A-E/BS	GO:1902904	negative regulation of supramolecular fiber organization	1/11	53/6478	0.0864683	0.214133	0.1678	DYRK1A	1
A-E/BS	GO:0031333	negative regulation of protein complex assembly	1/11	54/6478	0.0880323	0.214133	0.1678	DYRK1A	1
A-E/BS	GO:0034250	positive regulation of cellular amide metabolic process	1/11	54/6478	0.0880323	0.214133	0.1678	LRRTM3	1
A-E/BS	GO:0044087	regulation of cellular component biogenesis	2/11	312/6478	0.0954533	0.223985	0.175521	LRRTM3/DYRK1A	2
A-E/BS	GO:0007623	circadian rhythm	1/11	59/6478	0.095816	0.223985	0.175521	DYRK1A	1
A-E/BS	GO:0070507	regulation of microtubule cytoskeleton organization	1/11	59/6478	0.095816	0.223985	0.175521	DYRK1A	1
A-E/BS	GO:0050807	regulation of synapse organization	1/11	60/6478	0.0973655	0.22469	0.176072	LRRTM3	1
A-E/BS	GO:0043604	amide biosynthetic process	2/11	319/6478	0.0991481	0.225907	0.177027	MRPL4/RPL38	2
A-E/BS	GO:0050803	regulation of synapse structure or activity	1/11	63/6478	0.101999	0.229499	0.179841	LRRTM3	1
A-E/BS	GO:0007033	vacuole organization	1/11	66/6478	0.106612	0.234026	0.183388	ATG13	1
A-E/BS	GO:0032886	regulation of microtubule-based process	1/11	66/6478	0.106612	0.234026	0.183388	DYRK1A	1
A-E/BS	GO:0006402	mRNA catabolic process	1/11	67/6478	0.108144	0.23453	0.183784	RBM38	1
A-E/BS	GO:0006396	RNA processing	2/11	346/6478	0.113797	0.23913	0.187388	RBM38/DYRK1A	2
A-E/BS	GO:0046777	protein autophosphorylation	1/11	71/6478	0.114251	0.23913	0.187388	DYRK1A	1
A-E/BS	GO:2001020	regulation of response to DNA damage stimulus	1/11	71/6478	0.114251	0.23913	0.187388	DYRK1A	1
A-E/BS	GO:0031330	negative regulation of cellular catabolic process	1/11	76/6478	0.121831	0.252064	0.197524	RBM38	1
A-E/BS	GO:0051253	negative regulation of RNA metabolic process	2/11	369/6478	0.126732	0.253256	0.198458	RBM38/DYRK1A	2
A-E/BS	GO:0006401	RNA catabolic process	1/11	80/6478	0.127852	0.253256	0.198458	RBM38	1
A-E/BS	GO:0032147	activation of protein kinase activity	1/11	81/6478	0.129352	0.253256	0.198458	ATG13	1
A-E/BS	GO:0048511	rhythmic process	1/11	81/6478	0.129352	0.253256	0.198458	DYRK1A	1
A-E/BS	GO:0016236	macroautophagy	1/11	82/6478	0.130849	0.253256	0.198458	ATG13	1
A-E/BS	GO:0032271	regulation of protein polymerization	1/11	82/6478	0.130849	0.253256	0.198458	DYRK1A	1
AN	GO:1903828	negative regulation of cellular protein localization	2/7	39/6478	0.000727733	0.124042	0.086894	UBE2G2/PID1	2
AN	GO:0010243	response to organonitrogen compound	3/7	236/6478	0.00149879	0.124042	0.086894	UBE2G2/TSHR/PID1	3
AN	GO:1901698	response to nitrogen compound	3/7	284/6478	0.00255861	0.124042	0.086894	UBE2G2/TSHR/PID1	3
AN	GO:0071375	cellular response to peptide hormone stimulus	2/7	84/6478	0.00334494	0.124042	0.086894	TSHR/PID1	2
AN	GO:1901653	cellular response to peptide	2/7	100/6478	0.00471056	0.124042	0.086894	TSHR/PID1	2
AN	GO:0043434	response to peptide hormone	2/7	105/6478	0.00518247	0.124042	0.086894	TSHR/PID1	2
AN	GO:1901652	response to peptide	2/7	125/6478	0.00728028	0.124042	0.086894	TSHR/PID1	2
AN	GO:0071417	cellular response to organonitrogen compound	2/7	146/6478	0.00983581	0.124042	0.086894	TSHR/PID1	2
AN	GO:1903827	regulation of cellular protein localization	2/7	148/6478	0.0100976	0.124042	0.086894	UBE2G2/PID1	2
AN	GO:0051051	negative regulation of transport	2/7	152/6478	0.0106306	0.124042	0.086894	UBE2G2/PID1	2
AN	GO:0001945	lymph vessel development	1/7	10/6478	0.0107609	0.124042	0.086894	TMEM204	1
AN	GO:0018279	protein N-linked glycosylation via asparagine	1/7	10/6478	0.0107609	0.124042	0.086894	UBE2G2	1
AN	GO:0045980	negative regulation of nucleotide metabolic process	1/7	10/6478	0.0107609	0.124042	0.086894	PID1	1
AN	GO:0046627	negative regulation of insulin receptor signaling pathway	1/7	10/6478	0.0107609	0.124042	0.086894	PID1	1
AN	GO:1900543	negative regulation of purine nucleotide metabolic process	1/7	10/6478	0.0107609	0.124042	0.086894	PID1	1
AN	GO:1903579	negative regulation of ATP metabolic process	1/7	10/6478	0.0107609	0.124042	0.086894	PID1	1
AN	GO:1904376	negative regulation of protein localization to cell periphery	1/7	10/6478	0.0107609	0.124042	0.086894	PID1	1
AN	GO:0018196	peptidyl-asparagine modification	1/7	11/6478	0.0118315	0.124042	0.086894	UBE2G2	1
AN	GO:1900077	negative regulation of cellular response to insulin stimulus	1/7	11/6478	0.0118315	0.124042	0.086894	PID1	1
AN	GO:0030970	retrograde protein transport, ER to cytosol	1/7	12/6478	0.0129011	0.124042	0.086894	UBE2G2	1
AN	GO:0048010	vascular endothelial growth factor receptor signaling pathway	1/7	12/6478	0.0129011	0.124042	0.086894	TMEM204	1
AN	GO:0070861	regulation of protein exit from endoplasmic reticulum	1/7	12/6478	0.0129011	0.124042	0.086894	UBE2G2	1
AN	GO:1903513	endoplasmic reticulum to cytosol transport	1/7	12/6478	0.0129011	0.124042	0.086894	UBE2G2	1
AN	GO:1903580	positive regulation of ATP metabolic process	1/7	12/6478	0.0129011	0.124042	0.086894	PID1	1
AN	GO:1904292	regulation of ERAD pathway	1/7	12/6478	0.0129011	0.124042	0.086894	UBE2G2	1
AN	GO:1905476	negative regulation of protein localization to membrane	1/7	12/6478	0.0129011	0.124042	0.086894	PID1	1
AN	GO:1901699	cellular response to nitrogen compound	2/7	172/6478	0.013482	0.124042	0.086894	TSHR/PID1	2
AN	GO:0071398	cellular response to fatty acid	1/7	13/6478	0.0139697	0.124042	0.086894	PID1	1
AN	GO:1903573	negative regulation of response to endoplasmic reticulum stress	1/7	13/6478	0.0139697	0.124042	0.086894	UBE2G2	1
AN	GO:2000249	regulation of actin cytoskeleton reorganization	1/7	13/6478	0.0139697	0.124042	0.086894	ARHGDIB	1
AN	GO:0030574	collagen catabolic process	1/7	14/6478	0.0150373	0.124042	0.086894	MMP16	1
AN	GO:0045981	positive regulation of nucleotide metabolic process	1/7	14/6478	0.0150373	0.124042	0.086894	PID1	1
AN	GO:1900544	positive regulation of purine nucleotide metabolic process	1/7	14/6478	0.0150373	0.124042	0.086894	PID1	1
AN	GO:0070542	response to fatty acid	1/7	15/6478	0.016104	0.124042	0.086894	PID1	1
AN	GO:0090317	negative regulation of intracellular protein transport	1/7	15/6478	0.016104	0.124042	0.086894	UBE2G2	1
AN	GO:0007169	transmembrane receptor protein tyrosine kinase signaling pathway	2/7	195/6478	0.0171347	0.124042	0.086894	TMEM204/PID1	2
AN	GO:0007566	embryo implantation	1/7	16/6478	0.0171696	0.124042	0.086894	ARHGDIB	1
AN	GO:0048701	embryonic cranial skeleton morphogenesis	1/7	16/6478	0.0171696	0.124042	0.086894	MMP16	1
AN	GO:2001169	regulation of ATP biosynthetic process	1/7	16/6478	0.0171696	0.124042	0.086894	PID1	1
AN	GO:0032870	cellular response to hormone stimulus	2/7	197/6478	0.0174707	0.124042	0.086894	TSHR/PID1	2
AN	GO:0060350	endochondral bone morphogenesis	1/7	18/6478	0.0192979	0.13031	0.0912844	MMP16	1
AN	GO:0032527	protein exit from endoplasmic reticulum	1/7	19/6478	0.0203606	0.13031	0.0912844	UBE2G2	1
AN	GO:0046626	regulation of insulin receptor signaling pathway	1/7	19/6478	0.0203606	0.13031	0.0912844	PID1	1
AN	GO:0070936	protein K48-linked ubiquitination	1/7	19/6478	0.0203606	0.13031	0.0912844	UBE2G2	1
AN	GO:1901799	negative regulation of proteasomal protein catabolic process	1/7	20/6478	0.0214223	0.13031	0.0912844	UBE2G2	1
AN	GO:0030808	regulation of nucleotide biosynthetic process	1/7	21/6478	0.022483	0.13031	0.0912844	PID1	1
AN	GO:0046324	regulation of glucose import	1/7	21/6478	0.022483	0.13031	0.0912844	PID1	1
AN	GO:0051881	regulation of mitochondrial membrane potential	1/7	21/6478	0.022483	0.13031	0.0912844	PID1	1
AN	GO:1900371	regulation of purine nucleotide biosynthetic process	1/7	21/6478	0.022483	0.13031	0.0912844	PID1	1
AN	GO:0051145	smooth muscle cell differentiation	1/7	22/6478	0.0235427	0.131827	0.0923471	TMEM204	1
AN	GO:1900076	regulation of cellular response to insulin stimulus	1/7	23/6478	0.0246015	0.131827	0.0923471	PID1	1
AN	GO:1903051	negative regulation of proteolysis involved in cellular protein catabolic process	1/7	23/6478	0.0246015	0.131827	0.0923471	UBE2G2	1
AN	GO:1905897	regulation of response to endoplasmic reticulum stress	1/7	23/6478	0.0246015	0.131827	0.0923471	UBE2G2	1
AN	GO:0046323	glucose import	1/7	24/6478	0.0256592	0.132166	0.0925845	PID1	1
AN	GO:0009725	response to hormone	2/7	243/6478	0.0259785	0.132166	0.0925845	TSHR/PID1	2
AN	GO:0032387	negative regulation of intracellular transport	1/7	25/6478	0.026716	0.132166	0.0925845	UBE2G2	1
AN	GO:1904888	cranial skeletal system development	1/7	25/6478	0.026716	0.132166	0.0925845	MMP16	1
AN	GO:0010827	regulation of glucose transmembrane transport	1/7	26/6478	0.0277718	0.132166	0.0925845	PID1	1
AN	GO:0060341	regulation of cellular localization	2/7	252/6478	0.0278118	0.132166	0.0925845	UBE2G2/PID1	2
AN	GO:1903363	negative regulation of cellular protein catabolic process	1/7	27/6478	0.0288266	0.132166	0.0925845	UBE2G2	1
AN	GO:0071345	cellular response to cytokine stimulus	2/7	259/6478	0.0292745	0.132166	0.0925845	UBE2G2/PID1	2
AN	GO:0032963	collagen metabolic process	1/7	29/6478	0.0309332	0.132166	0.0925845	MMP16	1
AN	GO:1903578	regulation of ATP metabolic process	1/7	29/6478	0.0309332	0.132166	0.0925845	PID1	1
AN	GO:1901137	carbohydrate derivative biosynthetic process	2/7	268/6478	0.0312017	0.132166	0.0925845	UBE2G2/PID1	2
AN	GO:0008645	hexose transmembrane transport	1/7	30/6478	0.0319851	0.132166	0.0925845	PID1	1
AN	GO:0015749	monosaccharide transmembrane transport	1/7	30/6478	0.0319851	0.132166	0.0925845	PID1	1
AN	GO:0034219	carbohydrate transmembrane transport	1/7	30/6478	0.0319851	0.132166	0.0925845	PID1	1
AN	GO:1904659	glucose transmembrane transport	1/7	30/6478	0.0319851	0.132166	0.0925845	PID1	1
AN	GO:0060349	bone morphogenesis	1/7	32/6478	0.0340859	0.132166	0.0925845	MMP16	1
AN	GO:0034097	response to cytokine	2/7	285/6478	0.0349819	0.132166	0.0925845	UBE2G2/PID1	2
AN	GO:0030433	ubiquitin-dependent ERAD pathway	1/7	33/6478	0.0351348	0.132166	0.0925845	UBE2G2	1
AN	GO:0031532	actin cytoskeleton reorganization	1/7	33/6478	0.0351348	0.132166	0.0925845	ARHGDIB	1
AN	GO:2000379	positive regulation of reactive oxygen species metabolic process	1/7	33/6478	0.0351348	0.132166	0.0925845	PID1	1
AN	GO:0006487	protein N-linked glycosylation	1/7	34/6478	0.0361828	0.132166	0.0925845	UBE2G2	1
AN	GO:0034763	negative regulation of transmembrane transport	1/7	34/6478	0.0361828	0.132166	0.0925845	PID1	1
AN	GO:1900542	regulation of purine nucleotide metabolic process	1/7	34/6478	0.0361828	0.132166	0.0925845	PID1	1
AN	GO:0032880	regulation of protein localization	2/7	291/6478	0.0363589	0.132166	0.0925845	UBE2G2/PID1	2
AN	GO:0032269	negative regulation of cellular protein metabolic process	2/7	293/6478	0.0368227	0.132166	0.0925845	UBE2G2/PID1	2
AN	GO:0006140	regulation of nucleotide metabolic process	1/7	35/6478	0.0372298	0.132166	0.0925845	PID1	1
AN	GO:1903076	regulation of protein localization to plasma membrane	1/7	35/6478	0.0372298	0.132166	0.0925845	PID1	1
AN	GO:0048704	embryonic skeletal system morphogenesis	1/7	36/6478	0.0382758	0.133222	0.0933243	MMP16	1
AN	GO:0007167	enzyme linked receptor protein signaling pathway	2/7	300/6478	0.0384654	0.133222	0.0933243	TMEM204/PID1	2
AN	GO:2000242	negative regulation of reproductive process	1/7	37/6478	0.0393208	0.133953	0.0938369	ARHGDIB	1
AN	GO:0008286	insulin receptor signaling pathway	1/7	39/6478	0.0414079	0.133953	0.0938369	PID1	1
AN	GO:0062014	negative regulation of small molecule metabolic process	1/7	39/6478	0.0414079	0.133953	0.0938369	PID1	1
AN	GO:0051248	negative regulation of protein metabolic process	2/7	315/6478	0.0420837	0.133953	0.0938369	UBE2G2/PID1	2
AN	GO:0008643	carbohydrate transport	1/7	40/6478	0.04245	0.133953	0.0938369	PID1	1
AN	GO:0036503	ERAD pathway	1/7	40/6478	0.04245	0.133953	0.0938369	UBE2G2	1
AN	GO:0062013	positive regulation of small molecule metabolic process	1/7	40/6478	0.04245	0.133953	0.0938369	PID1	1
AN	GO:1904375	regulation of protein localization to cell periphery	1/7	40/6478	0.04245	0.133953	0.0938369	PID1	1
AN	GO:1901701	cellular response to oxygen-containing compound	2/7	319/6478	0.0430708	0.134419	0.0941629	TSHR/PID1	2
AN	GO:0035023	regulation of Rho protein signal transduction	1/7	44/6478	0.0466088	0.142332	0.0997064	ARHGDIB	1
AN	GO:0042177	negative regulation of protein catabolic process	1/7	44/6478	0.0466088	0.142332	0.0997064	UBE2G2	1
AN	GO:0007565	female pregnancy	1/7	47/6478	0.0497176	0.14863	0.104118	ARHGDIB	1
AN	GO:0071229	cellular response to acid chemical	1/7	47/6478	0.0497176	0.14863	0.104118	PID1	1
AN	GO:0048706	embryonic skeletal system development	1/7	48/6478	0.050752	0.150141	0.105177	MMP16	1
AN	GO:0006754	ATP biosynthetic process	1/7	52/6478	0.0548798	0.157433	0.110285	PID1	1
AN	GO:0044706	multi-multicellular organism process	1/7	52/6478	0.0548798	0.157433	0.110285	ARHGDIB	1
AN	GO:1905475	regulation of protein localization to membrane	1/7	52/6478	0.0548798	0.157433	0.110285	PID1	1
AN	GO:0009755	hormone-mediated signaling pathway	1/7	53/6478	0.0559093	0.158783	0.11123	TSHR	1
AN	GO:0033157	regulation of intracellular protein transport	1/7	55/6478	0.0579656	0.160307	0.112298	UBE2G2	1
AN	GO:0071356	cellular response to tumor necrosis factor	1/7	56/6478	0.0589922	0.160307	0.112298	PID1	1
AN	GO:0007189	adenylate cyclase-activating G protein-coupled receptor signaling pathway	1/7	58/6478	0.0610427	0.160307	0.112298	TSHR	1
AN	GO:2000377	regulation of reactive oxygen species metabolic process	1/7	58/6478	0.0610427	0.160307	0.112298	PID1	1
AN	GO:0009206	purine ribonucleoside triphosphate biosynthetic process	1/7	59/6478	0.0620664	0.160307	0.112298	PID1	1
AN	GO:0071495	cellular response to endogenous stimulus	2/7	392/6478	0.0626361	0.160307	0.112298	TSHR/PID1	2
AN	GO:0009145	purine nucleoside triphosphate biosynthetic process	1/7	60/6478	0.0630893	0.160307	0.112298	PID1	1
AN	GO:0009201	ribonucleoside triphosphate biosynthetic process	1/7	62/6478	0.0651321	0.160307	0.112298	PID1	1
AN	GO:0051224	negative regulation of protein transport	1/7	62/6478	0.0651321	0.160307	0.112298	UBE2G2	1
AN	GO:0061136	regulation of proteasomal protein catabolic process	1/7	62/6478	0.0651321	0.160307	0.112298	UBE2G2	1
AN	GO:0000209	protein polyubiquitination	1/7	63/6478	0.066152	0.160307	0.112298	UBE2G2	1
AN	GO:0032869	cellular response to insulin stimulus	1/7	63/6478	0.066152	0.160307	0.112298	PID1	1
AN	GO:0034612	response to tumor necrosis factor	1/7	63/6478	0.066152	0.160307	0.112298	PID1	1
AN	GO:0060348	bone development	1/7	63/6478	0.066152	0.160307	0.112298	MMP16	1
AN	GO:0001101	response to acid chemical	1/7	64/6478	0.067171	0.160307	0.112298	PID1	1
AN	GO:0009127	purine nucleoside monophosphate biosynthetic process	1/7	64/6478	0.067171	0.160307	0.112298	PID1	1
AN	GO:0009168	purine ribonucleoside monophosphate biosynthetic process	1/7	64/6478	0.067171	0.160307	0.112298	PID1	1
AN	GO:0043901	negative regulation of multi-organism process	1/7	64/6478	0.067171	0.160307	0.112298	ARHGDIB	1
AN	GO:1904950	negative regulation of establishment of protein localization	1/7	64/6478	0.067171	0.160307	0.112298	UBE2G2	1
AN	GO:1901700	response to oxygen-containing compound	2/7	414/6478	0.0690714	0.161852	0.11338	TSHR/PID1	2
AN	GO:0007266	Rho protein signal transduction	1/7	67/6478	0.0702223	0.161852	0.11338	ARHGDIB	1
AN	GO:0009142	nucleoside triphosphate biosynthetic process	1/7	67/6478	0.0702223	0.161852	0.11338	PID1	1
AN	GO:0009156	ribonucleoside monophosphate biosynthetic process	1/7	67/6478	0.0702223	0.161852	0.11338	PID1	1
AN	GO:0016485	protein processing	1/7	68/6478	0.0712375	0.161852	0.11338	MMP16	1
AN	GO:0046578	regulation of Ras protein signal transduction	1/7	68/6478	0.0712375	0.161852	0.11338	ARHGDIB	1
AN	GO:1903050	regulation of proteolysis involved in cellular protein catabolic process	1/7	69/6478	0.0722518	0.162853	0.114082	UBE2G2	1
AN	GO:0009124	nucleoside monophosphate biosynthetic process	1/7	70/6478	0.0732651	0.163837	0.114771	PID1	1
AN	GO:0019933	cAMP-mediated signaling	1/7	72/6478	0.0752888	0.164782	0.115433	TSHR	1
AN	GO:0051056	regulation of small GTPase mediated signal transduction	1/7	72/6478	0.0752888	0.164782	0.115433	ARHGDIB	1
AN	GO:0009719	response to endogenous stimulus	2/7	435/6478	0.0754286	0.164782	0.115433	TSHR/PID1	2
AN	GO:1901135	carbohydrate derivative metabolic process	2/7	439/6478	0.0766624	0.166199	0.116426	UBE2G2/PID1	2
AN	GO:0031330	negative regulation of cellular catabolic process	1/7	76/6478	0.079325	0.169458	0.118708	UBE2G2	1
AN	GO:2000241	regulation of reproductive process	1/7	77/6478	0.0803317	0.169458	0.118708	ARHGDIB	1
AN	GO:0006508	proteolysis	2/7	454/6478	0.0813528	0.169458	0.118708	MMP16/UBE2G2	2
AN	GO:0030336	negative regulation of cell migration	1/7	79/6478	0.0823422	0.169458	0.118708	ARHGDIB	1
AN	GO:0032868	response to insulin	1/7	79/6478	0.0823422	0.169458	0.118708	PID1	1
AN	GO:0045861	negative regulation of proteolysis	1/7	79/6478	0.0823422	0.169458	0.118708	UBE2G2	1
AN	GO:1903362	regulation of cellular protein catabolic process	1/7	79/6478	0.0823422	0.169458	0.118708	UBE2G2	1
AN	GO:0019935	cyclic-nucleotide-mediated signaling	1/7	83/6478	0.0863519	0.174704	0.122383	TSHR	1
AN	GO:0048705	skeletal system morphogenesis	1/7	84/6478	0.087352	0.174704	0.122383	MMP16	1
AN	GO:0090287	regulation of cellular response to growth factor stimulus	1/7	84/6478	0.087352	0.174704	0.122383	TMEM204	1
AN	GO:2000146	negative regulation of cell motility	1/7	84/6478	0.087352	0.174704	0.122383	ARHGDIB	1
AN	GO:0034976	response to endoplasmic reticulum stress	1/7	86/6478	0.0893493	0.176217	0.123443	UBE2G2	1
AN	GO:0072659	protein localization to plasma membrane	1/7	86/6478	0.0893493	0.176217	0.123443	PID1	1
AN	GO:0007188	adenylate cyclase-modulating G protein-coupled receptor signaling pathway	1/7	88/6478	0.091343	0.177699	0.124482	TSHR	1
AN	GO:0048585	negative regulation of response to stimulus	2/7	485/6478	0.0913524	0.177699	0.124482	UBE2G2/PID1	2
AN	GO:0072593	reactive oxygen species metabolic process	1/7	90/6478	0.0933328	0.17979	0.125946	PID1	1
AN	GO:0009895	negative regulation of catabolic process	1/7	91/6478	0.0943263	0.17979	0.125946	UBE2G2	1
AN	GO:0051604	protein maturation	1/7	91/6478	0.0943263	0.17979	0.125946	MMP16	1
AN	GO:0009152	purine ribonucleotide biosynthetic process	1/7	92/6478	0.0953189	0.180471	0.126423	PID1	1
AN	GO:0009260	ribonucleotide biosynthetic process	1/7	95/6478	0.0982911	0.181478	0.127129	PID1	1
AN	GO:0042391	regulation of membrane potential	1/7	97/6478	0.100268	0.181478	0.127129	PID1	1
AN	GO:0046390	ribose phosphate biosynthetic process	1/7	97/6478	0.100268	0.181478	0.127129	PID1	1
AN	GO:1990778	protein localization to cell periphery	1/7	97/6478	0.100268	0.181478	0.127129	PID1	1
AN	GO:0007187	G protein-coupled receptor signaling pathway, coupled to cyclic nucleotide second messenger	1/7	98/6478	0.101255	0.181478	0.127129	TSHR	1
AN	GO:0040013	negative regulation of locomotion	1/7	98/6478	0.101255	0.181478	0.127129	ARHGDIB	1
AN	GO:0051271	negative regulation of cellular component movement	1/7	98/6478	0.101255	0.181478	0.127129	ARHGDIB	1
AN	GO:0006486	protein glycosylation	1/7	99/6478	0.102241	0.181478	0.127129	UBE2G2	1
AN	GO:0043413	macromolecule glycosylation	1/7	99/6478	0.102241	0.181478	0.127129	UBE2G2	1
AN	GO:0048562	embryonic organ morphogenesis	1/7	99/6478	0.102241	0.181478	0.127129	MMP16	1
AN	GO:0006164	purine nucleotide biosynthetic process	1/7	100/6478	0.103226	0.182088	0.127556	PID1	1
AN	GO:0070085	glycosylation	1/7	101/6478	0.10421	0.18269	0.127978	UBE2G2	1
AN	GO:0046034	ATP metabolic process	1/7	104/6478	0.107158	0.185566	0.129992	PID1	1
AN	GO:0072522	purine-containing compound biosynthetic process	1/7	104/6478	0.107158	0.185566	0.129992	PID1	1
AN	GO:0062012	regulation of small molecule metabolic process	1/7	106/6478	0.109118	0.187815	0.131568	PID1	1
AN	GO:0032386	regulation of intracellular transport	1/7	114/6478	0.116921	0.200034	0.140128	UBE2G2	1
AN	GO:0032956	regulation of actin cytoskeleton organization	1/7	115/6478	0.117893	0.200488	0.140446	ARHGDIB	1
AN	GO:0009205	purine ribonucleoside triphosphate metabolic process	1/7	117/6478	0.119833	0.20075	0.140629	PID1	1
AN	GO:0009126	purine nucleoside monophosphate metabolic process	1/7	118/6478	0.120801	0.20075	0.140629	PID1	1
AN	GO:0009167	purine ribonucleoside monophosphate metabolic process	1/7	118/6478	0.120801	0.20075	0.140629	PID1	1
AN	GO:0009144	purine nucleoside triphosphate metabolic process	1/7	120/6478	0.122736	0.20075	0.140629	PID1	1
AN	GO:0009165	nucleotide biosynthetic process	1/7	120/6478	0.122736	0.20075	0.140629	PID1	1
AN	GO:0009199	ribonucleoside triphosphate metabolic process	1/7	120/6478	0.122736	0.20075	0.140629	PID1	1
AN	GO:0009161	ribonucleoside monophosphate metabolic process	1/7	121/6478	0.123702	0.20075	0.140629	PID1	1
AN	GO:1901293	nucleoside phosphate biosynthetic process	1/7	121/6478	0.123702	0.20075	0.140629	PID1	1
AN	GO:0009101	glycoprotein biosynthetic process	1/7	123/6478	0.12563	0.202722	0.142011	UBE2G2	1
AN	GO:0032970	regulation of actin filament-based process	1/7	125/6478	0.127556	0.203158	0.142316	ARHGDIB	1
AN	GO:0001503	ossification	1/7	126/6478	0.128517	0.203158	0.142316	MMP16	1
AN	GO:0009123	nucleoside monophosphate metabolic process	1/7	126/6478	0.128517	0.203158	0.142316	PID1	1
AN	GO:0001933	negative regulation of protein phosphorylation	1/7	127/6478	0.129477	0.203158	0.142316	PID1	1
AN	GO:0042692	muscle cell differentiation	1/7	127/6478	0.129477	0.203158	0.142316	TMEM204	1
AN	GO:0009141	nucleoside triphosphate metabolic process	1/7	130/6478	0.132353	0.206529	0.144678	PID1	1
AN	GO:0001667	ameboidal-type cell migration	1/7	133/6478	0.135221	0.209851	0.147004	ARHGDIB	1
AN	GO:0042176	regulation of protein catabolic process	1/7	135/6478	0.137128	0.211654	0.148268	UBE2G2	1
AN	GO:0043161	proteasome-mediated ubiquitin-dependent protein catabolic process	1/7	139/6478	0.140932	0.216349	0.151557	UBE2G2	1
AN	GO:0043900	regulation of multi-organism process	1/7	140/6478	0.14188	0.216634	0.151756	ARHGDIB	1
AN	GO:0042326	negative regulation of phosphorylation	1/7	144/6478	0.145666	0.221225	0.154972	PID1	1
AN	GO:0009100	glycoprotein metabolic process	1/7	145/6478	0.14661	0.221475	0.155147	UBE2G2	1
AN	GO:0007265	Ras protein signal transduction	1/7	146/6478	0.147553	0.22172	0.155319	ARHGDIB	1
AN	GO:0019932	second-messenger-mediated signaling	1/7	151/6478	0.152256	0.226391	0.158591	TSHR	1
AN	GO:0034762	regulation of transmembrane transport	1/7	151/6478	0.152256	0.226391	0.158591	PID1	1
AN	GO:0048568	embryonic organ development	1/7	155/6478	0.156003	0.230754	0.161647	MMP16	1
AN	GO:0071396	cellular response to lipid	1/7	157/6478	0.15787	0.232307	0.162735	PID1	1
AN	GO:0010498	proteasomal protein catabolic process	1/7	161/6478	0.161595	0.236562	0.165716	UBE2G2	1
AN	GO:0072657	protein localization to membrane	1/7	162/6478	0.162525	0.236702	0.165814	PID1	1
AN	GO:0007005	mitochondrion organization	1/7	165/6478	0.165306	0.239526	0.167792	PID1	1
AN	GO:0010563	negative regulation of phosphorus metabolic process	1/7	170/6478	0.169925	0.242786	0.170076	PID1	1
AN	GO:0045936	negative regulation of phosphate metabolic process	1/7	170/6478	0.169925	0.242786	0.170076	PID1	1
AN	GO:0001501	skeletal system development	1/7	171/6478	0.170846	0.242786	0.170076	MMP16	1
AN	GO:0007264	small GTPase mediated signal transduction	1/7	172/6478	0.171767	0.242786	0.170076	ARHGDIB	1
AN	GO:0032990	cell part morphogenesis	1/7	173/6478	0.172686	0.242786	0.170076	PID1	1
AN	GO:0051493	regulation of cytoskeleton organization	1/7	173/6478	0.172686	0.242786	0.170076	ARHGDIB	1
AN	GO:0009150	purine ribonucleotide metabolic process	1/7	178/6478	0.17727	0.248003	0.173731	PID1	1
AN	GO:0031400	negative regulation of protein modification process	1/7	180/6478	0.179097	0.249331	0.174661	PID1	1
AN	GO:0009259	ribonucleotide metabolic process	1/7	181/6478	0.18001	0.249379	0.174695	PID1	1
AN	GO:0006163	purine nucleotide metabolic process	1/7	188/6478	0.186372	0.255699	0.179122	PID1	1
AN	GO:0019693	ribose phosphate metabolic process	1/7	188/6478	0.186372	0.255699	0.179122	PID1	1
AN	GO:0030162	regulation of proteolysis	1/7	191/6478	0.189086	0.258167	0.180851	UBE2G2	1
AN	GO:0051223	regulation of protein transport	1/7	192/6478	0.189989	0.258167	0.180851	UBE2G2	1
AN	GO:0016567	protein ubiquitination	1/7	196/6478	0.193592	0.260569	0.182534	UBE2G2	1
AN	GO:0048598	embryonic morphogenesis	1/7	196/6478	0.193592	0.260569	0.182534	MMP16	1
AN	GO:0071363	cellular response to growth factor stimulus	1/7	198/6478	0.195388	0.261645	0.183287	TMEM204	1
AN	GO:0072521	purine-containing compound metabolic process	1/7	200/6478	0.197181	0.261645	0.183287	PID1	1
AN	GO:0070201	regulation of establishment of protein localization	1/7	201/6478	0.198076	0.261645	0.183287	UBE2G2	1
AN	GO:0070848	response to growth factor	1/7	201/6478	0.198076	0.261645	0.183287	TMEM204	1
AN	GO:0006511	ubiquitin-dependent protein catabolic process	1/7	205/6478	0.201648	0.263858	0.184838	UBE2G2	1
AN	GO:0090087	regulation of peptide transport	1/7	205/6478	0.201648	0.263858	0.184838	UBE2G2	1
AN	GO:0090407	organophosphate biosynthetic process	1/7	206/6478	0.202539	0.263858	0.184838	PID1	1
AN	GO:0080135	regulation of cellular response to stress	1/7	210/6478	0.206094	0.267193	0.187174	UBE2G2	1
AN	GO:0019941	modification-dependent protein catabolic process	1/7	211/6478	0.206981	0.267193	0.187174	UBE2G2	1
AN	GO:0061061	muscle structure development	1/7	213/6478	0.208751	0.26826	0.187921	TMEM204	1
AN	GO:0043632	modification-dependent macromolecule catabolic process	1/7	215/6478	0.210519	0.269228	0.188599	UBE2G2	1
AN	GO:0033993	response to lipid	1/7	216/6478	0.211401	0.269228	0.188599	PID1	1
AN	GO:0032446	protein modification by small protein conjugation	1/7	219/6478	0.214043	0.271376	0.190104	UBE2G2	1
AN	GO:0031329	regulation of cellular catabolic process	1/7	223/6478	0.217554	0.274602	0.192364	UBE2G2	1
AN	GO:0030036	actin cytoskeleton organization	1/7	227/6478	0.221052	0.277253	0.194221	ARHGDIB	1
AN	GO:0001944	vasculature development	1/7	228/6478	0.221924	0.277253	0.194221	TMEM204	1
AN	GO:0009117	nucleotide metabolic process	1/7	230/6478	0.223666	0.277253	0.194221	PID1	1
AN	GO:0072358	cardiovascular system development	1/7	230/6478	0.223666	0.277253	0.194221	TMEM204	1
AN	GO:0006753	nucleoside phosphate metabolic process	1/7	231/6478	0.224536	0.277253	0.194221	PID1	1
AN	GO:0043009	chordate embryonic development	1/7	234/6478	0.22714	0.279254	0.195623	MMP16	1
AN	GO:0009792	embryo development ending in birth or egg hatching	1/7	239/6478	0.231464	0.283344	0.198488	MMP16	1
A-E/BSN	GO:0040036	regulation of fibroblast growth factor receptor signaling pathway	1/4	12/6478	0.00739084	0.128779	0.0915921	SHISA2	1
A-E/BSN	GO:0030149	sphingolipid catabolic process	1/4	15/6478	0.00923213	0.128779	0.0915921	ASAH2	1
A-E/BSN	GO:0046466	membrane lipid catabolic process	1/4	15/6478	0.00923213	0.128779	0.0915921	ASAH2	1
A-E/BSN	GO:0008543	fibroblast growth factor receptor signaling pathway	1/4	27/6478	0.0165717	0.128779	0.0915921	SHISA2	1
A-E/BSN	GO:0046173	polyol biosynthetic process	1/4	29/6478	0.017791	0.128779	0.0915921	ASAH2	1
A-E/BSN	GO:0071495	cellular response to endogenous stimulus	2/4	392/6478	0.0201976	0.128779	0.0915921	SHISA2/TSHR	2
A-E/BSN	GO:0030148	sphingolipid biosynthetic process	1/4	33/6478	0.0202261	0.128779	0.0915921	ASAH2	1
A-E/BSN	GO:0044344	cellular response to fibroblast growth factor stimulus	1/4	37/6478	0.0226568	0.128779	0.0915921	SHISA2	1
A-E/BSN	GO:0071774	response to fibroblast growth factor	1/4	37/6478	0.0226568	0.128779	0.0915921	SHISA2	1
A-E/BSN	GO:0006672	ceramide metabolic process	1/4	38/6478	0.0232637	0.128779	0.0915921	ASAH2	1
A-E/BSN	GO:0009719	response to endogenous stimulus	2/4	435/6478	0.0246504	0.128779	0.0915921	SHISA2/TSHR	2
A-E/BSN	GO:0090288	negative regulation of cellular response to growth factor stimulus	1/4	42/6478	0.0256887	0.128779	0.0915921	SHISA2	1
A-E/BSN	GO:0030178	negative regulation of Wnt signaling pathway	1/4	43/6478	0.0262942	0.128779	0.0915921	SHISA2	1
A-E/BSN	GO:0019751	polyol metabolic process	1/4	45/6478	0.0275045	0.128779	0.0915921	ASAH2	1
A-E/BSN	GO:0006665	sphingolipid metabolic process	1/4	50/6478	0.0305251	0.128779	0.0915921	ASAH2	1
A-E/BSN	GO:0009755	hormone-mediated signaling pathway	1/4	53/6478	0.0323341	0.128779	0.0915921	TSHR	1
A-E/BSN	GO:0046467	membrane lipid biosynthetic process	1/4	54/6478	0.0329365	0.128779	0.0915921	ASAH2	1
A-E/BSN	GO:0006633	fatty acid biosynthetic process	1/4	55/6478	0.0335387	0.128779	0.0915921	ASAH2	1
A-E/BSN	GO:0007189	adenylate cyclase-activating G protein-coupled receptor signaling pathway	1/4	58/6478	0.0353435	0.128779	0.0915921	TSHR	1
A-E/BSN	GO:0046165	alcohol biosynthetic process	1/4	59/6478	0.0359445	0.128779	0.0915921	ASAH2	1
A-E/BSN	GO:0097164	ammonium ion metabolic process	1/4	60/6478	0.0365453	0.128779	0.0915921	ASAH2	1
A-E/BSN	GO:0006643	membrane lipid metabolic process	1/4	72/6478	0.0437324	0.134467	0.0956377	ASAH2	1
A-E/BSN	GO:0019933	cAMP-mediated signaling	1/4	72/6478	0.0437324	0.134467	0.0956377	TSHR	1
A-E/BSN	GO:0044242	cellular lipid catabolic process	1/4	75/6478	0.0455229	0.134467	0.0956377	ASAH2	1
A-E/BSN	GO:0019935	cyclic-nucleotide-mediated signaling	1/4	83/6478	0.0502852	0.134467	0.0956377	TSHR	1
A-E/BSN	GO:0030111	regulation of Wnt signaling pathway	1/4	84/6478	0.0508793	0.134467	0.0956377	SHISA2	1
A-E/BSN	GO:0071375	cellular response to peptide hormone stimulus	1/4	84/6478	0.0508793	0.134467	0.0956377	TSHR	1
A-E/BSN	GO:0090287	regulation of cellular response to growth factor stimulus	1/4	84/6478	0.0508793	0.134467	0.0956377	SHISA2	1
A-E/BSN	GO:0007188	adenylate cyclase-modulating G protein-coupled receptor signaling pathway	1/4	88/6478	0.0532526	0.135321	0.0962456	TSHR	1
A-E/BSN	GO:1901617	organic hydroxy compound biosynthetic process	1/4	94/6478	0.0568043	0.135321	0.0962456	ASAH2	1
A-E/BSN	GO:0072330	monocarboxylic acid biosynthetic process	1/4	97/6478	0.0585764	0.135321	0.0962456	ASAH2	1
A-E/BSN	GO:0007187	G protein-coupled receptor signaling pathway, coupled to cyclic nucleotide second messenger	1/4	98/6478	0.0591665	0.135321	0.0962456	TSHR	1
A-E/BSN	GO:1901653	cellular response to peptide	1/4	100/6478	0.060346	0.135321	0.0962456	TSHR	1
A-E/BSN	GO:0043434	response to peptide hormone	1/4	105/6478	0.0632898	0.137748	0.0979718	TSHR	1
A-E/BSN	GO:0006631	fatty acid metabolic process	1/4	113/6478	0.0679854	0.13982	0.0994449	ASAH2	1
A-E/BSN	GO:0016042	lipid catabolic process	1/4	118/6478	0.0709112	0.13982	0.0994449	ASAH2	1
A-E/BSN	GO:0006066	alcohol metabolic process	1/4	124/6478	0.0744131	0.13982	0.0994449	ASAH2	1
A-E/BSN	GO:0016055	Wnt signaling pathway	1/4	124/6478	0.0744131	0.13982	0.0994449	SHISA2	1
A-E/BSN	GO:1901652	response to peptide	1/4	125/6478	0.0749957	0.13982	0.0994449	TSHR	1
A-E/BSN	GO:0198738	cell-cell signaling by wnt	1/4	126/6478	0.0755782	0.13982	0.0994449	SHISA2	1
A-E/BSN	GO:1905114	cell surface receptor signaling pathway involved in cell-cell signaling	1/4	136/6478	0.0813871	0.146602	0.104269	SHISA2	1
A-E/BSN	GO:0046394	carboxylic acid biosynthetic process	1/4	142/6478	0.0848593	0.146602	0.104269	ASAH2	1
A-E/BSN	GO:0016053	organic acid biosynthetic process	1/4	143/6478	0.085437	0.146602	0.104269	ASAH2	1
A-E/BSN	GO:0071417	cellular response to organonitrogen compound	1/4	146/6478	0.0871686	0.146602	0.104269	TSHR	1
A-E/BSN	GO:0019932	second-messenger-mediated signaling	1/4	151/6478	0.0900491	0.148081	0.105321	TSHR	1
A-E/BSN	GO:0007264	small GTPase mediated signal transduction	1/4	172/6478	0.102073	0.16071	0.114303	RASGEF1B	1
A-E/BSN	GO:1901699	cellular response to nitrogen compound	1/4	172/6478	0.102073	0.16071	0.114303	TSHR	1
A-E/BSN	GO:0032787	monocarboxylic acid metabolic process	1/4	178/6478	0.105486	0.162625	0.115665	ASAH2	1
A-E/BSN	GO:1901615	organic hydroxy compound metabolic process	1/4	184/6478	0.10889	0.164446	0.11696	ASAH2	1
A-E/BSN	GO:0007169	transmembrane receptor protein tyrosine kinase signaling pathway	1/4	195/6478	0.115105	0.165426	0.117657	SHISA2	1
A-E/BSN	GO:0032870	cellular response to hormone stimulus	1/4	197/6478	0.116231	0.165426	0.117657	TSHR	1
A-E/BSN	GO:0071363	cellular response to growth factor stimulus	1/4	198/6478	0.116794	0.165426	0.117657	SHISA2	1
A-E/BSN	GO:0070848	response to growth factor	1/4	201/6478	0.118481	0.165426	0.117657	SHISA2	1
A-E/BSN	GO:0008610	lipid biosynthetic process	1/4	227/6478	0.132999	0.182258	0.129629	ASAH2	1
A-E/BSN	GO:0010243	response to organonitrogen compound	1/4	236/6478	0.137983	0.185649	0.132041	TSHR	1
A-E/BSN	GO:0009725	response to hormone	1/4	243/6478	0.141844	0.187436	0.133312	TSHR	1
A-E/BSN	GO:0044283	small molecule biosynthetic process	1/4	264/6478	0.15335	0.199085	0.141597	ASAH2	1
A-E/BSN	GO:1901698	response to nitrogen compound	1/4	284/6478	0.1642	0.209496	0.149001	TSHR	1
A-E/BSN	GO:0007167	enzyme linked receptor protein signaling pathway	1/4	300/6478	0.172804	0.215765	0.153461	SHISA2	1
A-E/BSN	GO:0007186	G protein-coupled receptor signaling pathway	1/4	304/6478	0.174945	0.215765	0.153461	TSHR	1
A-E/BSN	GO:1901701	cellular response to oxygen-containing compound	1/4	319/6478	0.182936	0.221922	0.157839	TSHR	1
A-E/BSN	GO:0019752	carboxylic acid metabolic process	1/4	331/6478	0.189286	0.225923	0.160685	ASAH2	1
A-E/BSN	GO:0043436	oxoacid metabolic process	1/4	345/6478	0.196649	0.2281	0.162233	ASAH2	1
A-E/BSN	GO:0006082	organic acid metabolic process	1/4	352/6478	0.200311	0.2281	0.162233	ASAH2	1
A-E/BSN	GO:0044255	cellular lipid metabolic process	1/4	356/6478	0.202398	0.2281	0.162233	ASAH2	1
A-E/BSN	GO:0009968	negative regulation of signal transduction	1/4	358/6478	0.20344	0.2281	0.162233	SHISA2	1
A-E/BSN	GO:0010648	negative regulation of cell communication	1/4	385/6478	0.217408	0.23715	0.16867	SHISA2	1
A-E/BSN	GO:0023057	negative regulation of signaling	1/4	386/6478	0.217922	0.23715	0.16867	SHISA2	1
A-E/BSN	GO:0043603	cellular amide metabolic process	1/4	411/6478	0.230684	0.243599	0.173257	ASAH2	1
A-E/BSN	GO:1901700	response to oxygen-containing compound	1/4	414/6478	0.232205	0.243599	0.173257	TSHR	1
A-E/BSN	GO:0007267	cell-cell signaling	1/4	417/6478	0.233723	0.243599	0.173257	SHISA2	1
A-E/BSN	GO:1901565	organonitrogen compound catabolic process	1/4	433/6478	0.241785	0.248501	0.176743	ASAH2	1
A-E/BSN	GO:0006629	lipid metabolic process	1/4	485/6478	0.267545	0.267545	0.190288	ASAH2	1
A-E/BSN	GO:0048585	negative regulation of response to stimulus	1/4	485/6478	0.267545	0.267545	0.190288	SHISA2	1
C-E/B	GO:0014032	neural crest cell development	3/27	30/6478	0.000243257	0.0743053	0.0700175	BMP7/EDNRB/PEF1	3
C-E/B	GO:0014031	mesenchymal cell development	3/27	31/6478	0.000268573	0.0743053	0.0700175	BMP7/EDNRB/PEF1	3
C-E/B	GO:0048864	stem cell development	3/27	31/6478	0.000268573	0.0743053	0.0700175	BMP7/EDNRB/PEF1	3
C-E/B	GO:0014033	neural crest cell differentiation	3/27	35/6478	0.000386737	0.080248	0.0756173	BMP7/EDNRB/PEF1	3
CE	GO:0032386	regulation of intracellular transport	3/16	114/6478	0.00251502	0.227278	0.198313	FES/NRN1/MRLN	3
CE	GO:0060341	regulation of cellular localization	4/16	252/6478	0.00281075	0.227278	0.198313	FES/FBXO4/NRN1/MRLN	4
CE	GO:0006939	smooth muscle contraction	2/16	34/6478	0.00306433	0.227278	0.198313	EDNRB/ADRA1A	2
CE	GO:0042310	vasoconstriction	2/16	34/6478	0.00306433	0.227278	0.198313	EDNRB/ADRA1A	2
CE	GO:0097756	negative regulation of blood vessel diameter	2/16	36/6478	0.00343134	0.227278	0.198313	EDNRB/ADRA1A	2
CE	GO:1903305	regulation of regulated secretory pathway	2/16	48/6478	0.00603859	0.227278	0.198313	FES/NRN1	2
CE	GO:0008217	regulation of blood pressure	2/16	51/6478	0.00679616	0.227278	0.198313	EDNRB/ADRA1A	2
CE	GO:0035150	regulation of tube size	2/16	53/6478	0.0073241	0.227278	0.198313	EDNRB/ADRA1A	2
CE	GO:0035296	regulation of tube diameter	2/16	53/6478	0.0073241	0.227278	0.198313	EDNRB/ADRA1A	2
CE	GO:0050880	regulation of blood vessel size	2/16	53/6478	0.0073241	0.227278	0.198313	EDNRB/ADRA1A	2
CE	GO:0097746	regulation of blood vessel diameter	2/16	53/6478	0.0073241	0.227278	0.198313	EDNRB/ADRA1A	2
CE	GO:0003018	vascular process in circulatory system	2/16	56/6478	0.00814992	0.227278	0.198313	EDNRB/ADRA1A	2
CE	GO:0051302	regulation of cell division	2/16	58/6478	0.00872283	0.227278	0.198313	E2F8/PTCH1	2
CE	GO:0048588	developmental cell growth	2/16	60/6478	0.00931344	0.227278	0.198313	ADRA1A/NRN1	2
CE	GO:0051054	positive regulation of DNA metabolic process	2/16	63/6478	0.0102322	0.227278	0.198313	E2F8/FBXO4	2
CE	GO:0030182	neuron differentiation	4/16	369/6478	0.0109092	0.227278	0.198313	FES/EDNRB/NRN1/PTCH1	4
CE	GO:0017157	regulation of exocytosis	2/16	70/6478	0.0125261	0.227278	0.198313	FES/NRN1	2
CE	GO:0048589	developmental growth	3/16	210/6478	0.0137647	0.227278	0.198313	ADRA1A/NRN1/PTCH1	3
CE	GO:0045055	regulated exocytosis	2/16	74/6478	0.0139294	0.227278	0.198313	FES/NRN1	2
CE	GO:0032446	protein modification by small protein conjugation	3/16	219/6478	0.0154095	0.227278	0.198313	URM1/FBXO4/KLHL15	3
CE	GO:0000122	negative regulation of transcription by RNA polymerase II	3/16	221/6478	0.0157897	0.227278	0.198313	EDNRB/E2F8/PTCH1	3
CE	GO:0048699	generation of neurons	4/16	416/6478	0.0164385	0.227278	0.198313	FES/EDNRB/NRN1/PTCH1	4
CE	GO:0072659	protein localization to plasma membrane	2/16	86/6478	0.0185275	0.227278	0.198313	TSPAN14/PTCH1	2
CE	GO:0051604	protein maturation	2/16	91/6478	0.0206097	0.227278	0.198313	TSPAN14/PTCH1	2
CE	GO:0022008	neurogenesis	4/16	446/6478	0.0207694	0.227278	0.198313	FES/EDNRB/NRN1/PTCH1	4
CE	GO:0006936	muscle contraction	2/16	95/6478	0.0223434	0.227278	0.198313	EDNRB/ADRA1A	2
CE	GO:1990778	protein localization to cell periphery	2/16	97/6478	0.0232325	0.227278	0.198313	TSPAN14/PTCH1	2
CE	GO:0002098	tRNA wobble uridine modification	1/16	10/6478	0.0244431	0.227278	0.198313	URM1	1
CE	GO:0010874	regulation of cholesterol efflux	1/16	10/6478	0.0244431	0.227278	0.198313	PTCH1	1
CE	GO:0030224	monocyte differentiation	1/16	10/6478	0.0244431	0.227278	0.198313	FES	1
CE	GO:0033006	regulation of mast cell activation involved in immune response	1/16	10/6478	0.0244431	0.227278	0.198313	FES	1
CE	GO:0042551	neuron maturation	1/16	10/6478	0.0244431	0.227278	0.198313	EDNRB	1
CE	GO:0043304	regulation of mast cell degranulation	1/16	10/6478	0.0244431	0.227278	0.198313	FES	1
CE	GO:1900181	negative regulation of protein localization to nucleus	1/16	10/6478	0.0244431	0.227278	0.198313	FBXO4	1
CE	GO:1903131	mononuclear cell differentiation	1/16	10/6478	0.0244431	0.227278	0.198313	FES	1
CE	GO:1903523	negative regulation of blood circulation	1/16	10/6478	0.0244431	0.227278	0.198313	ADRA1A	1
CE	GO:0070647	protein modification by small protein conjugation or removal	3/16	261/6478	0.0245335	0.227278	0.198313	URM1/FBXO4/KLHL15	3
CE	GO:0000578	embryonic axis specification	1/16	11/6478	0.0268563	0.227278	0.198313	PTCH1	1
CE	GO:0010611	regulation of cardiac muscle hypertrophy	1/16	11/6478	0.0268563	0.227278	0.198313	ADRA1A	1
CE	GO:0021904	dorsal/ventral neural tube patterning	1/16	11/6478	0.0268563	0.227278	0.198313	PTCH1	1
CE	GO:0033273	response to vitamin	1/16	11/6478	0.0268563	0.227278	0.198313	FES	1
CE	GO:0045823	positive regulation of heart contraction	1/16	11/6478	0.0268563	0.227278	0.198313	ADRA1A	1
CE	GO:0060706	cell differentiation involved in embryonic placenta development	1/16	11/6478	0.0268563	0.227278	0.198313	E2F8	1
CE	GO:0061098	positive regulation of protein tyrosine kinase activity	1/16	11/6478	0.0268563	0.227278	0.198313	ADRA1A	1
CE	GO:0071880	adenylate cyclase-activating adrenergic receptor signaling pathway	1/16	11/6478	0.0268563	0.227278	0.198313	ADRA1A	1
CE	GO:0048666	neuron development	3/16	276/6478	0.0283782	0.227278	0.198313	FES/EDNRB/NRN1	3
CE	GO:0002097	tRNA wobble base modification	1/16	12/6478	0.029264	0.227278	0.198313	URM1	1
CE	GO:0030318	melanocyte differentiation	1/16	12/6478	0.029264	0.227278	0.198313	EDNRB	1
CE	GO:0031670	cellular response to nutrient	1/16	12/6478	0.029264	0.227278	0.198313	FES	1
CE	GO:0032212	positive regulation of telomere maintenance via telomerase	1/16	12/6478	0.029264	0.227278	0.198313	FBXO4	1
CE	GO:0071875	adrenergic receptor signaling pathway	1/16	12/6478	0.029264	0.227278	0.198313	ADRA1A	1
CE	GO:1904358	positive regulation of telomere maintenance via telomere lengthening	1/16	12/6478	0.029264	0.227278	0.198313	FBXO4	1
CE	GO:0007049	cell cycle	4/16	500/6478	0.0302576	0.227278	0.198313	FES/E2F8/FBXO4/PTCH1	4
CE	GO:0040007	growth	3/16	283/6478	0.0302787	0.227278	0.198313	ADRA1A/NRN1/PTCH1	3
CE	GO:0014743	regulation of muscle hypertrophy	1/16	13/6478	0.031666	0.227278	0.198313	ADRA1A	1
CE	GO:0032373	positive regulation of sterol transport	1/16	13/6478	0.031666	0.227278	0.198313	PTCH1	1
CE	GO:0032376	positive regulation of cholesterol transport	1/16	13/6478	0.031666	0.227278	0.198313	PTCH1	1
CE	GO:0033003	regulation of mast cell activation	1/16	13/6478	0.031666	0.227278	0.198313	FES	1
CE	GO:0035137	hindlimb morphogenesis	1/16	13/6478	0.031666	0.227278	0.198313	PTCH1	1
CE	GO:0043300	regulation of leukocyte degranulation	1/16	13/6478	0.031666	0.227278	0.198313	FES	1
CE	GO:0043616	keratinocyte proliferation	1/16	13/6478	0.031666	0.227278	0.198313	PTCH1	1
CE	GO:0045907	positive regulation of vasoconstriction	1/16	13/6478	0.031666	0.227278	0.198313	ADRA1A	1
CE	GO:2000249	regulation of actin cytoskeleton reorganization	1/16	13/6478	0.031666	0.227278	0.198313	FES	1
CE	GO:0006887	exocytosis	2/16	115/6478	0.0318761	0.227278	0.198313	FES/NRN1	2
CE	GO:0071407	cellular response to organic cyclic compound	2/16	118/6478	0.0334246	0.227278	0.198313	FES/PTCH1	2
CE	GO:0051052	regulation of DNA metabolic process	2/16	119/6478	0.0339474	0.227278	0.198313	E2F8/FBXO4	2
CE	GO:0021522	spinal cord motor neuron differentiation	1/16	14/6478	0.0340625	0.227278	0.198313	PTCH1	1
CE	GO:0044786	cell cycle DNA replication	1/16	14/6478	0.0340625	0.227278	0.198313	E2F8	1
CE	GO:0045747	positive regulation of Notch signaling pathway	1/16	14/6478	0.0340625	0.227278	0.198313	TSPAN14	1
CE	GO:0060037	pharyngeal system development	1/16	14/6478	0.0340625	0.227278	0.198313	PTCH1	1
CE	GO:0070296	sarcoplasmic reticulum calcium ion transport	1/16	14/6478	0.0340625	0.227278	0.198313	MRLN	1
CE	GO:0003012	muscle system process	2/16	121/6478	0.0350027	0.227278	0.198313	EDNRB/ADRA1A	2
CE	GO:0002279	mast cell activation involved in immune response	1/16	15/6478	0.0364535	0.227278	0.198313	FES	1
CE	GO:0007422	peripheral nervous system development	1/16	15/6478	0.0364535	0.227278	0.198313	EDNRB	1
CE	GO:0021532	neural tube patterning	1/16	15/6478	0.0364535	0.227278	0.198313	PTCH1	1
CE	GO:0030149	sphingolipid catabolic process	1/16	15/6478	0.0364535	0.227278	0.198313	ASAH2	1
CE	GO:0031648	protein destabilization	1/16	15/6478	0.0364535	0.227278	0.198313	FBXO4	1
CE	GO:0032206	positive regulation of telomere maintenance	1/16	15/6478	0.0364535	0.227278	0.198313	FBXO4	1
CE	GO:0043303	mast cell degranulation	1/16	15/6478	0.0364535	0.227278	0.198313	FES	1
CE	GO:0045604	regulation of epidermal cell differentiation	1/16	15/6478	0.0364535	0.227278	0.198313	PTCH1	1
CE	GO:0045776	negative regulation of blood pressure	1/16	15/6478	0.0364535	0.227278	0.198313	ADRA1A	1
CE	GO:0046466	membrane lipid catabolic process	1/16	15/6478	0.0364535	0.227278	0.198313	ASAH2	1
CE	GO:0048483	autonomic nervous system development	1/16	15/6478	0.0364535	0.227278	0.198313	EDNRB	1
CE	GO:0051926	negative regulation of calcium ion transport	1/16	15/6478	0.0364535	0.227278	0.198313	MRLN	1
CE	GO:0060603	mammary gland duct morphogenesis	1/16	15/6478	0.0364535	0.227278	0.198313	PTCH1	1
CE	GO:0090329	regulation of DNA-dependent DNA replication	1/16	15/6478	0.0364535	0.227278	0.198313	E2F8	1
CE	GO:1901976	regulation of cell cycle checkpoint	1/16	15/6478	0.0364535	0.227278	0.198313	FBXO4	1
CE	GO:0042692	muscle cell differentiation	2/16	127/6478	0.0382458	0.227278	0.198313	EDNRB/ADRA1A	2
CE	GO:0002448	mast cell mediated immunity	1/16	16/6478	0.0388388	0.227278	0.198313	FES	1
CE	GO:0002886	regulation of myeloid leukocyte mediated immunity	1/16	16/6478	0.0388388	0.227278	0.198313	FES	1
CE	GO:0030166	proteoglycan biosynthetic process	1/16	16/6478	0.0388388	0.227278	0.198313	NDST3	1
CE	GO:0031113	regulation of microtubule polymerization	1/16	16/6478	0.0388388	0.227278	0.198313	FES	1
CE	GO:0032413	negative regulation of ion transmembrane transporter activity	1/16	16/6478	0.0388388	0.227278	0.198313	MRLN	1
CE	GO:0043462	regulation of ATPase activity	1/16	16/6478	0.0388388	0.227278	0.198313	MRLN	1
CE	GO:0048246	macrophage chemotaxis	1/16	16/6478	0.0388388	0.227278	0.198313	EDNRB	1
CE	GO:0090279	regulation of calcium ion import	1/16	16/6478	0.0388388	0.227278	0.198313	MRLN	1
CE	GO:0003044	regulation of systemic arterial blood pressure mediated by a chemical signal	1/16	17/6478	0.0412187	0.227278	0.198313	ADRA1A	1
CE	GO:0045576	mast cell activation	1/16	17/6478	0.0412187	0.227278	0.198313	FES	1
CE	GO:0050931	pigment cell differentiation	1/16	17/6478	0.0412187	0.227278	0.198313	EDNRB	1
CE	GO:0008015	blood circulation	2/16	133/6478	0.0416018	0.227278	0.198313	EDNRB/ADRA1A	2
CE	GO:0016049	cell growth	2/16	133/6478	0.0416018	0.227278	0.198313	ADRA1A/NRN1	2
CE	GO:0051656	establishment of organelle localization	2/16	133/6478	0.0416018	0.227278	0.198313	FES/NRN1	2
CE	GO:0031146	SCF-dependent proteasomal ubiquitin-dependent protein catabolic process	1/16	18/6478	0.043593	0.227278	0.198313	FBXO4	1
CE	GO:1905517	macrophage migration	1/16	18/6478	0.043593	0.227278	0.198313	EDNRB	1
CE	GO:0051301	cell division	2/16	137/6478	0.0439	0.227278	0.198313	E2F8/PTCH1	2
CE	GO:0072359	circulatory system development	3/16	328/6478	0.0441036	0.227278	0.198313	ADRA1A/E2F8/PTCH1	3
CE	GO:0003013	circulatory system process	2/16	138/6478	0.0444821	0.227278	0.198313	EDNRB/ADRA1A	2
CE	GO:0008589	regulation of smoothened signaling pathway	1/16	19/6478	0.0459618	0.227278	0.198313	PTCH1	1
CE	GO:0009880	embryonic pattern specification	1/16	19/6478	0.0459618	0.227278	0.198313	PTCH1	1
CE	GO:0030858	positive regulation of epithelial cell differentiation	1/16	19/6478	0.0459618	0.227278	0.198313	PTCH1	1
CE	GO:0032210	regulation of telomere maintenance via telomerase	1/16	19/6478	0.0459618	0.227278	0.198313	FBXO4	1
CE	GO:0043299	leukocyte degranulation	1/16	19/6478	0.0459618	0.227278	0.198313	FES	1
CE	GO:0043502	regulation of muscle adaptation	1/16	19/6478	0.0459618	0.227278	0.198313	ADRA1A	1
CE	GO:1904356	regulation of telomere maintenance via telomere lengthening	1/16	19/6478	0.0459618	0.227278	0.198313	FBXO4	1
CE	GO:2000573	positive regulation of DNA biosynthetic process	1/16	19/6478	0.0459618	0.227278	0.198313	FBXO4	1
CE	GO:0001701	in utero embryonic development	2/16	142/6478	0.0468395	0.227278	0.198313	E2F8/PTCH1	2
CE	GO:0045892	negative regulation of transcription, DNA-templated	3/16	340/6478	0.0482556	0.227278	0.198313	EDNRB/E2F8/PTCH1	3
CE	GO:0003300	cardiac muscle hypertrophy	1/16	20/6478	0.0483251	0.227278	0.198313	ADRA1A	1
CE	GO:0033692	cellular polysaccharide biosynthetic process	1/16	20/6478	0.0483251	0.227278	0.198313	NDST3	1
CE	GO:0097306	cellular response to alcohol	1/16	20/6478	0.0483251	0.227278	0.198313	PTCH1	1
CE	GO:1902679	negative regulation of RNA biosynthetic process	3/16	342/6478	0.0489663	0.227278	0.198313	EDNRB/E2F8/PTCH1	3
CE	GO:1903507	negative regulation of nucleic acid-templated transcription	3/16	342/6478	0.0489663	0.227278	0.198313	EDNRB/E2F8/PTCH1	3
CE	GO:0051726	regulation of cell cycle	3/16	343/6478	0.0493237	0.227278	0.198313	E2F8/FBXO4/PTCH1	3
CE	GO:0006914	autophagy	2/16	148/6478	0.0504621	0.227278	0.198313	ATG4C/ADRA1A	2
CE	GO:0061919	process utilizing autophagic mechanism	2/16	148/6478	0.0504621	0.227278	0.198313	ATG4C/ADRA1A	2
CE	GO:0000245	spliceosomal complex assembly	1/16	21/6478	0.050683	0.227278	0.198313	SRPK1	1
CE	GO:0006278	RNA-dependent DNA biosynthetic process	1/16	21/6478	0.050683	0.227278	0.198313	FBXO4	1
CE	GO:0007004	telomere maintenance via telomerase	1/16	21/6478	0.050683	0.227278	0.198313	FBXO4	1
CE	GO:0032410	negative regulation of transporter activity	1/16	21/6478	0.050683	0.227278	0.198313	MRLN	1
CE	GO:0045668	negative regulation of osteoblast differentiation	1/16	21/6478	0.050683	0.227278	0.198313	PTCH1	1
CE	GO:0060443	mammary gland morphogenesis	1/16	21/6478	0.050683	0.227278	0.198313	PTCH1	1
CE	GO:0061005	cell differentiation involved in kidney development	1/16	21/6478	0.050683	0.227278	0.198313	PTCH1	1
CE	GO:0061097	regulation of protein tyrosine kinase activity	1/16	21/6478	0.050683	0.227278	0.198313	ADRA1A	1
CE	GO:1903429	regulation of cell maturation	1/16	21/6478	0.050683	0.227278	0.198313	EDNRB	1
CE	GO:1904063	negative regulation of cation transmembrane transport	1/16	21/6478	0.050683	0.227278	0.198313	MRLN	1
CE	GO:0048732	gland development	2/16	150/6478	0.0516921	0.227278	0.198313	E2F8/PTCH1	2
CE	GO:0035295	tube development	3/16	351/6478	0.0522308	0.227278	0.198313	EDNRB/E2F8/PTCH1	3
CE	GO:0019932	second-messenger-mediated signaling	2/16	151/6478	0.0523113	0.227278	0.198313	EDNRB/ADRA1A	2
CE	GO:0000271	polysaccharide biosynthetic process	1/16	22/6478	0.0530353	0.227278	0.198313	NDST3	1
CE	GO:0001658	branching involved in ureteric bud morphogenesis	1/16	22/6478	0.0530353	0.227278	0.198313	PTCH1	1
CE	GO:0001709	cell fate determination	1/16	22/6478	0.0530353	0.227278	0.198313	PTCH1	1
CE	GO:0006029	proteoglycan metabolic process	1/16	22/6478	0.0530353	0.227278	0.198313	NDST3	1
CE	GO:0006940	regulation of smooth muscle contraction	1/16	22/6478	0.0530353	0.227278	0.198313	ADRA1A	1
CE	GO:0021515	cell differentiation in spinal cord	1/16	22/6478	0.0530353	0.227278	0.198313	PTCH1	1
CE	GO:0021517	ventral spinal cord development	1/16	22/6478	0.0530353	0.227278	0.198313	PTCH1	1
CE	GO:0032371	regulation of sterol transport	1/16	22/6478	0.0530353	0.227278	0.198313	PTCH1	1
CE	GO:0032374	regulation of cholesterol transport	1/16	22/6478	0.0530353	0.227278	0.198313	PTCH1	1
CE	GO:0033344	cholesterol efflux	1/16	22/6478	0.0530353	0.227278	0.198313	PTCH1	1
CE	GO:0040014	regulation of multicellular organism growth	1/16	22/6478	0.0530353	0.227278	0.198313	PTCH1	1
CE	GO:0051145	smooth muscle cell differentiation	1/16	22/6478	0.0530353	0.227278	0.198313	EDNRB	1
CE	GO:0055017	cardiac muscle tissue growth	1/16	22/6478	0.0530353	0.227278	0.198313	ADRA1A	1
CE	GO:1902803	regulation of synaptic vesicle transport	1/16	22/6478	0.0530353	0.227278	0.198313	NRN1	1
CE	GO:2000300	regulation of synaptic vesicle exocytosis	1/16	22/6478	0.0530353	0.227278	0.198313	NRN1	1
CE	GO:0048568	embryonic organ development	2/16	155/6478	0.0548154	0.227278	0.198313	E2F8/PTCH1	2
CE	GO:0001755	neural crest cell migration	1/16	23/6478	0.0553822	0.227278	0.198313	EDNRB	1
CE	GO:0002275	myeloid cell activation involved in immune response	1/16	23/6478	0.0553822	0.227278	0.198313	FES	1
CE	GO:0002763	positive regulation of myeloid leukocyte differentiation	1/16	23/6478	0.0553822	0.227278	0.198313	FES	1
CE	GO:0014896	muscle hypertrophy	1/16	23/6478	0.0553822	0.227278	0.198313	ADRA1A	1
CE	GO:0014897	striated muscle hypertrophy	1/16	23/6478	0.0553822	0.227278	0.198313	ADRA1A	1
CE	GO:0019229	regulation of vasoconstriction	1/16	23/6478	0.0553822	0.227278	0.198313	ADRA1A	1
CE	GO:0034766	negative regulation of ion transmembrane transport	1/16	23/6478	0.0553822	0.227278	0.198313	MRLN	1
CE	GO:0045682	regulation of epidermis development	1/16	23/6478	0.0553822	0.227278	0.198313	PTCH1	1
CE	GO:0048066	developmental pigmentation	1/16	23/6478	0.0553822	0.227278	0.198313	EDNRB	1
CE	GO:0048144	fibroblast proliferation	1/16	23/6478	0.0553822	0.227278	0.198313	FBXO4	1
CE	GO:0048145	regulation of fibroblast proliferation	1/16	23/6478	0.0553822	0.227278	0.198313	FBXO4	1
CE	GO:0060675	ureteric bud morphogenesis	1/16	23/6478	0.0553822	0.227278	0.198313	PTCH1	1
CE	GO:0072171	mesonephric tubule morphogenesis	1/16	23/6478	0.0553822	0.227278	0.198313	PTCH1	1
CE	GO:1901019	regulation of calcium ion transmembrane transporter activity	1/16	23/6478	0.0553822	0.227278	0.198313	MRLN	1
CE	GO:1903524	positive regulation of blood circulation	1/16	23/6478	0.0553822	0.227278	0.198313	ADRA1A	1
CE	GO:0071396	cellular response to lipid	2/16	157/6478	0.0560836	0.227278	0.198313	FES/PTCH1	2
CE	GO:0060627	regulation of vesicle-mediated transport	2/16	159/6478	0.0573624	0.227278	0.198313	FES/NRN1	2
CE	GO:0002444	myeloid leukocyte mediated immunity	1/16	24/6478	0.0577236	0.227278	0.198313	FES	1
CE	GO:0007584	response to nutrient	1/16	24/6478	0.0577236	0.227278	0.198313	FES	1
CE	GO:0010833	telomere maintenance via telomere lengthening	1/16	24/6478	0.0577236	0.227278	0.198313	FBXO4	1
CE	GO:0032204	regulation of telomere maintenance	1/16	24/6478	0.0577236	0.227278	0.198313	FBXO4	1
CE	GO:0046785	microtubule polymerization	1/16	24/6478	0.0577236	0.227278	0.198313	FES	1
CE	GO:0055013	cardiac muscle cell development	1/16	24/6478	0.0577236	0.227278	0.198313	ADRA1A	1
CE	GO:0055117	regulation of cardiac muscle contraction	1/16	24/6478	0.0577236	0.227278	0.198313	ADRA1A	1
CE	GO:0070509	calcium ion import	1/16	24/6478	0.0577236	0.227278	0.198313	MRLN	1
CE	GO:0071479	cellular response to ionizing radiation	1/16	24/6478	0.0577236	0.227278	0.198313	FBXO4	1
CE	GO:0072078	nephron tubule morphogenesis	1/16	24/6478	0.0577236	0.227278	0.198313	PTCH1	1
CE	GO:0051253	negative regulation of RNA metabolic process	3/16	369/6478	0.0590804	0.227278	0.198313	EDNRB/E2F8/PTCH1	3
CE	GO:0072657	protein localization to membrane	2/16	162/6478	0.0593004	0.227278	0.198313	TSPAN14/PTCH1	2
CE	GO:0048878	chemical homeostasis	3/16	371/6478	0.0598676	0.227278	0.198313	EDNRB/ADRA1A/PTCH1	3
CE	GO:0006885	regulation of pH	1/16	25/6478	0.0600596	0.227278	0.198313	EDNRB	1
CE	GO:0009798	axis specification	1/16	25/6478	0.0600596	0.227278	0.198313	PTCH1	1
CE	GO:0010507	negative regulation of autophagy	1/16	25/6478	0.0600596	0.227278	0.198313	ADRA1A	1
CE	GO:0032387	negative regulation of intracellular transport	1/16	25/6478	0.0600596	0.227278	0.198313	MRLN	1
CE	GO:0032418	lysosome localization	1/16	25/6478	0.0600596	0.227278	0.198313	FES	1
CE	GO:0055006	cardiac cell development	1/16	25/6478	0.0600596	0.227278	0.198313	ADRA1A	1
CN	GO:0001707	mesoderm formation	2/11	32/6478	0.00126469	0.140009	0.10372	EPHA2/BMP7	2
CN	GO:0048593	camera-type eye morphogenesis	2/11	32/6478	0.00126469	0.140009	0.10372	EPHA2/BMP7	2
CN	GO:0048332	mesoderm morphogenesis	2/11	33/6478	0.00134503	0.140009	0.10372	EPHA2/BMP7	2
CN	GO:1901343	negative regulation of vasculature development	2/11	38/6478	0.00178255	0.140009	0.10372	EPHA2/BMP7	2
CN	GO:0048592	eye morphogenesis	2/11	41/6478	0.00207344	0.140009	0.10372	EPHA2/BMP7	2
CN	GO:0048812	neuron projection morphogenesis	3/11	165/6478	0.00230322	0.140009	0.10372	EPHA2/BMP7/NRN1	3
CN	GO:0001704	formation of primary germ layer	2/11	44/6478	0.0023854	0.140009	0.10372	EPHA2/BMP7	2
CN	GO:0007498	mesoderm development	2/11	44/6478	0.0023854	0.140009	0.10372	EPHA2/BMP7	2
CN	GO:0048858	cell projection morphogenesis	3/11	168/6478	0.00242512	0.140009	0.10372	EPHA2/BMP7/NRN1	3
CN	GO:0120039	plasma membrane bounded cell projection morphogenesis	3/11	168/6478	0.00242512	0.140009	0.10372	EPHA2/BMP7/NRN1	3
CN	GO:0032990	cell part morphogenesis	3/11	173/6478	0.00263716	0.140009	0.10372	EPHA2/BMP7/NRN1	3
CN	GO:0022612	gland morphogenesis	2/11	52/6478	0.0033189	0.160603	0.118976	EPHA2/BMP7	2
CN	GO:0021915	neural tube development	2/11	54/6478	0.00357507	0.160603	0.118976	EPHA2/BMP7	2
CN	GO:0007369	gastrulation	2/11	60/6478	0.00439748	0.162623	0.120472	EPHA2/BMP7	2
CN	GO:0007411	axon guidance	2/11	64/6478	0.00499012	0.162623	0.120472	EPHA2/BMP7	2
CN	GO:0048754	branching morphogenesis of an epithelial tube	2/11	64/6478	0.00499012	0.162623	0.120472	EPHA2/BMP7	2
CN	GO:0097485	neuron projection guidance	2/11	65/6478	0.00514376	0.162623	0.120472	EPHA2/BMP7	2
CN	GO:0001649	osteoblast differentiation	2/11	73/6478	0.00645094	0.162623	0.120472	EPHA2/BMP7	2
CN	GO:0031175	neuron projection development	3/11	242/6478	0.00679972	0.162623	0.120472	EPHA2/BMP7/NRN1	3
CN	GO:0043010	camera-type eye development	2/11	76/6478	0.00697646	0.162623	0.120472	EPHA2/BMP7	2
CN	GO:0061138	morphogenesis of a branching epithelium	2/11	80/6478	0.00770668	0.162623	0.120472	EPHA2/BMP7	2
CN	GO:0090596	sensory organ morphogenesis	2/11	81/6478	0.00789446	0.162623	0.120472	EPHA2/BMP7	2
CN	GO:0001654	eye development	2/11	83/6478	0.00827627	0.162623	0.120472	EPHA2/BMP7	2
CN	GO:0150063	visual system development	2/11	83/6478	0.00827627	0.162623	0.120472	EPHA2/BMP7	2
CN	GO:0048880	sensory system development	2/11	85/6478	0.00866635	0.162623	0.120472	EPHA2/BMP7	2
CN	GO:0001763	morphogenesis of a branching structure	2/11	87/6478	0.00906464	0.162623	0.120472	EPHA2/BMP7	2
CN	GO:0048666	neuron development	3/11	276/6478	0.00978463	0.162623	0.120472	EPHA2/BMP7/NRN1	3
CN	GO:0000902	cell morphogenesis	3/11	293/6478	0.0115276	0.162623	0.120472	EPHA2/BMP7/NRN1	3
CN	GO:0048562	embryonic organ morphogenesis	2/11	99/6478	0.0116242	0.162623	0.120472	EPHA2/BMP7	2
CN	GO:1901342	regulation of vasculature development	2/11	109/6478	0.0139743	0.162623	0.120472	EPHA2/BMP7	2
CN	GO:0032989	cellular component morphogenesis	3/11	336/6478	0.0167147	0.162623	0.120472	EPHA2/BMP7/NRN1	3
CN	GO:0060562	epithelial tube morphogenesis	2/11	120/6478	0.0167796	0.162623	0.120472	EPHA2/BMP7	2
CN	GO:0001945	lymph vessel development	1/11	10/6478	0.016863	0.162623	0.120472	EPHA2	1
CN	GO:0032205	negative regulation of telomere maintenance	1/11	10/6478	0.016863	0.162623	0.120472	NAT10	1
CN	GO:0072074	kidney mesenchyme development	1/11	10/6478	0.016863	0.162623	0.120472	BMP7	1
CN	GO:1902742	apoptotic process involved in development	1/11	10/6478	0.016863	0.162623	0.120472	BMP7	1
CN	GO:1905209	positive regulation of cardiocyte differentiation	1/11	10/6478	0.016863	0.162623	0.120472	BMP7	1
CN	GO:2000036	regulation of stem cell population maintenance	1/11	10/6478	0.016863	0.162623	0.120472	BMP7	1
CN	GO:0007409	axonogenesis	2/11	124/6478	0.0178554	0.162623	0.120472	EPHA2/BMP7	2
CN	GO:0001503	ossification	2/11	126/6478	0.0184043	0.162623	0.120472	EPHA2/BMP7	2
CN	GO:0002043	blood vessel endothelial cell proliferation involved in sprouting angiogenesis	1/11	11/6478	0.018535	0.162623	0.120472	EPHA2	1
CN	GO:0051123	RNA polymerase II preinitiation complex assembly	1/11	11/6478	0.018535	0.162623	0.120472	GTF2A2	1
CN	GO:0060039	pericardium development	1/11	11/6478	0.018535	0.162623	0.120472	BMP7	1
CN	GO:0060444	branching involved in mammary gland duct morphogenesis	1/11	11/6478	0.018535	0.162623	0.120472	EPHA2	1
CN	GO:0060572	morphogenesis of an epithelial bud	1/11	11/6478	0.018535	0.162623	0.120472	BMP7	1
CN	GO:0010800	positive regulation of peptidyl-threonine phosphorylation	1/11	12/6478	0.0202044	0.162623	0.120472	BMP7	1
CN	GO:0033598	mammary gland epithelial cell proliferation	1/11	12/6478	0.0202044	0.162623	0.120472	EPHA2	1
CN	GO:0070306	lens fiber cell differentiation	1/11	12/6478	0.0202044	0.162623	0.120472	EPHA2	1
CN	GO:0001667	ameboidal-type cell migration	2/11	133/6478	0.020382	0.162623	0.120472	EPHA2/BMP7	2
CN	GO:0010639	negative regulation of organelle organization	2/11	133/6478	0.020382	0.162623	0.120472	BMP7/NAT10	2
CN	GO:0030182	neuron differentiation	3/11	369/6478	0.021476	0.162623	0.120472	EPHA2/BMP7/NRN1	3
CN	GO:0033628	regulation of cell adhesion mediated by integrin	1/11	13/6478	0.0218713	0.162623	0.120472	EPHA2	1
CN	GO:0045992	negative regulation of embryonic development	1/11	13/6478	0.0218713	0.162623	0.120472	BMP7	1
CN	GO:0060713	labyrinthine layer morphogenesis	1/11	13/6478	0.0218713	0.162623	0.120472	BMP7	1
CN	GO:0070897	transcription preinitiation complex assembly	1/11	13/6478	0.0218713	0.162623	0.120472	GTF2A2	1
CN	GO:1901890	positive regulation of cell junction assembly	1/11	13/6478	0.0218713	0.162623	0.120472	EPHA2	1
CN	GO:2000279	negative regulation of DNA biosynthetic process	1/11	13/6478	0.0218713	0.162623	0.120472	NAT10	1
CN	GO:0061564	axon development	2/11	140/6478	0.0224465	0.162623	0.120472	EPHA2/BMP7	2
CN	GO:0120036	plasma membrane bounded cell projection organization	3/11	377/6478	0.0227344	0.162623	0.120472	EPHA2/BMP7/NRN1	3
CN	GO:0010591	regulation of lamellipodium assembly	1/11	14/6478	0.0235355	0.162623	0.120472	EPHA2	1
CN	GO:0032835	glomerulus development	1/11	14/6478	0.0235355	0.162623	0.120472	BMP7	1
CN	GO:0060037	pharyngeal system development	1/11	14/6478	0.0235355	0.162623	0.120472	BMP7	1
CN	GO:0060669	embryonic placenta morphogenesis	1/11	14/6478	0.0235355	0.162623	0.120472	BMP7	1
CN	GO:0061384	heart trabecula morphogenesis	1/11	14/6478	0.0235355	0.162623	0.120472	BMP7	1
CN	GO:1905207	regulation of cardiocyte differentiation	1/11	14/6478	0.0235355	0.162623	0.120472	BMP7	1
CN	GO:0030030	cell projection organization	3/11	384/6478	0.0238692	0.162623	0.120472	EPHA2/BMP7/NRN1	3
CN	GO:0007431	salivary gland development	1/11	15/6478	0.0251972	0.162623	0.120472	BMP7	1
CN	GO:0007435	salivary gland morphogenesis	1/11	15/6478	0.0251972	0.162623	0.120472	BMP7	1
CN	GO:0051898	negative regulation of protein kinase B signaling	1/11	15/6478	0.0251972	0.162623	0.120472	EPHA2	1
CN	GO:0060571	morphogenesis of an epithelial fold	1/11	15/6478	0.0251972	0.162623	0.120472	BMP7	1
CN	GO:0060603	mammary gland duct morphogenesis	1/11	15/6478	0.0251972	0.162623	0.120472	EPHA2	1
CN	GO:0110111	negative regulation of animal organ morphogenesis	1/11	15/6478	0.0251972	0.162623	0.120472	BMP7	1
CN	GO:1900006	positive regulation of dendrite development	1/11	15/6478	0.0251972	0.162623	0.120472	BMP7	1
CN	GO:0048732	gland development	2/11	150/6478	0.0255423	0.162623	0.120472	EPHA2/BMP7	2
CN	GO:0007423	sensory organ development	2/11	152/6478	0.0261817	0.162623	0.120472	EPHA2/BMP7	2
CN	GO:0048667	cell morphogenesis involved in neuron differentiation	2/11	153/6478	0.0265039	0.162623	0.120472	EPHA2/BMP7	2
CN	GO:0003203	endocardial cushion morphogenesis	1/11	16/6478	0.0268563	0.162623	0.120472	BMP7	1
CN	GO:0030195	negative regulation of blood coagulation	1/11	16/6478	0.0268563	0.162623	0.120472	CPB2	1
CN	GO:0034113	heterotypic cell-cell adhesion	1/11	16/6478	0.0268563	0.162623	0.120472	BMP7	1
CN	GO:0060512	prostate gland morphogenesis	1/11	16/6478	0.0268563	0.162623	0.120472	BMP7	1
CN	GO:0060740	prostate gland epithelium morphogenesis	1/11	16/6478	0.0268563	0.162623	0.120472	BMP7	1
CN	GO:1900047	negative regulation of hemostasis	1/11	16/6478	0.0268563	0.162623	0.120472	CPB2	1
CN	GO:1902743	regulation of lamellipodium organization	1/11	16/6478	0.0268563	0.162623	0.120472	EPHA2	1
CN	GO:0051241	negative regulation of multicellular organismal process	3/11	402/6478	0.0269318	0.162623	0.120472	EPHA2/BMP7/CPB2	3
CN	GO:0048568	embryonic organ development	2/11	155/6478	0.0271533	0.162623	0.120472	EPHA2/BMP7	2
CN	GO:0120035	regulation of plasma membrane bounded cell projection organization	2/11	155/6478	0.0271533	0.162623	0.120472	EPHA2/BMP7	2
CN	GO:0031344	regulation of cell projection organization	2/11	157/6478	0.0278093	0.162623	0.120472	EPHA2/BMP7	2
CN	GO:0003156	regulation of animal organ formation	1/11	17/6478	0.0285129	0.162623	0.120472	BMP7	1
CN	GO:0010718	positive regulation of epithelial to mesenchymal transition	1/11	17/6478	0.0285129	0.162623	0.120472	BMP7	1
CN	GO:0010799	regulation of peptidyl-threonine phosphorylation	1/11	17/6478	0.0285129	0.162623	0.120472	BMP7	1
CN	GO:0050819	negative regulation of coagulation	1/11	17/6478	0.0285129	0.162623	0.120472	CPB2	1
CN	GO:1903078	positive regulation of protein localization to plasma membrane	1/11	17/6478	0.0285129	0.162623	0.120472	EPHA2	1
CN	GO:0048699	generation of neurons	3/11	416/6478	0.0294584	0.162623	0.120472	EPHA2/BMP7/NRN1	3
CN	GO:0030501	positive regulation of bone mineralization	1/11	18/6478	0.0301668	0.162623	0.120472	BMP7	1
CN	GO:0061383	trabecula morphogenesis	1/11	18/6478	0.0301668	0.162623	0.120472	BMP7	1
CN	GO:0070830	bicellular tight junction assembly	1/11	18/6478	0.0301668	0.162623	0.120472	EPHA2	1
CN	GO:0120192	tight junction assembly	1/11	18/6478	0.0301668	0.162623	0.120472	EPHA2	1
CN	GO:1904377	positive regulation of protein localization to cell periphery	1/11	18/6478	0.0301668	0.162623	0.120472	EPHA2	1
CN	GO:2000826	regulation of heart morphogenesis	1/11	18/6478	0.0301668	0.162623	0.120472	BMP7	1
CN	GO:1902532	negative regulation of intracellular signal transduction	2/11	166/6478	0.0308417	0.162623	0.120472	EPHA2/BMP7	2
CN	GO:0009880	embryonic pattern specification	1/11	19/6478	0.0318183	0.162623	0.120472	BMP7	1
CN	GO:0010463	mesenchymal cell proliferation	1/11	19/6478	0.0318183	0.162623	0.120472	BMP7	1
CN	GO:0030490	maturation of SSU-rRNA	1/11	19/6478	0.0318183	0.162623	0.120472	NAT10	1
CN	GO:0032210	regulation of telomere maintenance via telomerase	1/11	19/6478	0.0318183	0.162623	0.120472	NAT10	1
CN	GO:0035019	somatic stem cell population maintenance	1/11	19/6478	0.0318183	0.162623	0.120472	BMP7	1
CN	GO:1904356	regulation of telomere maintenance via telomere lengthening	1/11	19/6478	0.0318183	0.162623	0.120472	NAT10	1
CN	GO:2000736	regulation of stem cell differentiation	1/11	19/6478	0.0318183	0.162623	0.120472	BMP7	1
CN	GO:0001501	skeletal system development	2/11	171/6478	0.0325822	0.162623	0.120472	EPHA2/BMP7	2
CN	GO:0002009	morphogenesis of an epithelium	2/11	172/6478	0.032935	0.162623	0.120472	EPHA2/BMP7	2
CN	GO:0044089	positive regulation of cellular component biogenesis	2/11	173/6478	0.0332893	0.162623	0.120472	EPHA2/BMP7	2
CN	GO:0010862	positive regulation of pathway-restricted SMAD protein phosphorylation	1/11	20/6478	0.0334671	0.162623	0.120472	BMP7	1
CN	GO:0030032	lamellipodium assembly	1/11	20/6478	0.0334671	0.162623	0.120472	EPHA2	1
CN	GO:0035272	exocrine system development	1/11	20/6478	0.0334671	0.162623	0.120472	BMP7	1
CN	GO:0045669	positive regulation of osteoblast differentiation	1/11	20/6478	0.0334671	0.162623	0.120472	BMP7	1
CN	GO:0120193	tight junction organization	1/11	20/6478	0.0334671	0.162623	0.120472	EPHA2	1
CN	GO:0007346	regulation of mitotic cell cycle	2/11	174/6478	0.0336452	0.162623	0.120472	BMP7/CKS2	2
CN	GO:0006278	RNA-dependent DNA biosynthetic process	1/11	21/6478	0.0351134	0.162623	0.120472	NAT10	1
CN	GO:0007004	telomere maintenance via telomerase	1/11	21/6478	0.0351134	0.162623	0.120472	NAT10	1
CN	GO:0045746	negative regulation of Notch signaling pathway	1/11	21/6478	0.0351134	0.162623	0.120472	BMP7	1
CN	GO:0045839	negative regulation of mitotic nuclear division	1/11	21/6478	0.0351134	0.162623	0.120472	BMP7	1
CN	GO:0060443	mammary gland morphogenesis	1/11	21/6478	0.0351134	0.162623	0.120472	EPHA2	1
CN	GO:0070169	positive regulation of biomineral tissue development	1/11	21/6478	0.0351134	0.162623	0.120472	BMP7	1
CN	GO:0090630	activation of GTPase activity	1/11	21/6478	0.0351134	0.162623	0.120472	EPHA2	1
CN	GO:0022008	neurogenesis	3/11	446/6478	0.0352999	0.162623	0.120472	EPHA2/BMP7/NRN1	3
CN	GO:0002088	lens development in camera-type eye	1/11	22/6478	0.0367572	0.162623	0.120472	EPHA2	1
CN	GO:0003197	endocardial cushion development	1/11	22/6478	0.0367572	0.162623	0.120472	BMP7	1
CN	GO:0033627	cell adhesion mediated by integrin	1/11	22/6478	0.0367572	0.162623	0.120472	EPHA2	1
CN	GO:0043297	apical junction assembly	1/11	22/6478	0.0367572	0.162623	0.120472	EPHA2	1
CN	GO:0061045	negative regulation of wound healing	1/11	22/6478	0.0367572	0.162623	0.120472	CPB2	1
CN	GO:0090183	regulation of kidney development	1/11	22/6478	0.0367572	0.162623	0.120472	BMP7	1
CN	GO:1902803	regulation of synaptic vesicle transport	1/11	22/6478	0.0367572	0.162623	0.120472	NRN1	1
CN	GO:2000300	regulation of synaptic vesicle exocytosis	1/11	22/6478	0.0367572	0.162623	0.120472	NRN1	1
CN	GO:0001755	neural crest cell migration	1/11	23/6478	0.0383984	0.163004	0.120755	BMP7	1
CN	GO:0043407	negative regulation of MAP kinase activity	1/11	23/6478	0.0383984	0.163004	0.120755	BMP7	1
CN	GO:0060711	labyrinthine layer development	1/11	23/6478	0.0383984	0.163004	0.120755	BMP7	1
CN	GO:0097581	lamellipodium organization	1/11	23/6478	0.0383984	0.163004	0.120755	EPHA2	1
CN	GO:0002011	morphogenesis of an epithelial sheet	1/11	24/6478	0.0400371	0.163004	0.120755	BMP7	1
CN	GO:0010833	telomere maintenance via telomere lengthening	1/11	24/6478	0.0400371	0.163004	0.120755	NAT10	1
CN	GO:0030850	prostate gland development	1/11	24/6478	0.0400371	0.163004	0.120755	BMP7	1
CN	GO:0032204	regulation of telomere maintenance	1/11	24/6478	0.0400371	0.163004	0.120755	NAT10	1
CN	GO:0072132	mesenchyme morphogenesis	1/11	24/6478	0.0400371	0.163004	0.120755	BMP7	1
CN	GO:0006935	chemotaxis	2/11	192/6478	0.040311	0.163004	0.120755	EPHA2/BMP7	2
CN	GO:0042330	taxis	2/11	193/6478	0.0406954	0.163004	0.120755	EPHA2/BMP7	2
CN	GO:0030855	epithelial cell differentiation	2/11	195/6478	0.0414686	0.163004	0.120755	EPHA2/BMP7	2
CN	GO:0048598	embryonic morphogenesis	2/11	196/6478	0.0418573	0.163004	0.120755	EPHA2/BMP7	2
CN	GO:0001570	vasculogenesis	1/11	26/6478	0.0433068	0.163004	0.120755	EPHA2	1
CN	GO:0006367	transcription initiation from RNA polymerase II promoter	1/11	26/6478	0.0433068	0.163004	0.120755	GTF2A2	1
CN	GO:0060393	regulation of pathway-restricted SMAD protein phosphorylation	1/11	26/6478	0.0433068	0.163004	0.120755	BMP7	1
CN	GO:1901888	regulation of cell junction assembly	1/11	26/6478	0.0433068	0.163004	0.120755	EPHA2	1
CN	GO:1905477	positive regulation of protein localization to membrane	1/11	26/6478	0.0433068	0.163004	0.120755	EPHA2	1
CN	GO:0030155	regulation of cell adhesion	2/11	200/6478	0.0434266	0.163004	0.120755	EPHA2/BMP7	2
CN	GO:0048585	negative regulation of response to stimulus	3/11	485/6478	0.0437642	0.163004	0.120755	EPHA2/BMP7/CPB2	3
CN	GO:0070848	response to growth factor	2/11	201/6478	0.0438224	0.163004	0.120755	EPHA2/BMP7	2
CN	GO:0042274	ribosomal small subunit biogenesis	1/11	27/6478	0.0449379	0.163004	0.120755	NAT10	1
CN	GO:0042475	odontogenesis of dentin-containing tooth	1/11	27/6478	0.0449379	0.163004	0.120755	BMP7	1
CN	GO:0046928	regulation of neurotransmitter secretion	1/11	27/6478	0.0449379	0.163004	0.120755	NRN1	1
CN	GO:0051784	negative regulation of nuclear division	1/11	27/6478	0.0449379	0.163004	0.120755	BMP7	1
CN	GO:0060389	pathway-restricted SMAD protein phosphorylation	1/11	27/6478	0.0449379	0.163004	0.120755	BMP7	1
CN	GO:0061180	mammary gland epithelium development	1/11	27/6478	0.0449379	0.163004	0.120755	EPHA2	1
CN	GO:0072028	nephron morphogenesis	1/11	27/6478	0.0449379	0.163004	0.120755	BMP7	1
CN	GO:1903035	negative regulation of response to wounding	1/11	27/6478	0.0449379	0.163004	0.120755	CPB2	1
CN	GO:0000904	cell morphogenesis involved in differentiation	2/11	205/6478	0.0454199	0.163736	0.121297	EPHA2/BMP7	2
CN	GO:0030193	regulation of blood coagulation	1/11	28/6478	0.0465664	0.163824	0.121362	CPB2	1
CN	GO:0050773	regulation of dendrite development	1/11	28/6478	0.0465664	0.163824	0.121362	BMP7	1
CN	GO:0098693	regulation of synaptic vesicle cycle	1/11	28/6478	0.0465664	0.163824	0.121362	NRN1	1
CN	GO:1900046	regulation of hemostasis	1/11	28/6478	0.0465664	0.163824	0.121362	CPB2	1
CN	GO:0030216	keratinocyte differentiation	1/11	29/6478	0.0481924	0.165555	0.122644	EPHA2	1
CN	GO:0043401	steroid hormone mediated signaling pathway	1/11	29/6478	0.0481924	0.165555	0.122644	BMP7	1
CN	GO:0048645	animal organ formation	1/11	29/6478	0.0481924	0.165555	0.122644	BMP7	1
CN	GO:0050818	regulation of coagulation	1/11	29/6478	0.0481924	0.165555	0.122644	CPB2	1
CN	GO:0048729	tissue morphogenesis	2/11	215/6478	0.0495101	0.167381	0.123997	EPHA2/BMP7	2
CN	GO:0014032	neural crest cell development	1/11	30/6478	0.0498159	0.167381	0.123997	BMP7	1
CN	GO:0045778	positive regulation of ossification	1/11	30/6478	0.0498159	0.167381	0.123997	BMP7	1
CN	GO:0001656	metanephros development	1/11	31/6478	0.0514369	0.167381	0.123997	BMP7	1
CN	GO:0014031	mesenchymal cell development	1/11	31/6478	0.0514369	0.167381	0.123997	BMP7	1
CN	GO:0043535	regulation of blood vessel endothelial cell migration	1/11	31/6478	0.0514369	0.167381	0.123997	EPHA2	1
CN	GO:0048864	stem cell development	1/11	31/6478	0.0514369	0.167381	0.123997	BMP7	1
CN	GO:0060395	SMAD protein signal transduction	1/11	31/6478	0.0514369	0.167381	0.123997	BMP7	1
CN	GO:2000278	regulation of DNA biosynthetic process	1/11	31/6478	0.0514369	0.167381	0.123997	NAT10	1
CN	GO:0001568	blood vessel development	2/11	222/6478	0.0524533	0.167381	0.123997	EPHA2/BMP7	2
CN	GO:0060411	cardiac septum morphogenesis	1/11	32/6478	0.0530553	0.167381	0.123997	BMP7	1
CN	GO:0051129	negative regulation of cellular component organization	2/11	224/6478	0.0533061	0.167381	0.123997	BMP7/NAT10	2
CN	GO:0010717	regulation of epithelial to mesenchymal transition	1/11	33/6478	0.0546713	0.167381	0.123997	BMP7	1
CN	GO:0060688	regulation of morphogenesis of a branching structure	1/11	33/6478	0.0546713	0.167381	0.123997	BMP7	1
CN	GO:0060993	kidney morphogenesis	1/11	33/6478	0.0546713	0.167381	0.123997	BMP7	1
CN	GO:0001944	vasculature development	2/11	228/6478	0.0550271	0.167381	0.123997	EPHA2/BMP7	2
CN	GO:0072358	cardiovascular system development	2/11	230/6478	0.0558954	0.167381	0.123997	EPHA2/BMP7	2
CN	GO:0003151	outflow tract morphogenesis	1/11	34/6478	0.0562847	0.167381	0.123997	BMP7	1
CN	GO:0008630	intrinsic apoptotic signaling pathway in response to DNA damage	1/11	34/6478	0.0562847	0.167381	0.123997	EPHA2	1
CN	GO:0014020	primary neural tube formation	1/11	34/6478	0.0562847	0.167381	0.123997	BMP7	1
CN	GO:0016525	negative regulation of angiogenesis	1/11	34/6478	0.0562847	0.167381	0.123997	EPHA2	1
CN	GO:0017158	regulation of calcium ion-dependent exocytosis	1/11	34/6478	0.0562847	0.167381	0.123997	NRN1	1
CN	GO:0032602	chemokine production	1/11	34/6478	0.0562847	0.167381	0.123997	EPHA2	1
CN	GO:0032642	regulation of chemokine production	1/11	34/6478	0.0562847	0.167381	0.123997	EPHA2	1
CN	GO:0046849	bone remodeling	1/11	34/6478	0.0562847	0.167381	0.123997	EPHA2	1
CN	GO:2000181	negative regulation of blood vessel morphogenesis	1/11	34/6478	0.0562847	0.167381	0.123997	EPHA2	1
CN	GO:0043009	chordate embryonic development	2/11	234/6478	0.057647	0.167381	0.123997	EPHA2/BMP7	2
CN	GO:0014033	neural crest cell differentiation	1/11	35/6478	0.0578956	0.167381	0.123997	BMP7	1
CN	GO:0016079	synaptic vesicle exocytosis	1/11	35/6478	0.0578956	0.167381	0.123997	NRN1	1
CN	GO:0030316	osteoclast differentiation	1/11	35/6478	0.0578956	0.167381	0.123997	EPHA2	1
CN	GO:0030500	regulation of bone mineralization	1/11	35/6478	0.0578956	0.167381	0.123997	BMP7	1
CN	GO:1903076	regulation of protein localization to plasma membrane	1/11	35/6478	0.0578956	0.167381	0.123997	EPHA2	1
CN	GO:0043408	regulation of MAPK cascade	2/11	237/6478	0.0589738	0.167876	0.124364	EPHA2/BMP7	2
CN	GO:0006400	tRNA modification	1/11	36/6478	0.0595041	0.167876	0.124364	NAT10	1
CN	GO:0007043	cell-cell junction assembly	1/11	36/6478	0.0595041	0.167876	0.124364	EPHA2	1
CN	GO:0008593	regulation of Notch signaling pathway	1/11	36/6478	0.0595041	0.167876	0.124364	BMP7	1
CN	GO:0048704	embryonic skeletal system morphogenesis	1/11	36/6478	0.0595041	0.167876	0.124364	BMP7	1
CN	GO:0009792	embryo development ending in birth or egg hatching	2/11	239/6478	0.0598646	0.168081	0.124516	EPHA2/BMP7	2
CN	GO:0090100	positive regulation of transmembrane receptor protein serine/threonine kinase signaling pathway	1/11	37/6478	0.06111	0.169139	0.125299	BMP7	1
CN	GO:0110110	positive regulation of animal organ morphogenesis	1/11	37/6478	0.06111	0.169139	0.125299	BMP7	1
CN	GO:2000242	negative regulation of reproductive process	1/11	37/6478	0.06111	0.169139	0.125299	BMP7	1
CN	GO:0000723	telomere maintenance	1/11	38/6478	0.0627135	0.171081	0.126738	NAT10	1
CN	GO:0032200	telomere organization	1/11	38/6478	0.0627135	0.171081	0.126738	NAT10	1
CN	GO:0043534	blood vessel endothelial cell migration	1/11	38/6478	0.0627135	0.171081	0.126738	EPHA2	1
CN	GO:0001892	embryonic placenta development	1/11	39/6478	0.0643144	0.171081	0.126738	BMP7	1
CN	GO:0051588	regulation of neurotransmitter transport	1/11	39/6478	0.0643144	0.171081	0.126738	NRN1	1
CN	GO:0060341	regulation of cellular localization	2/11	252/6478	0.0657727	0.171081	0.126738	EPHA2/NRN1	2
CN	GO:0001657	ureteric bud development	1/11	40/6478	0.0659129	0.171081	0.126738	BMP7	1
CN	GO:0001841	neural tube formation	1/11	40/6478	0.0659129	0.171081	0.126738	BMP7	1
CN	GO:0018107	peptidyl-threonine phosphorylation	1/11	40/6478	0.0659129	0.171081	0.126738	BMP7	1
CN	GO:0071901	negative regulation of protein serine/threonine kinase activity	1/11	40/6478	0.0659129	0.171081	0.126738	BMP7	1
CN	GO:0072006	nephron development	1/11	40/6478	0.0659129	0.171081	0.126738	BMP7	1
CN	GO:0072163	mesonephric epithelium development	1/11	40/6478	0.0659129	0.171081	0.126738	BMP7	1
CN	GO:0072164	mesonephric tubule development	1/11	40/6478	0.0659129	0.171081	0.126738	BMP7	1
CN	GO:1904375	regulation of protein localization to cell periphery	1/11	40/6478	0.0659129	0.171081	0.126738	EPHA2	1
CN	GO:0001823	mesonephros development	1/11	41/6478	0.0675089	0.17274	0.127967	BMP7	1
CN	GO:0003279	cardiac septum development	1/11	41/6478	0.0675089	0.17274	0.127967	BMP7	1
CN	GO:0042476	odontogenesis	1/11	41/6478	0.0675089	0.17274	0.127967	BMP7	1
CN	GO:0000165	MAPK cascade	2/11	257/6478	0.0680982	0.17274	0.127967	EPHA2/BMP7	2
CN	GO:0006352	DNA-templated transcription, initiation	1/11	42/6478	0.0691024	0.17274	0.127967	GTF2A2	1
CN	GO:0050830	defense response to Gram-positive bacterium	1/11	42/6478	0.0691024	0.17274	0.127967	EPHA2	1
CN	GO:0070167	regulation of biomineral tissue development	1/11	42/6478	0.0691024	0.17274	0.127967	BMP7	1
CN	GO:0030334	regulation of cell migration	2/11	262/6478	0.0704524	0.17274	0.127967	EPHA2/BMP7	2
CN	GO:0007269	neurotransmitter secretion	1/11	43/6478	0.0706934	0.17274	0.127967	NRN1	1
CN	GO:0018210	peptidyl-threonine modification	1/11	43/6478	0.0706934	0.17274	0.127967	BMP7	1
CN	GO:0048489	synaptic vesicle transport	1/11	43/6478	0.0706934	0.17274	0.127967	NRN1	1
CN	GO:0051053	negative regulation of DNA metabolic process	1/11	43/6478	0.0706934	0.17274	0.127967	NAT10	1
CN	GO:0097480	establishment of synaptic vesicle localization	1/11	43/6478	0.0706934	0.17274	0.127967	NRN1	1
CN	GO:0099643	signal release from synapse	1/11	43/6478	0.0706934	0.17274	0.127967	NRN1	1
CN	GO:0023014	signal transduction by protein phosphorylation	2/11	264/6478	0.071402	0.173715	0.128689	EPHA2/BMP7	2
CN	GO:0002040	sprouting angiogenesis	1/11	44/6478	0.072282	0.173715	0.128689	EPHA2	1
CN	GO:0071897	DNA biosynthetic process	1/11	44/6478	0.072282	0.173715	0.128689	NAT10	1
CN	GO:0097479	synaptic vesicle localization	1/11	44/6478	0.072282	0.173715	0.128689	NRN1	1
CN	GO:0001838	embryonic epithelial tube formation	1/11	45/6478	0.0738681	0.173947	0.128862	BMP7	1
CN	GO:0030326	embryonic limb morphogenesis	1/11	45/6478	0.0738681	0.173947	0.128862	BMP7	1
CN	GO:0030902	hindbrain development	1/11	45/6478	0.0738681	0.173947	0.128862	BMP7	1
CN	GO:0035113	embryonic appendage morphogenesis	1/11	45/6478	0.0738681	0.173947	0.128862	BMP7	1
CN	GO:1905330	regulation of morphogenesis of an epithelium	1/11	45/6478	0.0738681	0.173947	0.128862	BMP7	1
CN	GO:0017156	calcium ion regulated exocytosis	1/11	46/6478	0.0754517	0.175047	0.129676	NRN1	1
CN	GO:0061041	regulation of wound healing	1/11	46/6478	0.0754517	0.175047	0.129676	CPB2	1
CN	GO:0009913	epidermal cell differentiation	1/11	47/6478	0.0770328	0.175047	0.129676	EPHA2	1
CN	GO:0030879	mammary gland development	1/11	47/6478	0.0770328	0.175047	0.129676	EPHA2	1
CN	GO:0043547	positive regulation of GTPase activity	1/11	47/6478	0.0770328	0.175047	0.129676	EPHA2	1
CN	GO:0045667	regulation of osteoblast differentiation	1/11	47/6478	0.0770328	0.175047	0.129676	BMP7	1
CN	GO:0045727	positive regulation of translation	1/11	47/6478	0.0770328	0.175047	0.129676	NAT10	1
CN	GO:0045995	regulation of embryonic development	1/11	47/6478	0.0770328	0.175047	0.129676	BMP7	1
CN	GO:0072175	epithelial tube formation	1/11	47/6478	0.0770328	0.175047	0.129676	BMP7	1
CN	GO:0048706	embryonic skeletal system development	1/11	48/6478	0.0786115	0.175949	0.130345	BMP7	1
CN	GO:1903305	regulation of regulated secretory pathway	1/11	48/6478	0.0786115	0.175949	0.130345	NRN1	1
CN	GO:2000145	regulation of cell motility	2/11	279/6478	0.0786637	0.175949	0.130345	EPHA2/BMP7	2
CN	GO:0035051	cardiocyte differentiation	1/11	49/6478	0.0801878	0.175949	0.130345	BMP7	1
CN	GO:0045216	cell-cell junction organization	1/11	49/6478	0.0801878	0.175949	0.130345	EPHA2	1
CN	GO:0001837	epithelial to mesenchymal transition	1/11	50/6478	0.0817616	0.175949	0.130345	BMP7	1
CN	GO:0003206	cardiac chamber morphogenesis	1/11	50/6478	0.0817616	0.175949	0.130345	BMP7	1
CN	GO:0035107	appendage morphogenesis	1/11	50/6478	0.0817616	0.175949	0.130345	BMP7	1
CN	GO:0035108	limb morphogenesis	1/11	50/6478	0.0817616	0.175949	0.130345	BMP7	1
CN	GO:1990138	neuron projection extension	1/11	50/6478	0.0817616	0.175949	0.130345	NRN1	1
CN	GO:0035239	tube morphogenesis	2/11	288/6478	0.0831353	0.175949	0.130345	EPHA2/BMP7	2
CN	GO:0001935	endothelial cell proliferation	1/11	51/6478	0.0833329	0.175949	0.130345	EPHA2	1
CN	GO:0010594	regulation of endothelial cell migration	1/11	51/6478	0.0833329	0.175949	0.130345	EPHA2	1
CN	GO:0030282	bone mineralization	1/11	51/6478	0.0833329	0.175949	0.130345	BMP7	1
CN	GO:0030509	BMP signaling pathway	1/11	51/6478	0.0833329	0.175949	0.130345	BMP7	1
CN	GO:0051896	regulation of protein kinase B signaling	1/11	51/6478	0.0833329	0.175949	0.130345	EPHA2	1
CN	GO:0071383	cellular response to steroid hormone stimulus	1/11	51/6478	0.0833329	0.175949	0.130345	BMP7	1
CN	GO:0099003	vesicle-mediated transport in synapse	1/11	51/6478	0.0833329	0.175949	0.130345	NRN1	1
CN	GO:0099504	synaptic vesicle cycle	1/11	51/6478	0.0833329	0.175949	0.130345	NRN1	1
CN	GO:0010976	positive regulation of neuron projection development	1/11	52/6478	0.0849018	0.175949	0.130345	BMP7	1
CN	GO:0016358	dendrite development	1/11	52/6478	0.0849018	0.175949	0.130345	BMP7	1
CN	GO:0035148	tube formation	1/11	52/6478	0.0849018	0.175949	0.130345	BMP7	1
CN	GO:0072073	kidney epithelium development	1/11	52/6478	0.0849018	0.175949	0.130345	BMP7	1
CN	GO:1905475	regulation of protein localization to membrane	1/11	52/6478	0.0849018	0.175949	0.130345	EPHA2	1
CN	GO:0000278	mitotic cell cycle	2/11	293/6478	0.0856553	0.175949	0.130345	BMP7/CKS2	2
CN	GO:0009755	hormone-mediated signaling pathway	1/11	53/6478	0.0864683	0.175949	0.130345	BMP7	1
CN	GO:0016331	morphogenesis of embryonic epithelium	1/11	53/6478	0.0864683	0.175949	0.130345	BMP7	1
CN	GO:0060491	regulation of cell projection assembly	1/11	53/6478	0.0864683	0.175949	0.130345	EPHA2	1
CN	GO:0120032	regulation of plasma membrane bounded cell projection assembly	1/11	53/6478	0.0864683	0.175949	0.130345	EPHA2	1
CN	GO:2001251	negative regulation of chromosome organization	1/11	53/6478	0.0864683	0.175949	0.130345	NAT10	1
CN	GO:0034250	positive regulation of cellular amide metabolic process	1/11	54/6478	0.0880323	0.177366	0.131394	NAT10	1
CN	GO:0040012	regulation of locomotion	2/11	298/6478	0.0882	0.177366	0.131394	EPHA2/BMP7	2
CN	GO:0051270	regulation of cellular component movement	2/11	299/6478	0.0887119	0.177366	0.131394	EPHA2/BMP7	2
CN	GO:0007167	enzyme linked receptor protein signaling pathway	2/11	300/6478	0.0892248	0.177366	0.131394	EPHA2/BMP7	2
CN	GO:0043409	negative regulation of MAPK cascade	1/11	55/6478	0.0895939	0.177366	0.131394	BMP7	1
CN	GO:0071772	response to BMP	1/11	55/6478	0.0895939	0.177366	0.131394	BMP7	1
CN	GO:0071773	cellular response to BMP stimulus	1/11	55/6478	0.0895939	0.177366	0.131394	BMP7	1
CN	GO:1903034	regulation of response to wounding	1/11	55/6478	0.0895939	0.177366	0.131394	CPB2	1
CN	GO:0008033	tRNA processing	1/11	57/6478	0.0927098	0.181945	0.134786	NAT10	1
CN	GO:0019827	stem cell population maintenance	1/11	57/6478	0.0927098	0.181945	0.134786	BMP7	1
CN	GO:0051093	negative regulation of developmental process	2/11	307/6478	0.0928417	0.181945	0.134786	EPHA2/BMP7	2
CN	GO:0003205	cardiac chamber development	1/11	58/6478	0.0942641	0.182864	0.135467	BMP7	1
CN	GO:0098727	maintenance of cell number	1/11	58/6478	0.0942641	0.182864	0.135467	BMP7	1
CN	GO:0022603	regulation of anatomical structure morphogenesis	2/11	310/6478	0.0944059	0.182864	0.135467	EPHA2/BMP7	2
CN	GO:0044087	regulation of cellular component biogenesis	2/11	312/6478	0.0954533	0.182864	0.135467	EPHA2/BMP7	2
CN	GO:0001890	placenta development	1/11	59/6478	0.095816	0.182864	0.135467	BMP7	1
CN	GO:0007088	regulation of mitotic nuclear division	1/11	59/6478	0.095816	0.182864	0.135467	BMP7	1
CN	GO:0048736	appendage development	1/11	59/6478	0.095816	0.182864	0.135467	BMP7	1
CN	GO:0060173	limb development	1/11	59/6478	0.095816	0.182864	0.135467	BMP7	1
CN	GO:0048588	developmental cell growth	1/11	60/6478	0.0973655	0.184615	0.136764	NRN1	1
CN	GO:0048771	tissue remodeling	1/11	60/6478	0.0973655	0.184615	0.136764	EPHA2	1
CN	GO:0007596	blood coagulation	1/11	61/6478	0.0989125	0.186182	0.137925	CPB2	1
CN	GO:0009451	RNA modification	1/11	61/6478	0.0989125	0.186182	0.137925	NAT10	1
CN	GO:0009887	animal organ morphogenesis	2/11	319/6478	0.0991481	0.186182	0.137925	EPHA2/BMP7	2
CN	GO:0050817	coagulation	1/11	62/6478	0.100457	0.188035	0.139298	CPB2	1
CN	GO:0007599	hemostasis	1/11	63/6478	0.101999	0.189706	0.140536	CPB2	1
CN	GO:0043542	endothelial cell migration	1/11	63/6478	0.101999	0.189706	0.140536	EPHA2	1
CN	GO:0031214	biomineral tissue development	1/11	64/6478	0.103539	0.191351	0.141754	BMP7	1
CN	GO:0043588	skin development	1/11	64/6478	0.103539	0.191351	0.141754	EPHA2	1
CN	GO:0072359	circulatory system development	2/11	328/6478	0.103963	0.191527	0.141885	EPHA2/BMP7	2
CN	GO:0034329	cell junction assembly	1/11	65/6478	0.105077	0.192971	0.142954	EPHA2	1
CN	GO:0006469	negative regulation of protein kinase activity	1/11	66/6478	0.106612	0.19396	0.143687	BMP7	1
CN	GO:0045665	negative regulation of neuron differentiation	1/11	66/6478	0.106612	0.19396	0.143687	BMP7	1
CN	GO:0048545	response to steroid hormone	1/11	66/6478	0.106612	0.19396	0.143687	BMP7	1
CN	GO:0043087	regulation of GTPase activity	1/11	68/6478	0.109675	0.198297	0.1469	EPHA2	1
CN	GO:0065004	protein-DNA complex assembly	1/11	68/6478	0.109675	0.198297	0.1469	GTF2A2	1
CN	GO:0043491	protein kinase B signaling	1/11	69/6478	0.111202	0.199822	0.14803	EPHA2	1
CN	GO:0048863	stem cell differentiation	1/11	69/6478	0.111202	0.199822	0.14803	BMP7	1
CN	GO:0051726	regulation of cell cycle	2/11	343/6478	0.112139	0.200368	0.148434	BMP7/CKS2	2
CN	GO:0007219	Notch signaling pathway	1/11	70/6478	0.112728	0.200368	0.148434	BMP7	1
CN	GO:0017157	regulation of exocytosis	1/11	70/6478	0.112728	0.200368	0.148434	NRN1	1
CN	GO:0009790	embryo development	2/11	346/6478	0.113797	0.200368	0.148434	EPHA2/BMP7	2
CN	GO:0010632	regulation of epithelial cell migration	1/11	71/6478	0.114251	0.200368	0.148434	EPHA2	1
CN	GO:0033673	negative regulation of kinase activity	1/11	71/6478	0.114251	0.200368	0.148434	BMP7	1
CN	GO:0051650	establishment of vesicle localization	1/11	71/6478	0.114251	0.200368	0.148434	NRN1	1
CN	GO:2000027	regulation of animal organ morphogenesis	1/11	71/6478	0.114251	0.200368	0.148434	BMP7	1
CN	GO:0060429	epithelium development	2/11	349/6478	0.115461	0.200625	0.148625	EPHA2/BMP7	2
CN	GO:0006364	rRNA processing	1/11	72/6478	0.115772	0.200625	0.148625	NAT10	1
CN	GO:0048738	cardiac muscle tissue development	1/11	72/6478	0.115772	0.200625	0.148625	BMP7	1
CN	GO:0051648	vesicle localization	1/11	72/6478	0.115772	0.200625	0.148625	NRN1	1
CN	GO:0007155	cell adhesion	2/11	351/6478	0.116575	0.200825	0.148773	EPHA2/BMP7	2
CN	GO:0035295	tube development	2/11	351/6478	0.116575	0.200825	0.148773	EPHA2/BMP7	2
CN	GO:0006836	neurotransmitter transport	1/11	73/6478	0.11729	0.200872	0.148808	NRN1	1
CN	GO:0051783	regulation of nuclear division	1/11	73/6478	0.11729	0.200872	0.148808	BMP7	1
CN	GO:0045055	regulated exocytosis	1/11	74/6478	0.118806	0.20229	0.149858	NRN1	1
CN	GO:0022610	biological adhesion	2/11	355/6478	0.118811	0.20229	0.149858	EPHA2/BMP7	2
CN	GO:0009968	negative regulation of signal transduction	2/11	358/6478	0.120496	0.204563	0.151542	EPHA2/BMP7	2
CN	GO:0030278	regulation of ossification	1/11	76/6478	0.121831	0.205634	0.152335	BMP7	1
CN	GO:0060560	developmental growth involved in morphogenesis	1/11	76/6478	0.121831	0.205634	0.152335	NRN1	1
CN	GO:0045944	positive regulation of transcription by RNA polymerase II	2/11	363/6478	0.12332	0.206391	0.152896	GTF2A2/BMP7	2
CN	GO:0090092	regulation of transmembrane receptor protein serine/threonine kinase signaling pathway	1/11	77/6478	0.12334	0.206391	0.152896	BMP7	1
CN	GO:2000241	regulation of reproductive process	1/11	77/6478	0.12334	0.206391	0.152896	BMP7	1
CN	GO:0016072	rRNA metabolic process	1/11	78/6478	0.124846	0.206691	0.153118	NAT10	1
CN	GO:0022409	positive regulation of cell-cell adhesion	1/11	78/6478	0.124846	0.206691	0.153118	BMP7	1
CN	GO:1903829	positive regulation of cellular protein localization	1/11	78/6478	0.124846	0.206691	0.153118	EPHA2	1
CN	GO:0048646	anatomical structure formation involved in morphogenesis	2/11	366/6478	0.125023	0.206691	0.153118	EPHA2/BMP7	2
CN	GO:0006457	protein folding	1/11	79/6478	0.12635	0.206691	0.153118	CCT8	1
CN	GO:0008544	epidermis development	1/11	79/6478	0.12635	0.206691	0.153118	EPHA2	1
CN	GO:0048762	mesenchymal cell differentiation	1/11	79/6478	0.12635	0.206691	0.153118	BMP7	1
CN	GO:0071824	protein-DNA complex subunit organization	1/11	79/6478	0.12635	0.206691	0.153118	GTF2A2	1
CN	GO:0002064	epithelial cell development	1/11	80/6478	0.127852	0.206867	0.153249	EPHA2	1
CN	GO:0002573	myeloid leukocyte differentiation	1/11	80/6478	0.127852	0.206867	0.153249	EPHA2	1
CN	GO:0051348	negative regulation of transferase activity	1/11	80/6478	0.127852	0.206867	0.153249	BMP7	1
CN	GO:0051130	positive regulation of cellular component organization	2/11	371/6478	0.127875	0.206867	0.153249	EPHA2/BMP7	2
CN	GO:0034330	cell junction organization	1/11	81/6478	0.129352	0.208678	0.15459	EPHA2	1
CN	GO:0006399	tRNA metabolic process	1/11	83/6478	0.132344	0.21175	0.156866	NAT10	1
CN	GO:0050768	negative regulation of neurogenesis	1/11	83/6478	0.132344	0.21175	0.156866	BMP7	1
CN	GO:0097193	intrinsic apoptotic signaling pathway	1/11	83/6478	0.132344	0.21175	0.156866	EPHA2	1
CN	GO:0045666	positive regulation of neuron differentiation	1/11	84/6478	0.133836	0.212971	0.15777	BMP7	1
CN	GO:0048705	skeletal system morphogenesis	1/11	84/6478	0.133836	0.212971	0.15777	BMP7	1
CN	GO:0031346	positive regulation of cell projection organization	1/11	85/6478	0.135326	0.214757	0.159093	BMP7	1
CN	GO:0010648	negative regulation of cell communication	2/11	385/6478	0.135954	0.215168	0.159398	EPHA2/BMP7	2
CN	GO:0023057	negative regulation of signaling	2/11	386/6478	0.136536	0.215362	0.159542	EPHA2/BMP7	2
CN	GO:0072659	protein localization to plasma membrane	1/11	86/6478	0.136814	0.215362	0.159542	EPHA2	1
CN	GO:0001822	kidney development	1/11	87/6478	0.138299	0.215378	0.159554	BMP7	1
CN	GO:0010631	epithelial cell migration	1/11	87/6478	0.138299	0.215378	0.159554	EPHA2	1
CN	GO:0051091	positive regulation of DNA-binding transcription factor activity	1/11	87/6478	0.138299	0.215378	0.159554	GTF2A2	1
CN	GO:0090132	epithelium migration	1/11	87/6478	0.138299	0.215378	0.159554	EPHA2	1
CN	GO:0034504	protein localization to nucleus	1/11	88/6478	0.139783	0.216533	0.160409	BMP7	1
CN	GO:0051961	negative regulation of nervous system development	1/11	88/6478	0.139783	0.216533	0.160409	BMP7	1
CN	GO:0010948	negative regulation of cell cycle process	1/11	89/6478	0.141263	0.218248	0.16168	BMP7	1
CN	GO:0003007	heart morphogenesis	1/11	90/6478	0.142742	0.219372	0.162512	BMP7	1
CN	GO:0090130	tissue migration	1/11	90/6478	0.142742	0.219372	0.162512	EPHA2	1
CN	GO:0001818	negative regulation of cytokine production	1/11	91/6478	0.144218	0.219904	0.162907	EPHA2	1
CN	GO:0045930	negative regulation of mitotic cell cycle	1/11	91/6478	0.144218	0.219904	0.162907	BMP7	1
CN	GO:0072001	renal system development	1/11	91/6478	0.144218	0.219904	0.162907	BMP7	1
CN	GO:0140014	mitotic nuclear division	1/11	92/6478	0.145692	0.221573	0.164143	BMP7	1
CN	GO:2000113	negative regulation of cellular macromolecule biosynthetic process	2/11	405/6478	0.147714	0.224066	0.165989	BMP7/NAT10	2
CN	GO:0043405	regulation of MAP kinase activity	1/11	94/6478	0.148633	0.224123	0.166032	BMP7	1
CN	GO:0033043	regulation of organelle organization	2/11	407/6478	0.148904	0.224123	0.166032	BMP7/NAT10	2
CN	GO:0044093	positive regulation of molecular function	2/11	407/6478	0.148904	0.224123	0.166032	EPHA2/GTF2A2	2
CN	GO:0042742	defense response to bacterium	1/11	95/6478	0.1501	0.225343	0.166935	EPHA2	1
CN	GO:0043062	extracellular structure organization	1/11	96/6478	0.151564	0.22686	0.16806	BMP7	1
CN	GO:0045934	negative regulation of nucleobase-containing compound metabolic process	2/11	412/6478	0.151888	0.22686	0.16806	BMP7/NAT10	2
CN	GO:1990778	protein localization to cell periphery	1/11	97/6478	0.153027	0.227979	0.168888	EPHA2	1
CN	GO:0010558	negative regulation of macromolecule biosynthetic process	2/11	416/6478	0.154285	0.228986	0.169634	BMP7/NAT10	2
CN	GO:0061448	connective tissue development	1/11	98/6478	0.154487	0.228986	0.169634	BMP7	1
CN	GO:0045765	regulation of angiogenesis	1/11	99/6478	0.155945	0.23038	0.170667	EPHA2	1
CN	GO:0010721	negative regulation of cell development	1/11	100/6478	0.1574	0.23038	0.170667	BMP7	1
CN	GO:0050804	modulation of chemical synaptic transmission	1/11	100/6478	0.1574	0.23038	0.170667	NRN1	1
CN	GO:0070372	regulation of ERK1 and ERK2 cascade	1/11	100/6478	0.1574	0.23038	0.170667	EPHA2	1
CN	GO:0099177	regulation of trans-synaptic signaling	1/11	100/6478	0.1574	0.23038	0.170667	NRN1	1
CN	GO:0060485	mesenchyme development	1/11	104/6478	0.163199	0.238271	0.176513	BMP7	1
CN	GO:0016477	cell migration	2/11	433/6478	0.164569	0.239671	0.17755	EPHA2/BMP7	2
CN	GO:0010975	regulation of neuron projection development	1/11	106/6478	0.166085	0.240679	0.178297	BMP7	1
CN	GO:0032102	negative regulation of response to external stimulus	1/11	106/6478	0.166085	0.240679	0.178297	CPB2	1
CN	GO:0001505	regulation of neurotransmitter levels	1/11	107/6478	0.167525	0.242165	0.179397	NRN1	1
CN	GO:0007159	leukocyte cell-cell adhesion	1/11	108/6478	0.168962	0.243039	0.180045	BMP7	1
CN	GO:0060249	anatomical structure homeostasis	1/11	108/6478	0.168962	0.243039	0.180045	NAT10	1
CN	GO:0001655	urogenital system development	1/11	109/6478	0.170397	0.244317	0.180992	BMP7	1
CN	GO:0031327	negative regulation of cellular biosynthetic process	2/11	443/6478	0.170687	0.244317	0.180992	BMP7/NAT10	2
CN	GO:0042254	ribosome biogenesis	1/11	110/6478	0.17183	0.244753	0.181315	NAT10	1
CN	GO:0070371	ERK1 and ERK2 cascade	1/11	110/6478	0.17183	0.244753	0.181315	EPHA2	1
CN	GO:0050878	regulation of body fluid levels	1/11	111/6478	0.173261	0.24619	0.18238	CPB2	1
CN	GO:0060326	cell chemotaxis	1/11	113/6478	0.176115	0.249639	0.184934	EPHA2	1
CN	GO:0009890	negative regulation of biosynthetic process	2/11	453/6478	0.176852	0.250077	0.185259	BMP7/NAT10	2
CN	GO:0032386	regulation of intracellular transport	1/11	114/6478	0.177539	0.250441	0.185529	NRN1	1
CN	GO:0006417	regulation of translation	1/11	115/6478	0.17896	0.251233	0.186115	NAT10	1
CN	GO:0006887	exocytosis	1/11	115/6478	0.17896	0.251233	0.186115	NRN1	1
CN	GO:0007178	transmembrane receptor protein serine/threonine kinase signaling pathway	1/11	116/6478	0.18038	0.252618	0.187142	BMP7	1
CN	GO:0001932	regulation of protein phosphorylation	2/11	463/6478	0.183062	0.254752	0.188722	EPHA2/BMP7	2
CN	GO:0033044	regulation of chromosome organization	1/11	118/6478	0.183212	0.254752	0.188722	NAT10	1
CN	GO:0071407	cellular response to organic cyclic compound	1/11	118/6478	0.183212	0.254752	0.188722	BMP7	1
CN	GO:0045785	positive regulation of cell adhesion	1/11	119/6478	0.184625	0.254895	0.188828	BMP7	1
CN	GO:0050769	positive regulation of neurogenesis	1/11	119/6478	0.184625	0.254895	0.188828	BMP7	1
CN	GO:0051052	regulation of DNA metabolic process	1/11	119/6478	0.184625	0.254895	0.188828	NAT10	1
CN	GO:0045893	positive regulation of transcription, DNA-templated	2/11	478/6478	0.192453	0.262233	0.194264	GTF2A2/BMP7	2
CN	GO:0048870	cell motility	2/11	478/6478	0.192453	0.262233	0.194264	EPHA2/BMP7	2
CN	GO:0051674	localization of cell	2/11	478/6478	0.192453	0.262233	0.194264	EPHA2/BMP7	2
CN	GO:0022407	regulation of cell-cell adhesion	1/11	125/6478	0.193054	0.262233	0.194264	BMP7	1
CN	GO:0042060	wound healing	1/11	125/6478	0.193054	0.262233	0.194264	CPB2	1
CN	GO:1902680	positive regulation of RNA biosynthetic process	2/11	479/6478	0.193082	0.262233	0.194264	GTF2A2/BMP7	2
CN	GO:1903508	positive regulation of nucleic acid-templated transcription	2/11	479/6478	0.193082	0.262233	0.194264	GTF2A2/BMP7	2
CN	GO:0001933	negative regulation of protein phosphorylation	1/11	127/6478	0.195846	0.26537	0.196588	BMP7	1
C-BS/BN	GO:0051291	protein heterooligomerization	1/2	14/6478	0.00431798	0.0651723	0.0315932	RCC1	1
C-BS/BN	GO:0006023	aminoglycan biosynthetic process	1/2	20/6478	0.00616569	0.0651723	0.0315932	B3GNT2	1
C-BS/BN	GO:0033692	cellular polysaccharide biosynthetic process	1/2	20/6478	0.00616569	0.0651723	0.0315932	B3GNT2	1
C-BS/BN	GO:0000271	polysaccharide biosynthetic process	1/2	22/6478	0.00678121	0.0651723	0.0315932	B3GNT2	1
C-BS/BN	GO:0007608	sensory perception of smell	1/2	26/6478	0.00801168	0.0651723	0.0315932	B3GNT2	1
C-BS/BN	GO:0034637	cellular carbohydrate biosynthetic process	1/2	28/6478	0.00862663	0.0651723	0.0315932	B3GNT2	1
C-BS/BN	GO:0044264	cellular polysaccharide metabolic process	1/2	28/6478	0.00862663	0.0651723	0.0315932	B3GNT2	1
C-BS/BN	GO:0005976	polysaccharide metabolic process	1/2	30/6478	0.00924138	0.0651723	0.0315932	B3GNT2	1
C-BS/BN	GO:0051225	spindle assembly	1/2	33/6478	0.0101632	0.0651723	0.0315932	RCC1	1
C-BS/BN	GO:0007052	mitotic spindle organization	1/2	36/6478	0.0110845	0.0651723	0.0315932	RCC1	1
C-BS/BN	GO:0007606	sensory perception of chemical stimulus	1/2	38/6478	0.0116985	0.0651723	0.0315932	B3GNT2	1
C-BS/BN	GO:0006022	aminoglycan metabolic process	1/2	39/6478	0.0120054	0.0651723	0.0315932	B3GNT2	1
C-BS/BN	GO:1990823	response to leukemia inhibitory factor	1/2	39/6478	0.0120054	0.0651723	0.0315932	B3GNT2	1
C-BS/BN	GO:1990830	cellular response to leukemia inhibitory factor	1/2	39/6478	0.0120054	0.0651723	0.0315932	B3GNT2	1
C-BS/BN	GO:0051262	protein tetramerization	1/2	43/6478	0.0132327	0.0670455	0.0325013	RCC1	1
C-BS/BN	GO:1902850	microtubule cytoskeleton organization involved in mitosis	1/2	46/6478	0.0141526	0.0672248	0.0325882	RCC1	1
C-BS/BN	GO:0007051	spindle organization	1/2	52/6478	0.0159911	0.0714898	0.0346557	RCC1	1
C-BS/BN	GO:0007088	regulation of mitotic nuclear division	1/2	59/6478	0.0181339	0.0719397	0.0348738	RCC1	1
C-BS/BN	GO:0000082	G1/S transition of mitotic cell cycle	1/2	62/6478	0.0190516	0.0719397	0.0348738	RCC1	1
C-BS/BN	GO:0007411	axon guidance	1/2	64/6478	0.0196631	0.0719397	0.0348738	B3GNT2	1
C-BS/BN	GO:0097485	neuron projection guidance	1/2	65/6478	0.0199688	0.0719397	0.0348738	B3GNT2	1
C-BS/BN	GO:0044843	cell cycle G1/S phase transition	1/2	68/6478	0.0208855	0.0719397	0.0348738	RCC1	1
C-BS/BN	GO:0051783	regulation of nuclear division	1/2	73/6478	0.0224126	0.0719397	0.0348738	RCC1	1
C-BS/BN	GO:0016051	carbohydrate biosynthetic process	1/2	74/6478	0.0227178	0.0719397	0.0348738	B3GNT2	1
C-BS/BN	GO:0044262	cellular carbohydrate metabolic process	1/2	85/6478	0.0260725	0.0792604	0.0384226	B3GNT2	1
C-BS/BN	GO:0140014	mitotic nuclear division	1/2	92/6478	0.0282043	0.0810887	0.0393089	RCC1	1
C-BS/BN	GO:0006486	protein glycosylation	1/2	99/6478	0.0303338	0.0810887	0.0393089	B3GNT2	1
C-BS/BN	GO:0043413	macromolecule glycosylation	1/2	99/6478	0.0303338	0.0810887	0.0393089	B3GNT2	1
C-BS/BN	GO:0070085	glycosylation	1/2	101/6478	0.0309417	0.0810887	0.0393089	B3GNT2	1
C-BS/BN	GO:0007059	chromosome segregation	1/2	110/6478	0.0336753	0.0853109	0.0413557	RCC1	1
C-BS/BN	GO:0009101	glycoprotein biosynthetic process	1/2	123/6478	0.037617	0.0862683	0.0418198	B3GNT2	1
C-BS/BN	GO:0007409	axonogenesis	1/2	124/6478	0.0379199	0.0862683	0.0418198	B3GNT2	1
C-BS/BN	GO:0044772	mitotic cell cycle phase transition	1/2	130/6478	0.0397362	0.0862683	0.0418198	RCC1	1
C-BS/BN	GO:0007600	sensory perception	1/2	131/6478	0.0400387	0.0862683	0.0418198	B3GNT2	1
C-BS/BN	GO:0000280	nuclear division	1/2	136/6478	0.0415507	0.0862683	0.0418198	RCC1	1
C-BS/BN	GO:0051259	protein complex oligomerization	1/2	137/6478	0.0418529	0.0862683	0.0418198	RCC1	1
C-BS/BN	GO:0061564	axon development	1/2	140/6478	0.0427594	0.0862683	0.0418198	B3GNT2	1
C-BS/BN	GO:0009100	glycoprotein metabolic process	1/2	145/6478	0.0442693	0.0862683	0.0418198	B3GNT2	1
C-BS/BN	GO:0044770	cell cycle phase transition	1/2	145/6478	0.0442693	0.0862683	0.0418198	RCC1	1
C-BS/BN	GO:0048285	organelle fission	1/2	149/6478	0.0454763	0.0864049	0.041886	RCC1	1
C-BS/BN	GO:0048667	cell morphogenesis involved in neuron differentiation	1/2	153/6478	0.0466825	0.0865335	0.0419484	B3GNT2	1
C-BS/BN	GO:0048812	neuron projection morphogenesis	1/2	165/6478	0.0502967	0.0866783	0.0420186	B3GNT2	1
C-BS/BN	GO:0048858	cell projection morphogenesis	1/2	168/6478	0.0511992	0.0866783	0.0420186	B3GNT2	1
C-BS/BN	GO:0120039	plasma membrane bounded cell projection morphogenesis	1/2	168/6478	0.0511992	0.0866783	0.0420186	B3GNT2	1
C-BS/BN	GO:0032990	cell part morphogenesis	1/2	173/6478	0.0527024	0.0866783	0.0420186	B3GNT2	1
C-BS/BN	GO:0007346	regulation of mitotic cell cycle	1/2	174/6478	0.0530029	0.0866783	0.0420186	RCC1	1
C-BS/BN	GO:0000226	microtubule cytoskeleton organization	1/2	176/6478	0.0536037	0.0866783	0.0420186	RCC1	1
C-BS/BN	GO:0006935	chemotaxis	1/2	192/6478	0.0584035	0.0910497	0.0441377	B3GNT2	1
C-BS/BN	GO:0042330	taxis	1/2	193/6478	0.0587031	0.0910497	0.0441377	B3GNT2	1
C-BS/BN	GO:0000904	cell morphogenesis involved in differentiation	1/2	205/6478	0.0622944	0.0928309	0.0450011	B3GNT2	1
C-BS/BN	GO:0010564	regulation of cell cycle process	1/2	205/6478	0.0622944	0.0928309	0.0450011	RCC1	1
C-BS/BN	GO:0050877	nervous system process	1/2	223/6478	0.0676685	0.0987436	0.0478674	B3GNT2	1
C-BS/BN	GO:0005975	carbohydrate metabolic process	1/2	227/6478	0.0688607	0.0987436	0.0478674	B3GNT2	1
C-BS/BN	GO:1903047	mitotic cell cycle process	1/2	237/6478	0.0718377	0.0995117	0.0482397	RCC1	1
C-BS/BN	GO:0007017	microtubule-based process	1/2	240/6478	0.0727299	0.0995117	0.0482397	RCC1	1
C-BS/BN	GO:0031175	neuron projection development	1/2	242/6478	0.0733244	0.0995117	0.0482397	B3GNT2	1
C-BS/BN	GO:0071345	cellular response to cytokine stimulus	1/2	259/6478	0.0783704	0.104494	0.0506549	B3GNT2	1
C-BS/BN	GO:1901137	carbohydrate derivative biosynthetic process	1/2	268/6478	0.0810362	0.105643	0.0512121	B3GNT2	1
C-BS/BN	GO:0070925	organelle assembly	1/2	274/6478	0.0828112	0.105643	0.0512121	RCC1	1
C-BS/BN	GO:0048666	neuron development	1/2	276/6478	0.0834025	0.105643	0.0512121	B3GNT2	1
C-BS/BN	GO:0034097	response to cytokine	1/2	285/6478	0.086061	0.106667	0.0517081	B3GNT2	1
C-BS/BN	GO:0000278	mitotic cell cycle	1/2	293/6478	0.0884209	0.106667	0.0517081	RCC1	1
C-BS/BN	GO:0000902	cell morphogenesis	1/2	293/6478	0.0884209	0.106667	0.0517081	B3GNT2	1
C-BS/BN	GO:0032989	cellular component morphogenesis	1/2	336/6478	0.101053	0.12	0.058172	B3GNT2	1
C-BS/BN	GO:0051726	regulation of cell cycle	1/2	343/6478	0.103101	0.120549	0.0584379	RCC1	1
C-BS/BN	GO:0030182	neuron differentiation	1/2	369/6478	0.110688	0.127042	0.0615852	B3GNT2	1
C-BS/BN	GO:0120036	plasma membrane bounded cell projection organization	1/2	377/6478	0.113016	0.127042	0.0615852	B3GNT2	1
C-BS/BN	GO:0030030	cell projection organization	1/2	384/6478	0.11505	0.127042	0.0615852	B3GNT2	1
C-BS/BN	GO:0022402	cell cycle process	1/2	385/6478	0.11534	0.127042	0.0615852	RCC1	1
C-BS/BN	GO:0033043	regulation of organelle organization	1/2	407/6478	0.121718	0.132151	0.064062	RCC1	1
C-BS/BN	GO:0048699	generation of neurons	1/2	416/6478	0.12432	0.133075	0.0645101	B3GNT2	1
C-BS/BN	GO:0007010	cytoskeleton organization	1/2	430/6478	0.12836	0.135492	0.0656815	RCC1	1
C-BS/BN	GO:1901135	carbohydrate derivative metabolic process	1/2	439/6478	0.130953	0.136335	0.0660902	B3GNT2	1
C-BS/BN	GO:0022008	neurogenesis	1/2	446/6478	0.132967	0.13656	0.0661996	B3GNT2	1
C-BS/BN	GO:0003008	system process	1/2	454/6478	0.135265	0.137069	0.066446	B3GNT2	1
C-BS/BN	GO:0007049	cell cycle	1/2	500/6478	0.148422	0.148422	0.0719498	RCC1	1
HE	GO:0048015	phosphatidylinositol-mediated signaling	3/21	51/6478	0.000553319	0.143393	0.12889	SEMA4D/GATA3/PLCH1	3
HE	GO:0048017	inositol lipid-mediated signaling	3/21	53/6478	0.000619838	0.143393	0.12889	SEMA4D/GATA3/PLCH1	3
HE	GO:0010737	protein kinase A signaling	2/21	12/6478	0.000647859	0.143393	0.12889	FBN1/AKAP1	2
H-E/BN	GO:0046165	alcohol biosynthetic process	4/23	59/6478	4.83035e-05	0.0412995	0.0351853	HMGCR/REST/QDPR/APOA4	4
H-E/BN	GO:1901617	organic hydroxy compound biosynthetic process	4/23	94/6478	0.00029804	0.127412	0.108549	HMGCR/REST/QDPR/APOA4	4
H-E/BN	GO:0045597	positive regulation of cell differentiation	6/23	300/6478	0.000485173	0.138274	0.117803	VSIR/REST/ZBTB1/PTCH1/CASP8/AKAP1	6
H-E/BN	GO:1902107	positive regulation of leukocyte differentiation	3/23	49/6478	0.000647639	0.138433	0.117939	VSIR/ZBTB1/CASP8	3
H-E/BN	GO:0006066	alcohol metabolic process	4/23	124/6478	0.000854273	0.146081	0.124454	HMGCR/REST/QDPR/APOA4	4
H-E/BN	GO:0006694	steroid biosynthetic process	3/23	64/6478	0.00141459	0.15353	0.130801	HMGCR/REST/APOA4	3
H-E/BN	GO:1903708	positive regulation of hemopoiesis	3/23	67/6478	0.00161523	0.15353	0.130801	VSIR/ZBTB1/CASP8	3
H-E/BN	GO:0016485	protein processing	3/23	68/6478	0.00168587	0.15353	0.130801	VSIR/PTCH1/CASP8	3
H-E/BN	GO:0006695	cholesterol biosynthetic process	2/23	22/6478	0.00266795	0.15353	0.130801	HMGCR/APOA4	2
H-E/BN	GO:0031638	zymogen activation	2/23	22/6478	0.00266795	0.15353	0.130801	VSIR/CASP8	2
H-E/BN	GO:0032371	regulation of sterol transport	2/23	22/6478	0.00266795	0.15353	0.130801	PTCH1/APOA4	2
H-E/BN	GO:0032374	regulation of cholesterol transport	2/23	22/6478	0.00266795	0.15353	0.130801	PTCH1/APOA4	2
H-E/BN	GO:0033344	cholesterol efflux	2/23	22/6478	0.00266795	0.15353	0.130801	PTCH1/APOA4	2
H-E/BN	GO:1902653	secondary alcohol biosynthetic process	2/23	22/6478	0.00266795	0.15353	0.130801	HMGCR/APOA4	2
H-E/BN	GO:0045582	positive regulation of T cell differentiation	2/23	23/6478	0.00291574	0.15353	0.130801	VSIR/ZBTB1	2
H-E/BN	GO:0051094	positive regulation of developmental process	6/23	436/6478	0.0033865	0.15353	0.130801	VSIR/REST/ZBTB1/PTCH1/CASP8/AKAP1	6
H-E/BN	GO:1902105	regulation of leukocyte differentiation	3/23	89/6478	0.00363911	0.15353	0.130801	VSIR/ZBTB1/CASP8	3
H-E/BN	GO:1901615	organic hydroxy compound metabolic process	4/23	184/6478	0.00365318	0.15353	0.130801	HMGCR/REST/QDPR/APOA4	4
H-E/BN	GO:0051604	protein maturation	3/23	91/6478	0.00387498	0.15353	0.130801	VSIR/PTCH1/CASP8	3
H-E/BN	GO:0071214	cellular response to abiotic stimulus	3/23	91/6478	0.00387498	0.15353	0.130801	REST/ZBTB1/CASP8	3
H-E/BN	GO:0104004	cellular response to environmental stimulus	3/23	91/6478	0.00387498	0.15353	0.130801	REST/ZBTB1/CASP8	3
H-E/BN	GO:0016126	sterol biosynthetic process	2/23	27/6478	0.00401042	0.15353	0.130801	HMGCR/APOA4	2
H-E/BN	GO:0006476	protein deacetylation	2/23	28/6478	0.00430961	0.15353	0.130801	REST/DYRK1A	2
H-E/BN	GO:0045621	positive regulation of lymphocyte differentiation	2/23	28/6478	0.00430961	0.15353	0.130801	VSIR/ZBTB1	2
H-E/BN	GO:0045862	positive regulation of proteolysis	3/23	100/6478	0.00505153	0.172762	0.147186	CCDC22/REST/CASP8	3
H-E/BN	GO:0035601	protein deacylation	2/23	32/6478	0.00560641	0.177536	0.151253	REST/DYRK1A	2
H-E/BN	GO:0098732	macromolecule deacylation	2/23	32/6478	0.00560641	0.177536	0.151253	REST/DYRK1A	2
H-E/BN	GO:0017158	regulation of calcium ion-dependent exocytosis	2/23	34/6478	0.00631387	0.192799	0.164256	REST/NRN1	2
H-E/BN	GO:0008202	steroid metabolic process	3/23	110/6478	0.00658828	0.194241	0.165484	HMGCR/REST/APOA4	3
H-E/BN	GO:0002244	hematopoietic progenitor cell differentiation	2/23	37/6478	0.00744736	0.200946	0.171197	REST/ZBTB1	2
H-E/BN	GO:0019218	regulation of steroid metabolic process	2/23	37/6478	0.00744736	0.200946	0.171197	REST/APOA4	2
H-E/BN	GO:0015918	sterol transport	2/23	39/6478	0.00825044	0.200946	0.171197	PTCH1/APOA4	2
H-E/BN	GO:0030301	cholesterol transport	2/23	39/6478	0.00825044	0.200946	0.171197	PTCH1/APOA4	2
H-E/BN	GO:0045580	regulation of T cell differentiation	2/23	39/6478	0.00825044	0.200946	0.171197	VSIR/ZBTB1	2
H-E/BN	GO:2001056	positive regulation of cysteine-type endopeptidase activity	2/23	39/6478	0.00825044	0.200946	0.171197	REST/CASP8	2
H-E/BN	GO:1903706	regulation of hemopoiesis	3/23	122/6478	0.00876643	0.200946	0.171197	VSIR/ZBTB1/CASP8	3
H-E/BN	GO:0010565	regulation of cellular ketone metabolic process	2/23	41/6478	0.00909084	0.200946	0.171197	REST/APOA4	2
H-E/BN	GO:0048024	regulation of mRNA splicing, via spliceosome	2/23	41/6478	0.00909084	0.200946	0.171197	REST/DYRK1A	2
H-E/BN	GO:0006979	response to oxidative stress	3/23	124/6478	0.00916596	0.200946	0.171197	NQO1/ETFDH/REST	3
H-E/BN	GO:0018210	peptidyl-threonine modification	2/23	43/6478	0.00996805	0.20787	0.177096	GALNT11/DYRK1A	2
H-E/BN	GO:0032368	regulation of lipid transport	2/23	43/6478	0.00996805	0.20787	0.177096	PTCH1/APOA4	2
H-E/BN	GO:0010950	positive regulation of endopeptidase activity	2/23	46/6478	0.0113517	0.219899	0.187344	REST/CASP8	2
H-E/BN	GO:0017156	calcium ion regulated exocytosis	2/23	46/6478	0.0113517	0.219899	0.187344	REST/NRN1	2
H-E/BN	GO:0051345	positive regulation of hydrolase activity	3/23	135/6478	0.0115547	0.219899	0.187344	REST/CASP8/APOA4	3
H-E/BN	GO:0009913	epidermal cell differentiation	2/23	47/6478	0.0118308	0.219899	0.187344	CASP14/PTCH1	2
H-E/BN	GO:0045667	regulation of osteoblast differentiation	2/23	47/6478	0.0118308	0.219899	0.187344	REST/PTCH1	2
H-E/BN	GO:1903305	regulation of regulated secretory pathway	2/23	48/6478	0.0123187	0.221363	0.188592	REST/NRN1	2
H-E/BN	GO:0008203	cholesterol metabolic process	2/23	49/6478	0.0128153	0.221363	0.188592	HMGCR/APOA4	2
H-E/BN	GO:1902652	secondary alcohol metabolic process	2/23	49/6478	0.0128153	0.221363	0.188592	HMGCR/APOA4	2
H-E/BN	GO:0044283	small molecule biosynthetic process	4/23	264/6478	0.0129452	0.221363	0.188592	HMGCR/REST/QDPR/APOA4	4
H-E/BN	GO:0009896	positive regulation of catabolic process	3/23	142/6478	0.0132462	0.222069	0.189193	VSIR/CCDC22/APOA4	3
H-E/BN	GO:0010952	positive regulation of peptidase activity	2/23	51/6478	0.0138346	0.227473	0.193797	REST/CASP8	2
H-E/BN	GO:0045619	regulation of lymphocyte differentiation	2/23	52/6478	0.0143571	0.231611	0.197322	VSIR/ZBTB1	2
HEN	GO:0032693	negative regulation of interleukin-10 production	1/5	10/6478	0.00769701	0.131022	0.0879125	VSIR	1
HEN	GO:0035116	embryonic hindlimb morphogenesis	1/5	10/6478	0.00769701	0.131022	0.0879125	PITX1	1
HEN	GO:0010712	regulation of collagen metabolic process	1/5	11/6478	0.00846409	0.131022	0.0879125	VSIR	1
HEN	GO:2000515	negative regulation of CD4-positive, alpha-beta T cell activation	1/5	11/6478	0.00846409	0.131022	0.0879125	VSIR	1
HEN	GO:0032660	regulation of interleukin-17 production	1/5	12/6478	0.00923071	0.131022	0.0879125	VSIR	1
HEN	GO:0046636	negative regulation of alpha-beta T cell activation	1/5	12/6478	0.00923071	0.131022	0.0879125	VSIR	1
HEN	GO:0046640	regulation of alpha-beta T cell proliferation	1/5	12/6478	0.00923071	0.131022	0.0879125	VSIR	1
HEN	GO:0032620	interleukin-17 production	1/5	13/6478	0.00999684	0.131022	0.0879125	VSIR	1
HEN	GO:0035137	hindlimb morphogenesis	1/5	13/6478	0.00999684	0.131022	0.0879125	PITX1	1
HEN	GO:0030574	collagen catabolic process	1/5	14/6478	0.0107625	0.131022	0.0879125	VSIR	1
HEN	GO:0046633	alpha-beta T cell proliferation	1/5	14/6478	0.0107625	0.131022	0.0879125	VSIR	1
HEN	GO:0042130	negative regulation of T cell proliferation	1/5	18/6478	0.0138204	0.131022	0.0879125	VSIR	1
HEN	GO:0021983	pituitary gland development	1/5	19/6478	0.0145837	0.131022	0.0879125	PITX1	1
HEN	GO:0032653	regulation of interleukin-10 production	1/5	21/6478	0.0161089	0.131022	0.0879125	VSIR	1
HEN	GO:2000514	regulation of CD4-positive, alpha-beta T cell activation	1/5	21/6478	0.0161089	0.131022	0.0879125	VSIR	1
HEN	GO:0031638	zymogen activation	1/5	22/6478	0.0168708	0.131022	0.0879125	VSIR	1
HEN	GO:0032945	negative regulation of mononuclear cell proliferation	1/5	23/6478	0.0176322	0.131022	0.0879125	VSIR	1
HEN	GO:0045582	positive regulation of T cell differentiation	1/5	23/6478	0.0176322	0.131022	0.0879125	VSIR	1
HEN	GO:0050672	negative regulation of lymphocyte proliferation	1/5	23/6478	0.0176322	0.131022	0.0879125	VSIR	1
HEN	GO:0070664	negative regulation of leukocyte proliferation	1/5	23/6478	0.0176322	0.131022	0.0879125	VSIR	1
HEN	GO:0032613	interleukin-10 production	1/5	24/6478	0.0183931	0.131022	0.0879125	VSIR	1
HEN	GO:0032720	negative regulation of tumor necrosis factor production	1/5	24/6478	0.0183931	0.131022	0.0879125	VSIR	1
HEN	GO:1903556	negative regulation of tumor necrosis factor superfamily cytokine production	1/5	26/6478	0.0199136	0.131022	0.0879125	VSIR	1
HEN	GO:0000079	regulation of cyclin-dependent protein serine/threonine kinase activity	1/5	27/6478	0.0206731	0.131022	0.0879125	CCNG2	1
HEN	GO:0045621	positive regulation of lymphocyte differentiation	1/5	28/6478	0.0214322	0.131022	0.0879125	VSIR	1
HEN	GO:0032963	collagen metabolic process	1/5	29/6478	0.0221907	0.131022	0.0879125	VSIR	1
HEN	GO:1904029	regulation of cyclin-dependent protein kinase activity	1/5	29/6478	0.0221907	0.131022	0.0879125	CCNG2	1
HEN	GO:0021536	diencephalon development	1/5	30/6478	0.0229488	0.131022	0.0879125	PITX1	1
HEN	GO:0035710	CD4-positive, alpha-beta T cell activation	1/5	31/6478	0.0237065	0.131022	0.0879125	VSIR	1
HEN	GO:0046634	regulation of alpha-beta T cell activation	1/5	31/6478	0.0237065	0.131022	0.0879125	VSIR	1
HEN	GO:0050868	negative regulation of T cell activation	1/5	32/6478	0.0244636	0.131022	0.0879125	VSIR	1
HEN	GO:0006487	protein N-linked glycosylation	1/5	34/6478	0.0259766	0.131022	0.0879125	ALG6	1
HEN	GO:0007155	cell adhesion	2/5	351/6478	0.0262489	0.131022	0.0879125	TNC/VSIR	2
HEN	GO:1903038	negative regulation of leukocyte cell-cell adhesion	1/5	35/6478	0.0267323	0.131022	0.0879125	VSIR	1
HEN	GO:0022610	biological adhesion	2/5	355/6478	0.0268173	0.131022	0.0879125	TNC/VSIR	2
HEN	GO:0045580	regulation of T cell differentiation	1/5	39/6478	0.0297507	0.131799	0.0884337	VSIR	1
HEN	GO:0032649	regulation of interferon-gamma production	1/5	42/6478	0.0320095	0.131799	0.0884337	VSIR	1
HEN	GO:0045445	myoblast differentiation	1/5	43/6478	0.0327615	0.131799	0.0884337	PITX1	1
HEN	GO:0051250	negative regulation of lymphocyte activation	1/5	44/6478	0.0335131	0.131799	0.0884337	VSIR	1
HEN	GO:0030326	embryonic limb morphogenesis	1/5	45/6478	0.0342642	0.131799	0.0884337	PITX1	1
HEN	GO:0035113	embryonic appendage morphogenesis	1/5	45/6478	0.0342642	0.131799	0.0884337	PITX1	1
HEN	GO:0032609	interferon-gamma production	1/5	46/6478	0.0350148	0.131799	0.0884337	VSIR	1
HEN	GO:0046631	alpha-beta T cell activation	1/5	49/6478	0.0372638	0.131799	0.0884337	VSIR	1
HEN	GO:1902107	positive regulation of leukocyte differentiation	1/5	49/6478	0.0372638	0.131799	0.0884337	VSIR	1
HEN	GO:0035107	appendage morphogenesis	1/5	50/6478	0.0380126	0.131799	0.0884337	PITX1	1
HEN	GO:0035108	limb morphogenesis	1/5	50/6478	0.0380126	0.131799	0.0884337	PITX1	1
HEN	GO:0035270	endocrine system development	1/5	51/6478	0.0387608	0.131799	0.0884337	PITX1	1
HEN	GO:0002695	negative regulation of leukocyte activation	1/5	52/6478	0.0395086	0.131799	0.0884337	VSIR	1
HEN	GO:0045619	regulation of lymphocyte differentiation	1/5	52/6478	0.0395086	0.131799	0.0884337	VSIR	1
HEN	GO:0022408	negative regulation of cell-cell adhesion	1/5	54/6478	0.0410029	0.131799	0.0884337	VSIR	1
HEN	GO:0050866	negative regulation of cell activation	1/5	56/6478	0.0424952	0.131799	0.0884337	VSIR	1
HEN	GO:0007519	skeletal muscle tissue development	1/5	58/6478	0.0439858	0.131799	0.0884337	PITX1	1
HEN	GO:0032680	regulation of tumor necrosis factor production	1/5	58/6478	0.0439858	0.131799	0.0884337	VSIR	1
HEN	GO:0032640	tumor necrosis factor production	1/5	59/6478	0.0447303	0.131799	0.0884337	VSIR	1
HEN	GO:0042129	regulation of T cell proliferation	1/5	59/6478	0.0447303	0.131799	0.0884337	VSIR	1
HEN	GO:0048736	appendage development	1/5	59/6478	0.0447303	0.131799	0.0884337	PITX1	1
HEN	GO:0060173	limb development	1/5	59/6478	0.0447303	0.131799	0.0884337	PITX1	1
HEN	GO:0060538	skeletal muscle organ development	1/5	60/6478	0.0454744	0.131799	0.0884337	PITX1	1
HEN	GO:1903555	regulation of tumor necrosis factor superfamily cytokine production	1/5	60/6478	0.0454744	0.131799	0.0884337	VSIR	1
HEN	GO:0071706	tumor necrosis factor superfamily cytokine production	1/5	62/6478	0.0469612	0.133052	0.0892744	VSIR	1
HEN	GO:0050870	positive regulation of T cell activation	1/5	63/6478	0.0477039	0.133052	0.0892744	VSIR	1
HEN	GO:0042127	regulation of cell proliferation	2/5	486/6478	0.0482409	0.133052	0.0892744	TNC/VSIR	2
HEN	GO:1903708	positive regulation of hemopoiesis	1/5	67/6478	0.0506701	0.135249	0.0907489	VSIR	1
HEN	GO:0016485	protein processing	1/5	68/6478	0.0514105	0.135249	0.0907489	VSIR	1
HEN	GO:1903039	positive regulation of leukocyte cell-cell adhesion	1/5	68/6478	0.0514105	0.135249	0.0907489	VSIR	1
HEN	GO:0042098	T cell proliferation	1/5	71/6478	0.0536289	0.136566	0.0916324	VSIR	1
HEN	GO:0007162	negative regulation of cell adhesion	1/5	73/6478	0.0551055	0.136566	0.0916324	VSIR	1
HEN	GO:0032944	regulation of mononuclear cell proliferation	1/5	73/6478	0.0551055	0.136566	0.0916324	VSIR	1
HEN	GO:0050670	regulation of lymphocyte proliferation	1/5	73/6478	0.0551055	0.136566	0.0916324	VSIR	1
HEN	GO:0070663	regulation of leukocyte proliferation	1/5	76/6478	0.057317	0.139248	0.0934318	VSIR	1
HEN	GO:0051216	cartilage development	1/5	77/6478	0.0580533	0.139248	0.0934318	PITX1	1
HEN	GO:0022409	positive regulation of cell-cell adhesion	1/5	78/6478	0.058789	0.139248	0.0934318	VSIR	1
HEN	GO:0051251	positive regulation of lymphocyte activation	1/5	79/6478	0.0595244	0.139248	0.0934318	VSIR	1
HEN	GO:0030217	T cell differentiation	1/5	80/6478	0.0602592	0.139248	0.0934318	VSIR	1
HEN	GO:1902105	regulation of leukocyte differentiation	1/5	89/6478	0.0668523	0.150917	0.101261	VSIR	1
HEN	GO:0001818	negative regulation of cytokine production	1/5	91/6478	0.0683124	0.150917	0.101261	VSIR	1
HEN	GO:0051604	protein maturation	1/5	91/6478	0.0683124	0.150917	0.101261	VSIR	1
HEN	GO:1903037	regulation of leukocyte cell-cell adhesion	1/5	92/6478	0.0690418	0.150917	0.101261	VSIR	1
HEN	GO:0002696	positive regulation of leukocyte activation	1/5	93/6478	0.0697707	0.150917	0.101261	VSIR	1
HEN	GO:0050867	positive regulation of cell activation	1/5	97/6478	0.0726817	0.150917	0.101261	VSIR	1
HEN	GO:0061448	connective tissue development	1/5	98/6478	0.0734084	0.150917	0.101261	PITX1	1
HEN	GO:0006486	protein glycosylation	1/5	99/6478	0.0741345	0.150917	0.101261	ALG6	1
HEN	GO:0043413	macromolecule glycosylation	1/5	99/6478	0.0741345	0.150917	0.101261	ALG6	1
HEN	GO:0050863	regulation of T cell activation	1/5	99/6478	0.0741345	0.150917	0.101261	VSIR	1
HEN	GO:0070085	glycosylation	1/5	101/6478	0.0755855	0.15206	0.102029	ALG6	1
HEN	GO:0030900	forebrain development	1/5	104/6478	0.0777586	0.154258	0.103503	PITX1	1
HEN	GO:0045165	cell fate commitment	1/5	105/6478	0.078482	0.154258	0.103503	PITX1	1
HEN	GO:0007159	leukocyte cell-cell adhesion	1/5	108/6478	0.0806496	0.156717	0.105153	VSIR	1
HEN	GO:0007517	muscle organ development	1/5	110/6478	0.0820924	0.157728	0.105832	PITX1	1
HEN	GO:0032943	mononuclear cell proliferation	1/5	114/6478	0.0849726	0.159674	0.107137	VSIR	1
HEN	GO:0046651	lymphocyte proliferation	1/5	114/6478	0.0849726	0.159674	0.107137	VSIR	1
HEN	GO:0045785	positive regulation of cell adhesion	1/5	119/6478	0.0885626	0.162841	0.109262	VSIR	1
HEN	GO:0070661	leukocyte proliferation	1/5	119/6478	0.0885626	0.162841	0.109262	VSIR	1
HEN	GO:1903706	regulation of hemopoiesis	1/5	122/6478	0.0907112	0.164568	0.110421	VSIR	1
HEN	GO:0009101	glycoprotein biosynthetic process	1/5	123/6478	0.0914265	0.164568	0.110421	ALG6	1
HEN	GO:0022407	regulation of cell-cell adhesion	1/5	125/6478	0.0928557	0.165399	0.110979	VSIR	1
HEN	GO:0030098	lymphocyte differentiation	1/5	127/6478	0.0942832	0.166211	0.111523	VSIR	1
HEN	GO:0014706	striated muscle tissue development	1/5	130/6478	0.096421	0.166545	0.111748	PITX1	1
HEN	GO:0044772	mitotic cell cycle phase transition	1/5	130/6478	0.096421	0.166545	0.111748	CCNG2	1
HEN	GO:0051249	regulation of lymphocyte activation	1/5	132/6478	0.0978439	0.167313	0.112263	VSIR	1
HEN	GO:0002683	negative regulation of immune system process	1/5	137/6478	0.101393	0.171171	0.114852	VSIR	1
HEN	GO:0060537	muscle tissue development	1/5	138/6478	0.102102	0.171171	0.114852	PITX1	1
HEN	GO:0009896	positive regulation of catabolic process	1/5	142/6478	0.104932	0.172693	0.115873	VSIR	1
HEN	GO:0009100	glycoprotein metabolic process	1/5	145/6478	0.10705	0.172693	0.115873	ALG6	1
HEN	GO:0044770	cell cycle phase transition	1/5	145/6478	0.10705	0.172693	0.115873	CCNG2	1
HEN	GO:0071900	regulation of protein serine/threonine kinase activity	1/5	145/6478	0.10705	0.172693	0.115873	CCNG2	1
HEN	GO:0048732	gland development	1/5	150/6478	0.11057	0.176705	0.118565	PITX1	1
HEN	GO:0030335	positive regulation of cell migration	1/5	155/6478	0.11408	0.180626	0.121196	VSIR	1
HEN	GO:0002694	regulation of leukocyte activation	1/5	158/6478	0.11618	0.182264	0.122295	VSIR	1
HEN	GO:2000147	positive regulation of cell motility	1/5	164/6478	0.120369	0.186219	0.124949	VSIR	1
HEN	GO:0007420	brain development	1/5	166/6478	0.121761	0.186219	0.124949	PITX1	1
HEN	GO:0050865	regulation of cell activation	1/5	168/6478	0.123152	0.186219	0.124949	VSIR	1
HEN	GO:0051272	positive regulation of cellular component movement	1/5	168/6478	0.123152	0.186219	0.124949	VSIR	1
HEN	GO:0001501	skeletal system development	1/5	171/6478	0.125235	0.186219	0.124949	PITX1	1
HEN	GO:0042110	T cell activation	1/5	171/6478	0.125235	0.186219	0.124949	VSIR	1
HEN	GO:0040017	positive regulation of locomotion	1/5	173/6478	0.126622	0.186658	0.125243	VSIR	1
HEN	GO:0060322	head development	1/5	181/6478	0.13215	0.193143	0.129594	PITX1	1
HEN	GO:0002521	leukocyte differentiation	1/5	188/6478	0.136965	0.198483	0.133177	VSIR	1
HEN	GO:0048598	embryonic morphogenesis	1/5	196/6478	0.142441	0.204684	0.137338	PITX1	1
HEN	GO:0030155	regulation of cell adhesion	1/5	200/6478	0.145169	0.206865	0.138802	VSIR	1
HEN	GO:0008285	negative regulation of cell proliferation	1/5	209/6478	0.15128	0.213793	0.14345	VSIR	1
HEN	GO:0061061	muscle structure development	1/5	213/6478	0.153985	0.215832	0.144818	PITX1	1
HEN	GO:0098609	cell-cell adhesion	1/5	223/6478	0.160718	0.223437	0.149921	VSIR	1
HEN	GO:0045859	regulation of protein kinase activity	1/5	227/6478	0.163399	0.225332	0.151193	CCNG2	1
HEN	GO:0046649	lymphocyte activation	1/5	230/6478	0.165405	0.226274	0.151825	VSIR	1
HEN	GO:1903047	mitotic cell cycle process	1/5	237/6478	0.170071	0.230811	0.154869	CCNG2	1
HEN	GO:0007417	central nervous system development	1/5	243/6478	0.174054	0.23243	0.155955	PITX1	1
HEN	GO:0043549	regulation of kinase activity	1/5	244/6478	0.174717	0.23243	0.155955	CCNG2	1
HEN	GO:0001817	regulation of cytokine production	1/5	247/6478	0.176701	0.23243	0.155955	VSIR	1
HEN	GO:0050776	regulation of immune response	1/5	247/6478	0.176701	0.23243	0.155955	VSIR	1
HEN	GO:0030334	regulation of cell migration	1/5	262/6478	0.186567	0.243533	0.163405	VSIR	1
HEN	GO:1901137	carbohydrate derivative biosynthetic process	1/5	268/6478	0.190486	0.245405	0.164661	ALG6	1
HEN	GO:0045321	leukocyte activation	1/5	270/6478	0.191789	0.245405	0.164661	VSIR	1
HEN	GO:0001816	cytokine production	1/5	271/6478	0.19244	0.245405	0.164661	VSIR	1
HEN	GO:0009894	regulation of catabolic process	1/5	273/6478	0.193741	0.245405	0.164661	VSIR	1
HEN	GO:0051338	regulation of transferase activity	1/5	278/6478	0.196985	0.246496	0.165393	CCNG2	1
HEN	GO:2000145	regulation of cell motility	1/5	279/6478	0.197633	0.246496	0.165393	VSIR	1
HEN	GO:0030097	hemopoiesis	1/5	281/6478	0.198927	0.246496	0.165393	VSIR	1
HEN	GO:0000278	mitotic cell cycle	1/5	293/6478	0.206655	0.250724	0.16823	CCNG2	1
HEN	GO:0002684	positive regulation of immune system process	1/5	295/6478	0.207937	0.250724	0.16823	VSIR	1
HEN	GO:0040012	regulation of locomotion	1/5	298/6478	0.209858	0.250724	0.16823	VSIR	1
HEN	GO:0048534	hematopoietic or lymphoid organ development	1/5	299/6478	0.210497	0.250724	0.16823	VSIR	1
HEN	GO:0051270	regulation of cellular component movement	1/5	299/6478	0.210497	0.250724	0.16823	VSIR	1
HEN	GO:0045597	positive regulation of cell differentiation	1/5	300/6478	0.211136	0.250724	0.16823	VSIR	1
HEN	GO:0001775	cell activation	1/5	305/6478	0.214324	0.252754	0.169592	VSIR	1
HEN	GO:0002520	immune system development	1/5	315/6478	0.220669	0.258455	0.173417	VSIR	1
HEN	GO:0045892	negative regulation of transcription, DNA-templated	1/5	340/6478	0.236353	0.271569	0.182216	PITX1	1
HEN	GO:1902679	negative regulation of RNA biosynthetic process	1/5	342/6478	0.237597	0.271569	0.182216	PITX1	1
HEN	GO:1903507	negative regulation of nucleic acid-templated transcription	1/5	342/6478	0.237597	0.271569	0.182216	PITX1	1
HEN	GO:0051726	regulation of cell cycle	1/5	343/6478	0.238218	0.271569	0.182216	CCNG2	1
HEN	GO:0009790	embryo development	1/5	346/6478	0.240079	0.271878	0.182424	PITX1	1
HEN	GO:0044255	cellular lipid metabolic process	1/5	356/6478	0.246258	0.27704	0.185887	ALG6	1
HEN	GO:0051253	negative regulation of RNA metabolic process	1/5	369/6478	0.254229	0.284138	0.19065	PITX1	1
HEN	GO:0022402	cell cycle process	1/5	385/6478	0.263948	0.293085	0.196653	CCNG2	1
