# Supplementary material for: An enriched maternal environment and stereotypies of sows differentially affect the neuro-epigenome of brain regions related to emotionality in their piglets
Source: Epigenetics. 2023 May 16;18(1):2196656. doi: 10.1080/15592294.2023.2196656 (PMC10190189; doi:10.1080/15592294.2023.2196656)
Supplement: Supplemental Material [file KEPI_A_2196656_SM2126.zip › Supplementary files/Supplementary Spreadsheet S2_new Version.xlsx]

## Sheet: contrasts
Tissue	Test	Treated	Control	WhenFC is:	Hypermetilated contrast
C	E vs BS	BS	B	+	BS
C	E vs BN	BM	B	+	BM
C	E vs B	B	E	+	B
C	BS vs BN	BN	BS	+	BN
A	E vs BS	BS	B	+	BS
A	E vs BN	BM	B	+	BM
A	E vs B	B	E	+	B
A	BS vs BN	BN	BS	+	BN
H	E vs BS	BS	B	+	BS
H	E vs BN	BM	B	+	BM
H	E vs B	B	E	+	B
H	BS vs BN	BN	BS	+	BN

## Sheet: DMRs
Location	Chr	start	end	width	CG	logFC	FCsign	Tgroup	Cgroup	Hypermethylated	Test	Tissue	p.value	FDR.p.value	annotation	geneChr	geneStart	geneEnd	geneLength	geneStrand	geneId	transcriptId	distanceToTSS	SYMBOL	ENTREZID	Description
chr6:127180734-127180819	chr6	127180734	127180819	86	0	-3.3861	-1	E	B	B	E vs B	H	0.00169777	0.903055	Distal Intergenic	6	127382260	127392167	9908	2	ENSSSCG00000037079	ENSSSCT00000051031.2	211348	SYT4	110261201	synaptotagmin 4 [Source:NCBI gene;Acc:110261201]
chrX:52689659-52689763	chrX	52689659	52689763	105	0	-1.87677	-1	E	B	B	E vs B	H	0.00529207	1	Distal Intergenic	19	52316606	52397380	80775	1	ENSSSCG00000012363	ENSSSCT00000043543.2	373053	HEPH	100512938	hephaestin [Source:NCBI gene;Acc:100512938]
chr9:11217610-11217713	chr9	11217610	11217713	104	0	2.3689	1	BN	B	BN	E vs BN	C	0.00701435	1	Intron (ENSSSCT00000075304.1/ENSSSCG00000046906.1, intron 3 of 3)	9	11207835	11246711	38877	1	ENSSSCG00000014875	ENSSSCT00000016228.4	9775	CAPN5	100524513	calpain 5 [Source:NCBI gene;Acc:100524513]
chrX:64337200-64337280	chrX	64337200	64337280	81	0	4.21449	1	BS	B	BS	E vs BS	H	0.00776551	1	Intron (ENSSSCT00000045006.2/ENSSSCG00000025156.4, intron 8 of 38)	19	64241620	64403288	161669	2	ENSSSCG00000025156	ENSSSCT00000045006.2	66008	BRWD3	100520060	bromodomain and WD repeat domain containing 3 [Source:NCBI gene;Acc:100520060]
chr14:2509918-2510061	chr14	2509918	2510061	144	0	-3.83764	-1	E	B	B	E vs B	H	0.00841415	1	Intron (ENSSSCT00000063564.2/ENSSSCG00000009591.4, intron 4 of 7)	14	2492796	2495260	2465	1	ENSSSCG00000047155	ENSSSCT00000066969.1	17122		NA
chrX:52689659-52689762	chrX	52689659	52689762	104	0	-2.29703	-1	BS	B	B	E vs BS	H	0.00902379	1	Distal Intergenic	19	52316606	52397380	80775	1	ENSSSCG00000012363	ENSSSCT00000043543.2	373053	HEPH	100512938	hephaestin [Source:NCBI gene;Acc:100512938]
chr13:169098816-169098921	chr13	169098816	169098921	106	0	-2.28633	-1	E	B	B	E vs B	C	0.0185551	0.907689	Distal Intergenic	13	168854871	168906562	51692	1	ENSSSCG00000041986	ENSSSCT00000068586.1	243945		NA
chr13:169098818-169098918	chr13	169098818	169098918	101	0	-2.59321	-1	E	B	B	E vs B	H	0.0220897	1	Distal Intergenic	13	168854871	168906562	51692	1	ENSSSCG00000041986	ENSSSCT00000068586.1	243947		NA
chr14:23121419-23121527	chr14	23121419	23121527	109	0	-2.50668	-1	E	B	B	E vs B	C	0.0294602	0.907689	Intron (ENSSSCT00000039482.2/ENSSSCG00000009738.4, intron 2 of 11)	14	23118182	23228528	110347	1	ENSSSCG00000009738	ENSSSCT00000055068.2	3237	GALNT9	100156842	polypeptide N-acetylgalactosaminyltransferase 9 [Source:NCBI gene;Acc:100156842]
chr6:73247646-73247731	chr6	73247646	73247731	86	0	3.61823	1	BS	B	BS	E vs BS	H	0.0305696	1	Distal Intergenic	6	73297158	73693209	396052	1	ENSSSCG00000037676	ENSSSCT00000073465.1	-49427	KAZN	100520199	kazrin, periplakin interacting protein [Source:NCBI gene;Acc:100520199]
chr2:80144973-80145121	chr2	80144973	80145121	149	0	2.29812	1	BS	B	BS	E vs BS	H	0.0324593	1	Promoter (2-3kb)	2	80142305	80191957	49653	1	ENSSSCG00000014030	ENSSSCT00000041254.2	2668	PHYKPL	100521952	5-phosphohydroxy-L-lysine phospho-lyase [Source:NCBI gene;Acc:100521952]
chr1:263517991-263518094	chr1	263517991	263518094	104	0	3.66255	1	E	B	E	E vs B	H	0.0345676	1	Distal Intergenic	1	263439805	263440419	615	2	ENSSSCG00000034582	ENSSSCT00000006450.3	-77572		110257111	olfactory receptor 1J4-like [Source:NCBI gene;Acc:110257111]
chr13:122197923-122198107	chr13	122197923	122198107	185	0	-3.38865	-1	E	B	B	E vs B	H	0.0367014	1	Intron (ENSSSCT00000025407.3/ENSSSCG00000046387.1, intron 34 of 35)	13	122203511	122225348	21838	1	ENSSSCG00000030255	ENSSSCT00000043739.2	-5404	EIF4G1	449528	eukaryotic translation initiation factor 4 gamma 1 [Source:NCBI gene;Acc:449528]
chr3:113172039-113172136	chr3	113172039	113172136	98	0	-3.61142	-1	E	B	B	E vs B	H	0.0386418	1	Intron (ENSSSCT00000086753.1/ENSSSCG00000008575.4, intron 11 of 12)	3	113192796	113194523	1728	1	ENSSSCG00000051169	ENSSSCT00000072407.1	-20660		NA
chr8:112003632-112003744	chr8	112003632	112003744	113	0	-2.20984	-1	E	B	B	E vs B	C	0.0413125	0.907689	Intron (ENSSSCT00000059181.2/ENSSSCG00000036236.2, intron 3 of 10)	8	112008596	112010080	1485	2	ENSSSCG00000009133	ENSSSCT00000010001.3	6336		NA
chr8:43423071-43423216	chr8	43423071	43423216	146	0	-2.71029	-1	E	B	B	E vs B	H	0.0434577	1	Distal Intergenic	8	43436649	43443341	6693	1	ENSSSCG00000046178	ENSSSCT00000078671.1	-13433		NA
chr13:189389275-189389386	chr13	189389275	189389386	112	0	-2.23473	-1	E	B	B	E vs B	C	0.0436683	0.907689	Distal Intergenic	13	189297396	189327360	29965	1	ENSSSCG00000037655	ENSSSCT00000060835.2	91879	GABPA	100737779	GA binding protein transcription factor subunit alpha [Source:NCBI gene;Acc:100737779]
chr18:52820661-52820796	chr18	52820661	52820796	136	0	-4.26203	-1	BN	BS	BS	BS vs BN	A	0.0455689	0.767659	Distal Intergenic	18	52860315	52864308	3994	1	ENSSSCG00000050225	ENSSSCT00000071471.1	-39519		NA
chr17:63489429-63489552	chr17	63489429	63489552	124	0	-1.91484	-1	E	B	B	E vs B	H	0.045574	1	Distal Intergenic	17	63361544	63361989	446	2	ENSSSCG00000036974	ENSSSCT00000037320.2	-127440		NA
chr7:56197411-56197542	chr7	56197411	56197542	132	0	-3.52061	-1	BS	B	B	E vs BS	A	0.0456352	1	Intron (ENSSSCT00000073018.1/ENSSSCG00000044227.1, intron 3 of 3)	7	56146931	56186352	39422	1	ENSSSCG00000027457	ENSSSCT00000066073.2	50480	FBXO22	100621770	ubiquitin conjugating enzyme E2 Q2 [Source:NCBI gene;Acc:100621770]
chr7:3843553-3843690	chr7	3843553	3843690	138	0	1.75503	1	E	B	E	E vs B	A	0.0461059	1	Intron (ENSSSCT00000035671.3/ENSSSCG00000024310.4, intron 5 of 14)	7	3835426	3835513	88	2	ENSSSCG00000036763	ENSSSCT00000040132.1	-8040	ssc-mir-9841	104796110	ssc-mir-9841 [Source:miRBase;Acc:MI0031610]
chr1:233925333-233925455	chr1	233925333	233925455	123	0	-2.67307	-1	E	B	B	E vs B	C	0.0495306	0.907689	Distal Intergenic	1	233929846	233933402	3557	1	ENSSSCG00000042784	ENSSSCT00000082054.1	-4391		NA
chr13:78850983-78851105	chr13	78850983	78851105	123	1	2.58606	1	BN	B	BN	E vs BN	C	7.24935e-05	0.153324	Distal Intergenic	13	78895865	78895971	107	2	ENSSSCG00000040341	ENSSSCT00000031846.2	44866	U6	NA	U6 spliceosomal RNA [Source:RFAM;Acc:RF00026]
chr4:13401616-13401716	chr4	13401616	13401716	101	1	-4.31883	-1	E	B	B	E vs B	H	0.000823391	0.844172	Distal Intergenic	4	13445309	13451322	6014	1	ENSSSCG00000005967	ENSSSCT00000037773.2	-43593	LRATD2	100623936	LRAT domain containing 2 [Source:NCBI gene;Acc:100623936]
chr2:22957402-22957502	chr2	22957402	22957502	101	1	-1.94525	-1	BS	B	B	E vs BS	H	0.0039638	1	Distal Intergenic	2	22371522	22374818	3297	2	ENSSSCG00000048619	ENSSSCT00000071144.1	-582584		NA
chr1:253271186-253271266	chr1	253271186	253271266	81	1	2.83171	1	E	B	E	E vs B	H	0.00415943	1	Intron (ENSSSCT00000038433.2/ENSSSCG00000005469.4, intron 1 of 2)	1	253202391	253351477	149087	1	ENSSSCG00000005469	ENSSSCT00000006015.4	68795	KIAA1958	100513712	KIAA1958 ortholog [Source:NCBI gene;Acc:100513712]
chr16:72147193-72147312	chr16	72147193	72147312	120	1	-4.58634	-1	BN	BS	BS	BS vs BN	H	0.0047579	0.98038	Distal Intergenic	16	72044869	72127864	82996	2	ENSSSCG00000017094	ENSSSCT00000072593.1	-19329	MARCHF6	100170772	membrane associated ring-CH-type finger 6 [Source:NCBI gene;Acc:100170772]
chr14:99088259-99088421	chr14	99088259	99088421	163	1	-3.01334	-1	E	B	B	E vs B	C	0.00740115	0.907689	Intron (ENSSSCT00000011417.4/ENSSSCG00000010432.4, intron 5 of 22)	14	99025304	99100640	75337	2	ENSSSCG00000010432	ENSSSCT00000086528.1	12219		100157065	N-acylsphingosine amidohydrolase 2 [Source:NCBI gene;Acc:100157065]
chr13:162263837-162263995	chr13	162263837	162263995	159	1	-4.35761	-1	BS	B	B	E vs BS	H	0.00745605	1	Distal Intergenic	13	162303333	162319357	16025	1	ENSSSCG00000032124	ENSSSCT00000056374.1	-39338		NA
chr13:78850984-78851097	chr13	78850984	78851097	114	1	1.52249	1	E	B	E	E vs B	A	0.00788302	1	Distal Intergenic	13	78895865	78895971	107	2	ENSSSCG00000040341	ENSSSCT00000031846.2	44874	U6	NA	U6 spliceosomal RNA [Source:RFAM;Acc:RF00026]
chr10:5986369-5986478	chr10	5986369	5986478	110	1	3.14724	1	E	B	E	E vs B	A	0.00804673	1	Distal Intergenic	10	5781157	5799024	17868	2	ENSSSCG00000041834	ENSSSCT00000067710.1	-187345		NA
chr18:19285965-19286073	chr18	19285965	19286073	109	1	-3.64077	-1	E	B	B	E vs B	C	0.00852249	0.907689	Promoter (<=1kb)	18	19263506	19286185	22680	2	ENSSSCG00000016568	ENSSSCT00000077216.1	112	AHCYL2	100514931	adenosylhomocysteinase like 2 [Source:NCBI gene;Acc:100514931]
chr4:92486453-92486774	chr4	92486453	92486774	322	1	-4.4577	-1	BN	BS	BS	BS vs BN	A	0.0106519	0.767659	Intron (ENSSSCT00000064409.2/ENSSSCG00000006457.4, intron 8 of 14)	4	92460859	92504038	43180	1	ENSSSCG00000006457	ENSSSCT00000064409.2	25594	FCRL3	100158069	Fc receptor-like protein 3 [Source:NCBI gene;Acc:100158069]
chr6:149090593-149090715	chr6	149090593	149090715	123	1	-4.48678	-1	BN	BS	BS	BS vs BN	H	0.0115448	0.98038	Intron (ENSSSCT00000059178.2/ENSSSCG00000003815.4, intron 2 of 14)	6	149046355	149112592	66238	2	ENSSSCG00000003815	ENSSSCT00000004222.4	21877	ALG6	100521457	ALG6 alpha-1,3-glucosyltransferase [Source:NCBI gene;Acc:100521457]
chr5:80892695-80892801	chr5	80892695	80892801	107	1	-4.16147	-1	BS	B	B	E vs BS	H	0.0130436	1	Distal Intergenic	5	80694230	80858598	164369	2	ENSSSCG00000000854	ENSSSCT00000000931.4	-34097		100521556	stabilin 2 [Source:NCBI gene;Acc:100521556]
chrY:2976751-2976848	chrY	2976751	2976848	98	1	-3.70479	-1	E	B	B	E vs B	H	0.0164717	1	Distal Intergenic	20	3002045	3309622	307578	1	ENSSSCG00000041734	ENSSSCT00000070919.1	-25197		NA
chr1:49732625-49732909	chr1	49732625	49732909	285	1	-3.65946	-1	E	B	B	E vs B	C	0.0166447	0.907689	Distal Intergenic	1	49909458	49914260	4803	1	ENSSSCG00000050146	ENSSSCT00000079069.1	-176549		NA
chr7:34425594-34425726	chr7	34425594	34425726	133	1	-2.15268	-1	E	B	B	E vs B	H	0.018155	1	Distal Intergenic	7	34370095	34392358	22264	1	ENSSSCG00000043280	ENSSSCT00000084995.1	55499		NA
chr14:900316-900469	chr14	900316	900469	154	1	-4.26368	-1	BN	B	B	E vs BN	C	0.0203471	1	Distal Intergenic	14	904793	910291	5499	1	ENSSSCG00000021161	ENSSSCT00000025596.3	-4324	CKS2	100520933	CDC28 protein kinase regulatory subunit 2 [Source:NCBI gene;Acc:100520933]
chr1:4134551-4134758	chr1	4134551	4134758	208	1	-2.80423	-1	BS	B	B	E vs BS	C	0.0207017	1	Distal Intergenic	1	4253143	4262861	9719	1	ENSSSCG00000050396	ENSSSCT00000090551.1	-118385		NA
chr1:170290033-170290136	chr1	170290033	170290136	104	1	-2.81249	-1	E	B	B	E vs B	C	0.0211944	0.907689	Distal Intergenic	1	170245435	170252247	6813	1	ENSSSCG00000041908	ENSSSCT00000067647.1	44598		NA
chr8:72757758-72757970	chr8	72757758	72757970	213	1	-4.72583	-1	BN	BS	BS	BS vs BN	H	0.0215481	0.98038	Distal Intergenic	8	72791704	72800534	8831	1	ENSSSCG00000008988	ENSSSCT00000009845.4	-33734	CCNG2	100523979	cyclin G2 [Source:NCBI gene;Acc:100523979]
chr3:30321889-30322008	chr3	30321889	30322008	120	1	-1.71889	-1	E	B	B	E vs B	H	0.0218643	1	Promoter (2-3kb)	3	30319046	30319152	107	1	ENSSSCG00000032088	ENSSSCT00000043079.1	2843	U6	NA	U6 spliceosomal RNA [Source:RFAM;Acc:RF00026]
chr4:13401614-13401720	chr4	13401614	13401720	107	1	-4.30055	-1	BN	B	B	E vs BN	H	0.0237181	1	Distal Intergenic	4	13445309	13451322	6014	1	ENSSSCG00000005967	ENSSSCT00000037773.2	-43589	LRATD2	100623936	LRAT domain containing 2 [Source:NCBI gene;Acc:100623936]
chr14:29448314-29448481	chr14	29448314	29448481	168	1	-4.22283	-1	E	B	B	E vs B	H	0.0237712	1	Intron (ENSSSCT00000010715.4/ENSSSCG00000009773.4, intron 4 of 8)	14	29424391	29476223	51833	1	ENSSSCG00000009773	ENSSSCT00000084525.1	23923	RILPL1	100152494	Rab interacting lysosomal protein like 1 [Source:NCBI gene;Acc:100152494]
chr5:15709270-15709421	chr5	15709270	15709421	152	1	-4.57686	-1	E	B	B	E vs B	A	0.0252776	1	Intron (ENSSSCT00000089750.1/ENSSSCG00000029652.3, intron 5 of 5)	5	15711250	15725097	13848	2	ENSSSCG00000000209	ENSSSCT00000037489.2	15676	NCKAP5L	100516908	NCK associated protein 5 like [Source:NCBI gene;Acc:100516908]
chr14:99088259-99088530	chr14	99088259	99088530	272	1	-3.96628	-1	BS	B	B	E vs BS	C	0.0264871	1	Intron (ENSSSCT00000011417.4/ENSSSCG00000010432.4, intron 5 of 22)	14	99025304	99100640	75337	2	ENSSSCG00000010432	ENSSSCT00000086528.1	12110		100157065	N-acylsphingosine amidohydrolase 2 [Source:NCBI gene;Acc:100157065]
chr6:91683631-91683792	chr6	91683631	91683792	162	1	-2.30437	-1	E	B	B	E vs B	C	0.0271171	0.907689	Intron (ENSSSCT00000048798.2/ENSSSCG00000037121.2, intron 3 of 20)	6	91605502	91747482	141981	2	ENSSSCG00000037121	ENSSSCT00000048798.2	63690	KIAA0319L	110261144	KIAA0319 like [Source:NCBI gene;Acc:110261144]
chr6:17638147-17638271	chr6	17638147	17638271	125	1	-1.59299	-1	E	B	B	E vs B	H	0.027969	1	Intron (ENSSSCT00000003058.4/ENSSSCG00000002761.4, intron 3 of 3)	6	17634366	17641904	7539	1	ENSSSCG00000002761	ENSSSCT00000003058.4	3781		100517589	transmembrane p24 trafficking protein 6 [Source:NCBI gene;Acc:100517589]
chr7:34425595-34425725	chr7	34425595	34425725	131	1	-2.17141	-1	BS	B	B	E vs BS	H	0.0279778	1	Distal Intergenic	7	34370095	34392358	22264	1	ENSSSCG00000043280	ENSSSCT00000084995.1	55500		NA
chr16:77451737-77451818	chr16	77451737	77451818	82	1	2.91412	1	E	B	E	E vs B	H	0.0289813	1	Distal Intergenic	16	77226885	77229543	2659	1	ENSSSCG00000043539	ENSSSCT00000090900.1	224852		NA
chr14:49048068-49048269	chr14	49048068	49048269	202	1	-3.99537	-1	BN	B	B	E vs BN	H	0.0292209	1	Promoter (1-2kb)	14	49050166	49076729	26564	1	ENSSSCG00000024860	ENSSSCT00000052684.2	-1897		102159834	sodium/glucose cotransporter 1-like [Source:NCBI gene;Acc:102159834]
chr1:170290033-170290141	chr1	170290033	170290141	109	1	-2.7635	-1	BN	B	B	E vs BN	H	0.0293924	1	Distal Intergenic	1	170245435	170252247	6813	1	ENSSSCG00000041908	ENSSSCT00000067647.1	44598		NA
chr15:56830492-56830886	chr15	56830492	56830886	395	1	-4.52435	-1	BN	BS	BS	BS vs BN	A	0.0329301	0.767659	Distal Intergenic	15	56814656	56816884	2229	2	ENSSSCG00000047765	ENSSSCT00000079893.1	-13608		NA
chr14:128134892-128134985	chr14	128134892	128134985	94	1	2.19415	1	E	B	E	E vs B	H	0.0335371	1	Distal Intergenic	14	128068959	128110512	41554	2	ENSSSCG00000010672	ENSSSCT00000048560.2	-24380	RAB11FIP2	100153733	RAB11 family interacting protein 2 [Source:NCBI gene;Acc:100153733]
chr13:144179246-144179872	chr13	144179246	144179872	627	1	-4.49693	-1	BN	BS	BS	BS vs BN	H	0.0341562	0.98038	Intron (ENSSSCT00000067328.1/ENSSSCG00000027941.3, intron 3 of 6)	13	144016244	144304151	287908	1	ENSSSCG00000027941	ENSSSCT00000086666.1	163002	LSAMP	100512683	limbic system associated membrane protein [Source:NCBI gene;Acc:100512683]
chr17:38659157-38659268	chr17	38659157	38659268	112	1	-3.32248	-1	E	B	B	E vs B	C	0.0368879	0.907689	3' UTR	17	38646442	38651884	5443	2	ENSSSCG00000028858	ENSSSCT00000024685.3	-7273	FAM83C	102163927	family with sequence similarity 83 member C [Source:NCBI gene;Acc:102163927]
chr13:9085503-9085651	chr13	9085503	9085651	149	1	-2.46284	-1	E	B	B	E vs B	C	0.0377968	0.907689	Distal Intergenic	13	8977420	9073455	96036	2	ENSSSCG00000051315	ENSSSCT00000076237.1	-12048		NA
chr3:21940501-21940605	chr3	21940501	21940605	105	1	-3.73126	-1	E	B	B	E vs B	H	0.0388577	1	Intron (ENSSSCT00000043767.2/ENSSSCG00000036255.2, intron 1 of 3)	3	21855852	21961198	105347	2	ENSSSCG00000036255	ENSSSCT00000043767.2	20593	CACNG3	100522066	calcium voltage-gated channel auxiliary subunit gamma 3 [Source:NCBI gene;Acc:100522066]
chr2:89214391-89214497	chr2	89214391	89214497	107	1	-3.00783	-1	BS	B	B	E vs BS	H	0.0420974	1	Intron (ENSSSCT00000053472.2/ENSSSCG00000031117.2, intron 6 of 6)	2	89218974	89227458	8485	2	ENSSSCG00000041278	ENSSSCT00000071249.1	12961		NA
chr1:170290033-170290138	chr1	170290033	170290138	106	1	-3.80312	-1	BS	B	B	E vs BS	C	0.0439047	1	Distal Intergenic	1	170245435	170252247	6813	1	ENSSSCG00000041908	ENSSSCT00000067647.1	44598		NA
chr14:31341155-31341302	chr14	31341155	31341302	148	1	2.72473	1	E	B	E	E vs B	A	0.0442956	1	Intron (ENSSSCT00000065549.2/ENSSSCG00000009815.4, intron 6 of 16)	14	31368687	31614995	246309	1	ENSSSCG00000009818	ENSSSCT00000088217.1	-27385	IFT81	100156117	intraflagellar transport 81 [Source:NCBI gene;Acc:100156117]
chr3:30321883-30322010	chr3	30321883	30322010	128	1	-2.51111	-1	BN	B	B	E vs BN	C	0.0462654	1	Promoter (2-3kb)	3	30319046	30319152	107	1	ENSSSCG00000032088	ENSSSCT00000043079.1	2837	U6	NA	U6 spliceosomal RNA [Source:RFAM;Acc:RF00026]
chr7:103854776-103854928	chr7	103854776	103854928	153	1	-4.35746	-1	BN	BS	BS	BS vs BN	A	0.0463028	0.767659	Intron (ENSSSCT00000037791.2/ENSSSCG00000031771.2, intron 4 of 9)	7	103768323	103925922	157600	1	ENSSSCG00000031771	ENSSSCT00000059307.2	86453	TSHR	397560	thyroid stimulating hormone receptor [Source:NCBI gene;Acc:397560]
chr6:147056156-147056302	chr6	147056156	147056302	147	1	1.58706	1	E	B	E	E vs B	A	0.0474546	1	Intron (ENSSSCT00000052311.2/ENSSSCG00000003807.3, intron 1 of 18)	6	146989325	147098181	108857	2	ENSSSCG00000003807	ENSSSCT00000052311.2	41879	DNAJC6	406190	DnaJ heat shock protein family (Hsp40) member C6 [Source:NCBI gene;Acc:406190]
chr6:122703868-122704014	chr6	122703868	122704014	147	1	-3.52448	-1	E	B	B	E vs B	H	0.0481821	1	Distal Intergenic	6	123439532	123441844	2313	2	ENSSSCG00000049226	ENSSSCT00000084197.1	737830		NA
chr7:113974652-113974780	chr7	113974652	113974780	129	1	-2.46261	-1	BN	B	B	E vs BN	H	0.0487852	1	Intron (ENSSSCT00000083233.1/ENSSSCG00000002450.4, intron 13 of 15)	7	114035353	114166543	131191	1	ENSSSCG00000002451	ENSSSCT00000002721.4	-60573	RIN3	100155709	Ras and Rab interactor 3 [Source:NCBI gene;Acc:100155709]
chr15:118589343-118589581	chr15	118589343	118589581	239	1	-2.91301	-1	BN	BS	BS	BS vs BN	A	0.0495355	0.767659	Promoter (1-2kb)	15	118480239	118587549	107311	2	ENSSSCG00000016176	ENSSSCT00000017613.4	-1794	MARCHF4	100513956	membrane associated ring-CH-type finger 4 [Source:NCBI gene;Acc:100513956]
chr14:131144218-131144332	chr14	131144218	131144332	115	1	-3.92503	-1	BS	B	B	E vs BS	H	0.0499812	1	Distal Intergenic	14	131068802	131074617	5816	2	ENSSSCG00000041462	ENSSSCT00000089018.1	-69601		NA
chr13:183621858-183622050	chr13	183621858	183622050	193	2	-3.47565	-1	E	B	B	E vs B	A	0.000738969	1	Distal Intergenic	13	183632847	183633989	1143	1	ENSSSCG00000045802	ENSSSCT00000070331.1	-10797		NA
chr5:10969032-10969147	chr5	10969032	10969147	116	2	-4.23348	-1	BS	B	B	E vs BS	H	0.00354594	1	Intron (ENSSSCT00000063832.2/ENSSSCG00000000138.5, intron 4 of 4)	5	10955491	10973289	17799	1	ENSSSCG00000000138	ENSSSCT00000063832.2	13541	PVALB	100157265	parvalbumin [Source:NCBI gene;Acc:100157265]
chr8:105374848-105374959	chr8	105374848	105374959	112	2	-2.52716	-1	E	B	B	E vs B	C	0.00360056	0.907689	Distal Intergenic	8	105290052	105370019	79968	2	ENSSSCG00000009115	ENSSSCT00000084918.1	-4829	NDST3	100525060	N-deacetylase and N-sulfotransferase 3 [Source:NCBI gene;Acc:100525060]
chr1:140114705-140114822	chr1	140114705	140114822	118	2	-2.45684	-1	BN	B	B	E vs BN	H	0.00386581	1	Intron (ENSSSCT00000050504.2/ENSSSCG00000035584.2, intron 3 of 9)	1	140152235	140152337	103	1	ENSSSCG00000042260	ENSSSCT00000020501.3	-37413	U6	NA	U6 spliceosomal RNA [Source:RFAM;Acc:RF00026]
chr12:42192539-42192653	chr12	42192539	42192653	115	2	-4.45324	-1	BN	B	B	E vs BN	A	0.00586647	0.994627	Intron (ENSSSCT00000019295.4/ENSSSCG00000017728.4, intron 1 of 21)	12	42120448	42334357	213910	1	ENSSSCG00000017728	ENSSSCT00000086263.1	72091	MYO1D	100049650	myosin ID [Source:NCBI gene;Acc:100049650]
chr9:120453898-120454011	chr9	120453898	120454011	114	2	1.96804	1	BS	B	BS	E vs BS	A	0.00628039	1	Intron (ENSSSCT00000016910.4/ENSSSCG00000015523.4, intron 4 of 24)	9	120398944	120723312	324369	1	ENSSSCG00000015523	ENSSSCT00000016910.4	54954	RALGPS2	100737809	Ral GEF with PH domain and SH3 binding motif 2 [Source:NCBI gene;Acc:100737809]
chr16:57531734-57531885	chr16	57531734	57531885	152	2	-5.3476	-1	BN	BS	BS	BS vs BN	A	0.00740012	0.767659	Distal Intergenic	16	57535279	57539556	4278	1	ENSSSCG00000041053	ENSSSCT00000087391.1	-3394		NA
chr2:50463948-50464145	chr2	50463948	50464145	198	2	-3.46494	-1	E	B	B	E vs B	H	0.00802096	1	Distal Intergenic	2	50457495	50462786	5292	1	ENSSSCG00000048072	ENSSSCT00000070885.1	6453		NA
chr11:45566648-45566769	chr11	45566648	45566769	122	2	2.20673	1	BN	B	BN	E vs BN	H	0.00867701	1	Distal Intergenic	11	45369797	45388314	18518	1	ENSSSCG00000035101	ENSSSCT00000037574.2	196851	KLF5	100038005	Kruppel like factor 5 [Source:NCBI gene;Acc:100038005]
chr14:11536216-11536357	chr14	11536216	11536357	142	2	-2.93337	-1	BS	B	B	E vs BS	A	0.00869433	1	Distal Intergenic	14	11543599	11566702	23104	2	ENSSSCG00000009671	ENSSSCT00000010604.4	30345	PBK	100141310	PDZ binding kinase [Source:NCBI gene;Acc:100141310]
chr5:4858980-4859081	chr5	4858980	4859081	102	2	-3.77983	-1	E	B	B	E vs B	C	0.0104979	0.907689	Distal Intergenic	5	4839462	4842660	3199	1	ENSSSCG00000047610	ENSSSCT00000076921.1	19518		NA
chr5:10969036-10969143	chr5	10969036	10969143	108	2	-2.36811	-1	E	B	B	E vs B	H	0.0105098	1	Intron (ENSSSCT00000063832.2/ENSSSCG00000000138.5, intron 4 of 4)	5	10955491	10973289	17799	1	ENSSSCG00000000138	ENSSSCT00000063832.2	13545	PVALB	100157265	parvalbumin [Source:NCBI gene;Acc:100157265]
chr13:51983406-51983521	chr13	51983406	51983521	116	2	-4.51125	-1	BN	B	B	E vs BN	H	0.0112618	1	Distal Intergenic	13	52035589	52040645	5057	2	ENSSSCG00000043643	ENSSSCT00000073880.1	57124		NA
chr7:9898566-9898685	chr7	9898566	9898685	120	2	-2.53373	-1	E	B	B	E vs B	C	0.0114676	0.907689	Distal Intergenic	7	9735660	9854361	118702	2	ENSSSCG00000035867	ENSSSCT00000056468.2	-44205	GFOD1	100739137	glucose-fructose oxidoreductase domain containing 1 [Source:NCBI gene;Acc:100739137]
chr13:206747915-206748034	chr13	206747915	206748034	120	2	3.46106	1	BN	B	BN	E vs BN	H	0.0130901	1	Distal Intergenic	13	206751103	206906353	155251	1	ENSSSCG00000038081	ENSSSCT00000055863.2	-3069	AGPAT3	100233171	1-acylglycerol-3-phosphate O-acyltransferase 3 [Source:NCBI gene;Acc:100233171]
chr9:16105006-16105106	chr9	16105006	16105106	101	2	-1.84318	-1	BS	B	B	E vs BS	H	0.0132476	1	Promoter (2-3kb)	9	16101403	16102582	1180	2	ENSSSCG00000042094	ENSSSCT00000085076.1	-2424		NA
chr12:17383174-17383254	chr12	17383174	17383254	81	2	1.21419	1	BS	B	BS	E vs BS	H	0.0136114	1	Distal Intergenic	12	17432602	17445580	12979	2	ENSSSCG00000031893	ENSSSCT00000039526.2	62326		100270721	ADP-ribosylation factor 2 [Source:NCBI gene;Acc:100270721]
chr11:50273611-50273719	chr11	50273611	50273719	109	2	-1.70056	-1	E	B	B	E vs B	C	0.0145856	0.907689	Distal Intergenic	11	50078573	50102884	24312	2	ENSSSCG00000009477	ENSSSCT00000077470.1	-170727	EDNRB	414911	endothelin receptor type B [Source:NCBI gene;Acc:414911]
chr9:124897059-124897163	chr9	124897059	124897163	105	2	-4.29227	-1	BS	B	B	E vs BS	C	0.0156771	1	Intron (ENSSSCT00000086994.1/ENSSSCG00000015563.4, intron 1 of 19)	9	124857402	124863902	6501	2	ENSSSCG00000015561	ENSSSCT00000016951.3	-33157	APOBEC4	100515680	apolipoprotein B mRNA editing enzyme catalytic polypeptide like 4 [Source:NCBI gene;Acc:100515680]
chr14:70936115-70936220	chr14	70936115	70936220	106	2	-2.91578	-1	BS	B	B	E vs BS	H	0.0166008	1	Promoter (1-2kb)	14	69200215	70938204	1737990	2	ENSSSCG00000036480	ENSSSCT00000065127.2	1984	CTNNA3	100153974	catenin alpha 3 [Source:NCBI gene;Acc:100153974]
chr7:45603525-45603643	chr7	45603525	45603643	119	2	-4.32441	-1	BN	B	B	E vs BN	C	0.0173658	1	Intron (ENSSSCT00000001952.4/ENSSSCG00000001746.4, intron 55 of 66)	7	45534405	45535006	602	2	ENSSSCG00000039768	ENSSSCT00000042056.1	-68519		NA
chr7:88583235-88583337	chr7	88583235	88583337	103	2	-2.68365	-1	BN	B	B	E vs BN	H	0.0177255	1	Intron (ENSSSCT00000025336.3/ENSSSCG00000023724.3, intron 1 of 2)	7	88576556	88592846	16291	1	ENSSSCG00000023724	ENSSSCT00000057464.2	6679	ZBTB1	100737620	zinc finger and BTB domain containing 1 [Source:NCBI gene;Acc:100737620]
chr17:24747433-24747589	chr17	24747433	24747589	157	2	-1.97526	-1	E	B	B	E vs B	H	0.0177552	1	Distal Intergenic	17	24832706	24833621	916	2	ENSSSCG00000037798	ENSSSCT00000059554.2	86032		NA
chr7:26582273-26582430	chr7	26582273	26582430	158	2	-3.56759	-1	E	B	B	E vs B	A	0.0180021	1	Intron (ENSSSCT00000058001.2/ENSSSCG00000001485.4, intron 11 of 12)	7	26508385	26522965	14581	2	ENSSSCG00000001484	ENSSSCT00000074365.1	-59308	TINAG	100153159	tubulointerstitial nephritis antigen [Source:NCBI gene;Acc:100153159]
chr12:42192540-42192649	chr12	42192540	42192649	110	2	-2.3952	-1	BS	B	B	E vs BS	A	0.0180315	1	Intron (ENSSSCT00000019295.4/ENSSSCG00000017728.4, intron 1 of 21)	12	42120448	42334357	213910	1	ENSSSCG00000017728	ENSSSCT00000086263.1	72092	MYO1D	100049650	myosin ID [Source:NCBI gene;Acc:100049650]
chr4:109992434-109992620	chr4	109992434	109992620	187	2	-4.4857	-1	BN	B	B	E vs BN	C	0.018419	1	Distal Intergenic	4	110004891	110005658	768	2	ENSSSCG00000028425	ENSSSCT00000030220.3	13038		NA
chr8:12527971-12528135	chr8	12527971	12528135	165	2	-4.19875	-1	BS	B	B	E vs BS	H	0.0185189	1	Intron (ENSSSCT00000058464.2/ENSSSCG00000034811.2, intron 7 of 7)	8	12529568	12549455	19888	2	ENSSSCG00000034811	ENSSSCT00000070258.1	21320	QDPR	397619	quinoid dihydropteridine reductase [Source:NCBI gene;Acc:397619]
chr17:59286979-59287061	chr17	59286979	59287061	83	2	1.2468	1	E	B	E	E vs B	H	0.0192945	1	Intron (ENSSSCT00000008253.5/ENSSSCG00000007526.5, intron 1 of 5)	17	59276948	59383853	106906	1	ENSSSCG00000007526	ENSSSCT00000008253.5	10031	ZNF831	100144512	zinc finger protein 831 [Source:NCBI gene;Acc:100144512]
chr8:104925817-104925941	chr8	104925817	104925941	125	2	-2.41892	-1	E	B	B	E vs B	C	0.0210615	0.907689	Intron (ENSSSCT00000068468.1/ENSSSCG00000009112.4, intron 11 of 23)	8	104886287	105005400	119114	1	ENSSSCG00000009112	ENSSSCT00000032140.3	39530	SEC24D	100739491	SEC24 homolog D, COPII coat complex component [Source:NCBI gene;Acc:100739491]
chr7:88583236-88583336	chr7	88583236	88583336	101	2	-2.24251	-1	BS	B	B	E vs BS	H	0.0210619	1	Intron (ENSSSCT00000025336.3/ENSSSCG00000023724.3, intron 1 of 2)	7	88576556	88592846	16291	1	ENSSSCG00000023724	ENSSSCT00000057464.2	6680	ZBTB1	100737620	zinc finger and BTB domain containing 1 [Source:NCBI gene;Acc:100737620]
chr16:51389861-51389959	chr16	51389861	51389959	99	2	-2.77955	-1	BS	B	B	E vs BS	H	0.0212283	1	Intron (ENSSSCT00000018499.4/ENSSSCG00000016989.4, intron 1 of 4)	16	51267588	51395039	127452	2	ENSSSCG00000016989	ENSSSCT00000018499.4	5080	RPL26L1	100216316	ribosomal protein L26 like 1 [Source:NCBI gene;Acc:100216316]
chr12:24903884-24903997	chr12	24903884	24903997	114	2	-2.55151	-1	BS	B	B	E vs BS	C	0.0213317	1	Intron (ENSSSCT00000079098.1/ENSSSCG00000017543.4, intron 1 of 11)	12	24886307	24886408	102	2	ENSSSCG00000019834	ENSSSCT00000021429.2	-17476	MIR196A-1	104794436	microRNA mir-196a-1 [Source:NCBI gene;Acc:104794436]
chr2:102305466-102305615	chr2	102305466	102305615	150	2	-2.5222	-1	E	B	B	E vs B	H	0.0223003	1	Downstream (<1kb)	2	102305861	102310828	4968	2	ENSSSCG00000046038	ENSSSCT00000078509.1	5213		NA
chr14:99088221-99088406	chr14	99088221	99088406	186	2	-4.29916	-1	BN	BS	BS	BS vs BN	A	0.0232821	0.767659	Intron (ENSSSCT00000011417.4/ENSSSCG00000010432.4, intron 5 of 22)	14	99025304	99100640	75337	2	ENSSSCG00000010432	ENSSSCT00000086528.1	12234		100157065	N-acylsphingosine amidohydrolase 2 [Source:NCBI gene;Acc:100157065]
chr14:254140-254300	chr14	254140	254300	161	2	1.94198	1	E	B	E	E vs B	A	0.0238637	1	Intron (ENSSSCT00000043382.2/ENSSSCG00000035901.2, intron 2 of 7)	14	227171	294519	67349	1	ENSSSCG00000035901	ENSSSCT00000037900.2	26969	SPIN1	100337684	spindlin 1 [Source:NCBI gene;Acc:100337684]
chr16:26727918-26728020	chr16	26727918	26728020	103	2	-2.22134	-1	E	B	B	E vs B	C	0.0255825	0.907689	Intron (ENSSSCT00000068663.1/ENSSSCG00000016865.4, intron 7 of 8)	16	26707494	26752042	44549	1	ENSSSCG00000016865	ENSSSCT00000068663.1	20424	FBXO4	100522958	F-box protein 4 [Source:NCBI gene;Acc:100522958]
chr13:195655708-195655814	chr13	195655708	195655814	107	2	-4.37863	-1	BN	B	B	E vs BN	H	0.0257535	1	Intron (ENSSSCT00000026584.3/ENSSSCG00000029392.3, intron 9 of 11)	13	195528938	195663902	134965	1	ENSSSCG00000029392	ENSSSCT00000026584.3	126770	HUNK	100627454	hormonally up-regulated Neu-associated kinase [Source:NCBI gene;Acc:100627454]
chr11:47368435-47368552	chr11	47368435	47368552	118	2	-2.10401	-1	E	B	B	E vs B	A	0.0258964	1	Distal Intergenic	11	47420884	47426009	5126	1	ENSSSCG00000046758	ENSSSCT00000067678.1	-52332		NA
chr7:96933955-96934182	chr7	96933955	96934182	228	2	-4.04204	-1	BS	B	B	E vs BS	A	0.0269912	1	Intron (ENSSSCT00000064799.2/ENSSSCG00000002349.4, intron 3 of 3)	7	96941917	96946397	4481	1	ENSSSCG00000002349	ENSSSCT00000071475.1	-7735	ACOT4	110255331	acyl-coenzyme A thioesterase 4 [Source:NCBI gene;Acc:100158115]
chr3:76441089-76441214	chr3	76441089	76441214	126	2	-2.40892	-1	E	B	B	E vs B	A	0.0275727	1	Distal Intergenic	3	76306941	76411691	104751	2	ENSSSCG00000044469	ENSSSCT00000067717.1	-29398		NA
chr10:5218018-5218126	chr10	5218018	5218126	109	2	-3.40939	-1	BS	B	B	E vs BS	H	0.0276137	1	Distal Intergenic	10	5007234	5007336	103	2	ENSSSCG00000036162	ENSSSCT00000064226.2	-210682	U6	NA	U6 spliceosomal RNA [Source:RFAM;Acc:RF00026]
chr6:75796708-75796838	chr6	75796708	75796838	131	2	-3.50932	-1	E	B	B	E vs B	H	0.0285809	1	Distal Intergenic	6	75791951	75794219	2269	1	ENSSSCG00000049055	ENSSSCT00000090818.1	4757		NA
chr3:72502719-72502854	chr3	72502719	72502854	136	2	-4.1272	-1	BN	BS	BS	BS vs BN	A	0.0303789	0.767659	Distal Intergenic	3	72517832	72545077	27246	2	ENSSSCG00000008334	ENSSSCT00000056807.2	42223	MXD1	100625349	MAX dimerization protein 1 [Source:NCBI gene;Acc:100625349]
chr6:57071947-57072034	chr6	57071947	57072034	88	2	2.01325	1	BS	B	BS	E vs BS	H	0.0305788	1	Intron (ENSSSCT00000022365.3/ENSSSCG00000027741.3, intron 6 of 6)	6	57078191	57084027	5837	1	ENSSSCG00000042769	ENSSSCT00000088606.1	-6157		NA
chr7:73128779-73128921	chr7	73128779	73128921	143	2	-2.71703	-1	BN	BS	BS	BS vs BN	A	0.0316118	0.767659	Distal Intergenic	7	73202429	73208167	5739	2	ENSSSCG00000049021	ENSSSCT00000091439.1	79246		NA
chr14:10724708-10724823	chr14	10724708	10724823	116	2	-3.78273	-1	BS	B	B	E vs BS	C	0.0316757	1	Intron (ENSSSCT00000062869.2/ENSSSCG00000009661.4, intron 3 of 4)	14	10630700	10732892	102193	2	ENSSSCG00000009661	ENSSSCT00000010593.4	8069	ADRA1A	100144471	adrenoceptor alpha 1A [Source:NCBI gene;Acc:100144471]
chr1:238008178-238008361	chr1	238008178	238008361	184	2	-4.17179	-1	BN	B	B	E vs BN	A	0.0323203	0.994627	Intron (ENSSSCT00000005885.4/ENSSSCG00000005346.4, intron 2 of 8)	1	238139789	238153071	13283	1	ENSSSCG00000005349	ENSSSCT00000005888.4	-131428	GRHPR	100154014	glyoxylate and hydroxypyruvate reductase [Source:NCBI gene;Acc:100154014]
chr1:268165813-268165928	chr1	268165813	268165928	116	2	-3.99301	-1	BN	B	B	E vs BN	C	0.0337598	1	Intron (ENSSSCT00000006177.4/ENSSSCG00000005617.4, intron 1 of 25)	1	268209396	268213921	4526	1	ENSSSCG00000005618	ENSSSCT00000006178.4	-43468	CFAP157	100155942	cilia and flagella associated protein 157 [Source:NCBI gene;Acc:100155942]
chr5:104500890-104501047	chr5	104500890	104501047	158	2	-3.83069	-1	BS	B	B	E vs BS	H	0.0346528	1	Exon (ENSSSCT00000081483.1/ENSSSCG00000045402.1, exon 2 of 2)	5	104500810	104507265	6456	2	ENSSSCG00000045402	ENSSSCT00000081483.1	6218		NA
chr8:105374849-105374958	chr8	105374849	105374958	110	2	-2.28462	-1	BS	B	B	E vs BS	C	0.034822	1	Distal Intergenic	8	105290052	105370019	79968	2	ENSSSCG00000009115	ENSSSCT00000084918.1	-4830	NDST3	100525060	N-deacetylase and N-sulfotransferase 3 [Source:NCBI gene;Acc:100525060]
chr6:149708969-149709152	chr6	149708969	149709152	184	2	-1.89976	-1	E	B	B	E vs B	C	0.0355516	0.907689	Distal Intergenic	6	149557730	149691927	134198	2	ENSSSCG00000003816	ENSSSCT00000004223.4	-17042	ATG4C	100462748	autophagy related 4C cysteine peptidase [Source:NCBI gene;Acc:100462748]
chr11:50273610-50273720	chr11	50273610	50273720	111	2	-2.03137	-1	BS	B	B	E vs BS	C	0.036007	1	Distal Intergenic	11	50078573	50102884	24312	2	ENSSSCG00000009477	ENSSSCT00000077470.1	-170726	EDNRB	414911	endothelin receptor type B [Source:NCBI gene;Acc:414911]
chr13:183621859-183622032	chr13	183621859	183622032	174	2	-2.31286	-1	BS	B	B	E vs BS	A	0.0361878	1	Distal Intergenic	13	183632847	183633989	1143	1	ENSSSCG00000045802	ENSSSCT00000070331.1	-10815		NA
chrX:114672651-114672757	chrX	114672651	114672757	107	2	-3.69105	-1	E	B	B	E vs B	C	0.036883	0.907689	Distal Intergenic	19	114690407	114696281	5875	1	ENSSSCG00000051440	ENSSSCT00000086044.1	-17650		NA
chr14:66589770-66589881	chr14	66589770	66589881	112	2	-3.05938	-1	E	B	B	E vs B	A	0.0370321	1	Promoter (<=1kb)	14	66590372	66629556	39185	1	ENSSSCG00000024081	ENSSSCT00000023294.3	-491	NRBF2	100157738	nuclear receptor binding factor 2 [Source:NCBI gene;Acc:100157738]
chr2:4968614-4968817	chr2	4968614	4968817	204	2	-3.30496	-1	E	B	B	E vs B	A	0.0376777	1	Distal Intergenic	2	4958508	4964208	5701	2	ENSSSCG00000012896	ENSSSCT00000014099.4	-4406	NDUFV1	100522783	NADH:ubiquinone oxidoreductase core subunit V1 [Source:NCBI gene;Acc:100522783]
chr14:86575465-86575578	chr14	86575465	86575578	114	2	-3.62731	-1	E	B	B	E vs B	H	0.0382402	1	Intron (ENSSSCT00000011333.4/ENSSSCG00000010352.4, intron 13 of 15)	14	86420962	86423403	2442	2	ENSSSCG00000050761	ENSSSCT00000069288.1	-152062		NA
chr6:26856232-26856384	chr6	26856232	26856384	153	2	-2.3129	-1	BS	B	B	E vs BS	C	0.0396444	1	Distal Intergenic	6	26797282	26797388	107	2	ENSSSCG00000036151	ENSSSCT00000022459.2	-58844	U6	NA	U6 spliceosomal RNA [Source:RFAM;Acc:RF00026]
chr8:12527971-12528177	chr8	12527971	12528177	207	2	-4.19591	-1	BN	B	B	E vs BN	H	0.0406399	1	Intron (ENSSSCT00000058464.2/ENSSSCG00000034811.2, intron 7 of 7)	8	12529568	12549455	19888	2	ENSSSCG00000034811	ENSSSCT00000070258.1	21278	QDPR	397619	quinoid dihydropteridine reductase [Source:NCBI gene;Acc:397619]
chr6:163851754-163851922	chr6	163851754	163851922	169	2	-4.32517	-1	BN	BS	BS	BS vs BN	C	0.0414997	0.84267	Distal Intergenic	6	163869823	163873746	3924	1	ENSSSCG00000049300	ENSSSCT00000084224.1	-17901		NA
chr8:79366657-79366820	chr8	79366657	79366820	164	2	-2.67065	-1	E	B	B	E vs B	C	0.0417785	0.907689	Intron (ENSSSCT00000050561.2/ENSSSCG00000035623.2, intron 14 of 16)	8	79548209	79551556	3348	1	ENSSSCG00000050872	ENSSSCT00000071541.1	-181389		NA
chr7:103854704-103854982	chr7	103854704	103854982	279	2	-4.2569	-1	BN	B	B	E vs BN	A	0.0420095	0.994627	Intron (ENSSSCT00000037791.2/ENSSSCG00000031771.2, intron 4 of 9)	7	103768323	103925922	157600	1	ENSSSCG00000031771	ENSSSCT00000059307.2	86381	TSHR	397560	thyroid stimulating hormone receptor [Source:NCBI gene;Acc:397560]
chr10:64277020-64277168	chr10	64277020	64277168	149	2	-2.62903	-1	E	B	B	E vs B	C	0.042118	0.907689	Distal Intergenic	10	64297372	64301005	3634	2	ENSSSCG00000045795	ENSSSCT00000069176.1	23837		NA
chr1:198939298-198939413	chr1	198939298	198939413	116	2	-2.38011	-1	E	B	B	E vs B	A	0.0423871	1	Distal Intergenic	1	198964132	199135812	171681	1	ENSSSCG00000005130	ENSSSCT00000047492.2	-24719	ELAVL2	100153303	ELAV like RNA binding protein 2 [Source:NCBI gene;Acc:100153303]
chr4:41897164-41897337	chr4	41897164	41897337	174	2	-3.74148	-1	BN	B	B	E vs BN	H	0.0436586	1	Distal Intergenic	4	41821764	41878868	57105	2	ENSSSCG00000006096	ENSSSCT00000059483.2	-18296	INTS8	100511876	integrator complex subunit 8 [Source:NCBI gene;Acc:100511876]
chr13:32456422-32456585	chr13	32456422	32456585	164	2	-3.59846	-1	BS	B	B	E vs BS	H	0.0445263	1	Intron (ENSSSCT00000012472.4/ENSSSCG00000011394.4, intron 1 of 21)	13	32444950	32569816	124867	1	ENSSSCG00000011394	ENSSSCT00000036734.2	11472	RBM6	100515053	RNA binding motif protein 6 [Source:NCBI gene;Acc:100515053]
chr9:124897059-124897162	chr9	124897059	124897162	104	2	-2.33349	-1	E	B	B	E vs B	C	0.0457639	0.907689	Intron (ENSSSCT00000086994.1/ENSSSCG00000015563.4, intron 1 of 19)	9	124857402	124863902	6501	2	ENSSSCG00000015561	ENSSSCT00000016951.3	-33157	APOBEC4	100515680	apolipoprotein B mRNA editing enzyme catalytic polypeptide like 4 [Source:NCBI gene;Acc:100515680]
chr5:22956519-22956650	chr5	22956519	22956650	132	2	-2.07198	-1	BS	B	B	E vs BS	A	0.0468056	1	Promoter (1-2kb)	5	22957874	23004460	46587	1	ENSSSCG00000035875	ENSSSCT00000058534.2	-1224	OS9	110260688	OS9 endoplasmic reticulum lectin [Source:NCBI gene;Acc:110260688]
chr14:70936115-70936217	chr14	70936115	70936217	103	2	-1.49073	-1	E	B	B	E vs B	H	0.0468744	1	Promoter (1-2kb)	14	69200215	70938204	1737990	2	ENSSSCG00000036480	ENSSSCT00000065127.2	1987	CTNNA3	100153974	catenin alpha 3 [Source:NCBI gene;Acc:100153974]
chr17:26316861-26317070	chr17	26316861	26317070	210	2	-1.92345	-1	E	B	B	E vs B	H	0.0472295	1	Distal Intergenic	17	26220088	26307034	86947	2	ENSSSCG00000045000	ENSSSCT00000084900.1	-9827		NA
chr3:2756263-2756365	chr3	2756263	2756365	103	2	-2.08769	-1	E	B	B	E vs B	H	0.0473861	1	Distal Intergenic	3	2814328	3324799	510472	1	ENSSSCG00000007574	ENSSSCT00000091563.1	-57963	SDK1	100512953	sidekick cell adhesion molecule 1 [Source:NCBI gene;Acc:100512953]
chr9:11217566-11217759	chr9	11217566	11217759	194	2	1.78231	1	E	B	E	E vs B	H	0.047746	1	Intron (ENSSSCT00000075304.1/ENSSSCG00000046906.1, intron 3 of 3)	9	11207835	11246711	38877	1	ENSSSCG00000014875	ENSSSCT00000016228.4	9731	CAPN5	100524513	calpain 5 [Source:NCBI gene;Acc:100524513]
chr15:47190295-47190397	chr15	47190295	47190397	103	2	-1.41057	-1	E	B	B	E vs B	C	0.0486031	0.907689	Intron (ENSSSCT00000017211.4/ENSSSCG00000034623.2, intron 19 of 20)	15	47207722	47278315	70594	1	ENSSSCG00000045907	ENSSSCT00000017212.3	-17325	ADAM2	397006	ADAM metallopeptidase domain 2 [Source:NCBI gene;Acc:397006]
chr2:84359816-84359923	chr2	84359816	84359923	108	2	-2.06588	-1	BN	B	B	E vs BN	H	0.048952	1	Distal Intergenic	2	84380225	84402956	22732	1	ENSSSCG00000014080	ENSSSCT00000015381.4	-20302	HMGCR	100144446	3-hydroxy-3-methylglutaryl-CoA reductase [Source:NCBI gene;Acc:100144446]
chr17:8239336-8239567	chr17	8239336	8239567	232	2	-2.80931	-1	E	B	B	E vs B	H	0.0491398	1	Distal Intergenic	17	8201832	8201934	103	2	ENSSSCG00000023375	ENSSSCT00000024994.2	-37402	U6	NA	U6 spliceosomal RNA [Source:RFAM;Acc:RF00026]
chr15:92081973-92082104	chr15	92081973	92082104	132	2	-3.92081	-1	E	B	B	E vs B	H	0.0497164	1	Intron (ENSSSCT00000040227.2/ENSSSCG00000038276.2, intron 1 of 1)	15	92064605	92070026	5422	1	ENSSSCG00000046703	ENSSSCT00000080134.1	17368		NA
chr1:272992483-272992594	chr1	272992483	272992594	112	3	-4.88128	-1	BN	B	B	E vs BN	H	0.000349765	0.363581	Intron (ENSSSCT00000085711.1/ENSSSCG00000049474.1, intron 2 of 2)	1	272995842	273012590	16749	1	ENSSSCG00000031407	ENSSSCT00000050026.2	-3248	STKLD1	110256522	serine/threonine kinase like domain containing 1 [Source:NCBI gene;Acc:110256522]
chr14:20758150-20758247	chr14	20758150	20758247	98	3	-1.72878	-1	BS	B	B	E vs BS	H	0.000866011	0.899613	Intron (ENSSSCT00000053826.2/ENSSSCG00000029331.3, intron 10 of 21)	14	20888780	20891616	2837	1	ENSSSCG00000045143	ENSSSCT00000069979.1	-130533		NA
chr18:15627432-15627677	chr18	15627432	15627677	246	3	-2.30099	-1	BS	B	B	E vs BS	A	0.00173525	1	Intron (ENSSSCT00000018013.4/ENSSSCG00000016543.4, intron 9 of 17)	18	15731997	15732101	105	1	ENSSSCG00000019550	ENSSSCT00000021145.3	-104320	U6	NA	U6 spliceosomal RNA [Source:RFAM;Acc:RF00026]
chr15:79853029-79853129	chr15	79853029	79853129	101	3	-2.9449	-1	E	B	B	E vs B	H	0.00192754	0.903055	Distal Intergenic	15	79815118	79823036	7919	2	ENSSSCG00000043093	ENSSSCT00000078800.1	-29993		NA
chr2:99637480-99637622	chr2	99637480	99637622	143	3	-2.85074	-1	E	B	B	E vs B	A	0.00222183	1	Intron (ENSSSCT00000090396.1/ENSSSCG00000046494.1, intron 2 of 2)	2	99489398	99680988	191591	2	ENSSSCG00000046494	ENSSSCT00000090396.1	43366		NA
chr14:63197060-63197165	chr14	63197060	63197165	106	3	-4.48585	-1	BS	B	B	E vs BS	C	0.00286403	1	Intron (ENSSSCT00000044153.2/ENSSSCG00000010211.4, intron 6 of 9)	14	63125140	63152845	27706	2	ENSSSCG00000032953	ENSSSCT00000042448.1	-44215		105667210	myoregulin [Source:NCBI gene;Acc:105667210]
chr12:43042392-43042542	chr12	43042392	43042542	151	3	-2.63674	-1	BN	B	B	E vs BN	H	0.00347352	1	Intron (ENSSSCT00000059694.2/ENSSSCG00000017745.4, intron 2 of 22)	12	43036413	43089210	52798	1	ENSSSCG00000017745	ENSSSCT00000019313.4	5979	UTP6	100524172	coordinator of PRMT5 and differentiation stimulator [Source:NCBI gene;Acc:100524339]
chr9:90360689-90360799	chr9	90360689	90360799	111	3	-4.37805	-1	BS	B	B	E vs BS	C	0.00487368	1	Intron (ENSSSCT00000057177.2/ENSSSCG00000015378.4, intron 2 of 4)	9	90337379	90410268	72890	1	ENSSSCG00000015378	ENSSSCT00000053051.2	23310	SP4	100620437	Sp4 transcription factor [Source:NCBI gene;Acc:100620437]
chr10:26888177-26888286	chr10	26888177	26888286	110	3	-2.73042	-1	E	B	B	E vs B	A	0.00536928	1	Intron (ENSSSCT00000045875.2/ENSSSCG00000033654.2, intron 3 of 15)	10	26796579	27061796	265218	1	ENSSSCG00000033654	ENSSSCT00000045875.2	91598		102158362	FA complementation group C [Source:NCBI gene;Acc:102158362]
chr4:70408194-70408306	chr4	70408194	70408306	113	3	-4.16354	-1	BS	B	B	E vs BS	A	0.00559437	1	Distal Intergenic	4	70379746	70383739	3994	2	ENSSSCG00000048671	ENSSSCT00000079828.1	-24455		NA
chr8:99700857-99701025	chr8	99700857	99701025	169	3	-4.12206	-1	BS	B	B	E vs BS	A	0.00726886	1	Distal Intergenic	8	99782814	99828657	45844	1	ENSSSCG00000022173	ENSSSCT00000064453.2	-81789	ANKRD50	100625549	ankyrin repeat domain 50 [Source:NCBI gene;Acc:100625549]
chr1:222472782-222472962	chr1	222472782	222472962	181	3	-4.77677	-1	BS	B	B	E vs BS	H	0.00785712	1	Promoter (1-2kb)	1	222474639	222612989	138351	1	ENSSSCG00000005247	ENSSSCT00000005781.4	-1677		100513065	tight junction protein 2 [Source:NCBI gene;Acc:100513065]
chrY:42906169-42906465	chrY	42906169	42906465	297	3	-1.65278	-1	BS	B	B	E vs BS	C	0.00958428	1	Distal Intergenic	20	41197852	41218389	20538	1	ENSSSCG00000046294	ENSSSCT00000088464.1	1708317		NA
chr3:71659901-71660033	chr3	71659901	71660033	133	3	-2.60307	-1	E	B	B	E vs B	H	0.00975002	1	Distal Intergenic	3	71668223	71675417	7195	1	ENSSSCG00000008319	ENSSSCT00000009110.4	-8190	CD207	100037935	CD207 molecule [Source:NCBI gene;Acc:100037935]
chr17:53002454-53002613	chr17	53002454	53002613	160	3	-3.3773	-1	E	B	B	E vs B	C	0.00979682	0.907689	Intron (ENSSSCT00000082347.1/ENSSSCG00000007478.5, intron 10 of 26)	17	52936173	53043416	107244	2	ENSSSCG00000007478	ENSSSCT00000082347.1	40803	ATP9A	100136901	spalt like transcription factor 4 [Source:NCBI gene;Acc:100136902]
chr1:18698398-18698511	chr1	18698398	18698511	114	3	-4.36894	-1	BN	B	B	E vs BN	A	0.0105621	0.994627	Intron (ENSSSCT00000076724.1/ENSSSCG00000043354.1, intron 1 of 1)	1	18679119	18682161	3043	1	ENSSSCG00000044212	ENSSSCT00000069061.1	19279		NA
chrX:47259084-47259193	chrX	47259084	47259193	110	3	-2.71242	-1	E	B	B	E vs B	C	0.0144888	0.907689	Promoter (2-3kb)	19	47256576	47284438	27863	1	ENSSSCG00000012336	ENSSSCT00000013490.4	2508	GNL3L	100521120	G protein nucleolar 3 like [Source:NCBI gene;Acc:100521120]
chr6:82179585-82179686	chr6	82179585	82179686	102	3	-2.7462	-1	BN	B	B	E vs BN	C	0.0158758	1	Distal Intergenic	6	82186368	82281641	95274	1	ENSSSCG00000003547	ENSSSCT00000003940.4	-6682	NCMAP	100521800	non-compact myelin associated protein [Source:NCBI gene;Acc:100521800]
chr13:38780571-38780676	chr13	38780571	38780676	106	3	-3.99176	-1	BS	B	B	E vs BS	C	0.0160136	1	Intron (ENSSSCT00000038289.2/ENSSSCG00000030359.3, intron 4 of 13)	13	38582631	38776643	194013	2	ENSSSCG00000030359	ENSSSCT00000022976.3	-3928	ARHGEF3	100627663	Rho guanine nucleotide exchange factor 3 [Source:NCBI gene;Acc:100627663]
chr12:6953182-6953292	chr12	6953182	6953292	111	3	-4.0387	-1	BS	B	B	E vs BS	A	0.0164664	1	Distal Intergenic	12	6885487	6905508	20022	2	ENSSSCG00000017239	ENSSSCT00000049070.2	-47674	RPL38	100516393	ribosomal protein L38 [Source:NCBI gene;Acc:100516393]
chr7:59508542-59508674	chr7	59508542	59508674	133	3	3.54709	1	E	B	E	E vs B	A	0.0167941	1	Intron (ENSSSCT00000002145.4/ENSSSCG00000001916.4, intron 1 of 8)	7	59481412	59505149	23738	2	ENSSSCG00000001914	ENSSSCT00000002143.4	-3393	LOXL1	100154899	lysyl oxidase like 1 [Source:NCBI gene;Acc:100154899]
chr17:2217143-2217312	chr17	2217143	2217312	170	3	-3.44884	-1	E	B	B	E vs B	C	0.0170322	0.907689	Intron (ENSSSCT00000087946.1/ENSSSCG00000038257.2, intron 1 of 5)	17	2349289	2352320	3032	1	ENSSSCG00000043952	ENSSSCT00000069566.1	-131977		NA
chr11:9977730-9977839	chr11	9977730	9977839	110	3	-3.96818	-1	E	B	B	E vs B	H	0.0175954	1	Intron (ENSSSCT00000040594.1/ENSSSCG00000038414.2, intron 1 of 5)	11	9996476	10000355	3880	2	ENSSSCG00000045827	ENSSSCT00000087441.1	22516		NA
chr10:1573957-1574071	chr10	1573957	1574071	115	3	-4.01912	-1	BS	B	B	E vs BS	C	0.0179379	1	Intron (ENSSSCT00000089515.1/ENSSSCG00000045591.1, intron 1 of 7)	10	1558955	1676141	117187	1	ENSSSCG00000045591	ENSSSCT00000089515.1	15002		NA
chrX:82880226-82880375	chrX	82880226	82880375	150	3	-3.58059	-1	E	B	B	E vs B	H	0.0181928	1	Intron (ENSSSCT00000032924.3/ENSSSCG00000012492.5, intron 1 of 21)	19	82872197	82925884	53688	1	ENSSSCG00000012492	ENSSSCT00000033320.3	8029	DRP2	100517071	dystrophin related protein 2 [Source:NCBI gene;Acc:100517071]
chr4:33924183-33924287	chr4	33924183	33924287	105	3	-4.21672	-1	BN	B	B	E vs BN	H	0.0183799	1	Intron (ENSSSCT00000006642.4/ENSSSCG00000006053.4, intron 1 of 3)	4	33893337	33983942	90606	2	ENSSSCG00000006053	ENSSSCT00000006642.4	59655	BAALC	100170128	BAALC binder of MAP3K1 and KLF4 [Source:NCBI gene;Acc:100170128]
chr2:79927601-79927786	chr2	79927601	79927786	186	3	-3.27771	-1	E	B	B	E vs B	C	0.0191714	0.907689	Intron (ENSSSCT00000015325.4/ENSSSCG00000014029.4, intron 2 of 28)	2	79766349	80141293	374945	1	ENSSSCG00000014029	ENSSSCT00000015325.4	161252	COL23A1	100521775	collagen type XXIII alpha 1 chain [Source:NCBI gene;Acc:100521775]
chr11:3748818-3748906	chr11	3748818	3748906	89	3	1.71763	1	E	B	E	E vs B	H	0.0193236	1	Intron (ENSSSCT00000052770.2/ENSSSCG00000035421.2, intron 34 of 37)	11	3806297	3811594	5298	2	ENSSSCG00000030113	ENSSSCT00000028975.3	62688	SHISA2	100739731	shisa family member 2 [Source:NCBI gene;Acc:100739731]
chr4:126423-126573	chr4	126423	126573	151	3	-4.00273	-1	BS	B	B	E vs BS	C	0.0198285	1	Intron (ENSSSCT00000006472.4/ENSSSCG00000005893.4, intron 5 of 5)	4	122715	123505	791	1	ENSSSCG00000050845	ENSSSCT00000054668.2	3708		NA
chr13:200394983-200395190	chr13	200394983	200395190	208	3	-4.34445	-1	BN	BS	BS	BS vs BN	A	0.0212736	0.767659	Intron (ENSSSCT00000025022.3/ENSSSCG00000027179.3, intron 7 of 10)	13	200354920	200403247	48328	1	ENSSSCG00000027179	ENSSSCT00000025022.3	40063	SIM2	100623917	SIM bHLH transcription factor 2 [Source:NCBI gene;Acc:100623917]
chr4:100217406-100217493	chr4	100217406	100217493	88	3	1.96306	1	BN	B	BN	E vs BN	H	0.0213104	1	Distal Intergenic	4	100143127	100164267	21141	2	ENSSSCG00000033862	ENSSSCT00000007339.4	-53139		NA
chr1:97914271-97914425	chr1	97914271	97914425	155	3	-4.50316	-1	BN	BS	BS	BS vs BN	C	0.0213815	0.84267	Intron (ENSSSCT00000029595.3/ENSSSCG00000028076.3, intron 2 of 4)	1	97610691	98015089	404399	2	ENSSSCG00000028076	ENSSSCT00000029595.3	100664	ZBTB7C	100520594	zinc finger and BTB domain containing 7C [Source:NCBI gene;Acc:100520594]
chr7:95843146-95843255	chr7	95843146	95843255	110	3	-3.02495	-1	E	B	B	E vs B	C	0.0214277	0.907689	Intron (ENSSSCT00000074176.1/ENSSSCG00000033093.2, intron 7 of 15)	7	95808583	95901363	92781	1	ENSSSCG00000033093	ENSSSCT00000090850.1	34563	RGS6	100620491	regulator of G protein signaling 6 [Source:NCBI gene;Acc:100620491]
chr10:14577837-14577956	chr10	14577837	14577956	120	3	-4.31824	-1	BN	BS	BS	BS vs BN	H	0.0214447	0.98038	Distal Intergenic	10	14596599	14641379	44781	1	ENSSSCG00000010861	ENSSSCT00000011883.4	-18643	COQ8A	100511399	coenzyme Q8A [Source:NCBI gene;Acc:100511399]
chr12:18377797-18378068	chr12	18377797	18378068	272	3	1.65374	1	E	B	E	E vs B	A	0.0215522	1	Distal Intergenic	12	18410110	18416816	6707	1	ENSSSCG00000039101	ENSSSCT00000065674.2	-32042	C1QL1	780424	complement C1q like 1 [Source:NCBI gene;Acc:780424]
chr12:18396743-18396853	chr12	18396743	18396853	111	3	-4.27044	-1	BS	B	B	E vs BS	H	0.0218582	1	Distal Intergenic	12	18410110	18416816	6707	1	ENSSSCG00000039101	ENSSSCT00000065674.2	-13257	C1QL1	780424	complement C1q like 1 [Source:NCBI gene;Acc:780424]
chr6:43336398-43336506	chr6	43336398	43336506	109	3	-3.5539	-1	E	B	B	E vs B	H	0.0227197	1	Distal Intergenic	6	43371531	43493246	121716	1	ENSSSCG00000035222	ENSSSCT00000040011.2	-35025	CHST8	100620211	carbohydrate sulfotransferase 8 [Source:NCBI gene;Acc:100620211]
chr6:52643947-52644105	chr6	52643947	52644105	159	3	-2.32125	-1	E	B	B	E vs B	H	0.0231899	1	Distal Intergenic	6	52629048	52639231	10184	1	ENSSSCG00000003103	ENSSSCT00000003442.4	14899	FKRP	100516858	fukutin related protein [Source:NCBI gene;Acc:100516858]
chr12:1430415-1430550	chr12	1430415	1430550	136	3	-2.23112	-1	BN	B	B	E vs BN	H	0.0233317	1	Distal Intergenic	12	1417680	1420292	2613	2	ENSSSCG00000048652	ENSSSCT00000068075.1	-10123		NA
chr10:52208922-52209049	chr10	52208922	52209049	128	3	-1.70953	-1	E	B	B	E vs B	C	0.0236165	0.907689	Distal Intergenic	10	52223425	52408922	185498	1	ENSSSCG00000011079	ENSSSCT00000012125.4	-14376	PIP4K2A	100520446	phosphatidylinositol-5-phosphate 4-kinase type 2 alpha [Source:NCBI gene;Acc:100520446]
chr1:121485924-121486049	chr1	121485924	121486049	126	3	-3.29413	-1	E	B	B	E vs B	A	0.0236688	1	3' UTR	1	121505742	121525255	19514	1	ENSSSCG00000004644	ENSSSCT00000005129.4	-19693	HDC	100156724	histidine decarboxylase [Source:NCBI gene;Acc:100156724]
chr15:3469380-3469509	chr15	3469380	3469509	130	3	-4.06283	-1	BS	B	B	E vs BS	C	0.0239779	1	Intron (ENSSSCT00000042713.2/ENSSSCG00000027211.3, intron 3 of 13)	15	3417995	3526160	108166	2	ENSSSCG00000027211	ENSSSCT00000017063.4	56651	EPC2	100518870	enhancer of polycomb homolog 2 [Source:NCBI gene;Acc:100518870]
chr10:52208924-52209049	chr10	52208924	52209049	126	3	-1.91986	-1	E	B	B	E vs B	H	0.0250896	1	Distal Intergenic	10	52223425	52408922	185498	1	ENSSSCG00000011079	ENSSSCT00000012125.4	-14376	PIP4K2A	100520446	phosphatidylinositol-5-phosphate 4-kinase type 2 alpha [Source:NCBI gene;Acc:100520446]
chrX:114829173-114829348	chrX	114829173	114829348	176	3	-4.1749	-1	BS	B	B	E vs BS	H	0.0253042	1	Distal Intergenic	19	114868619	115001656	133038	1	ENSSSCG00000051131	ENSSSCT00000075352.1	-39271		NA
chr6:75302005-75302120	chr6	75302005	75302120	116	3	-3.90836	-1	BN	B	B	E vs BN	C	0.0254311	1	Distal Intergenic	6	75251467	75279314	27848	2	ENSSSCG00000003471	ENSSSCT00000003857.4	-22691	EPHA2	100522873	EPH receptor A2 [Source:NCBI gene;Acc:100522873]
chr7:31722105-31722206	chr7	31722105	31722206	102	3	-1.9036	-1	BS	B	B	E vs BS	C	0.0268026	1	Downstream (<1kb)	7	31645759	31701405	55647	2	ENSSSCG00000001554	ENSSSCT00000001732.3	-20700	SRPK1	100155422	SRSF protein kinase 1 [Source:NCBI gene;Acc:100155422]
chr13:38863812-38864056	chr13	38863812	38864056	245	3	-4.21436	-1	E	B	B	E vs B	H	0.0270898	1	Intron (ENSSSCT00000038289.2/ENSSSCG00000030359.3, intron 3 of 13)	13	38582622	38925571	342950	2	ENSSSCG00000030359	ENSSSCT00000038289.2	61515	ARHGEF3	100627663	Rho guanine nucleotide exchange factor 3 [Source:NCBI gene;Acc:100627663]
chr12:35554717-35554819	chr12	35554717	35554819	103	3	-2.29473	-1	BS	B	B	E vs BS	H	0.0275636	1	Distal Intergenic	12	35573495	35644200	70706	1	ENSSSCG00000035400	ENSSSCT00000049123.2	-18676	YPEL2	100524105	yippee like 2 [Source:NCBI gene;Acc:100524105]
chr1:272992483-272992588	chr1	272992483	272992588	106	3	-1.56962	-1	E	B	B	E vs B	H	0.0278603	1	Intron (ENSSSCT00000085711.1/ENSSSCG00000049474.1, intron 2 of 2)	1	272995842	273012590	16749	1	ENSSSCG00000031407	ENSSSCT00000050026.2	-3254	STKLD1	110256522	serine/threonine kinase like domain containing 1 [Source:NCBI gene;Acc:110256522]
chr16:26727918-26728068	chr16	26727918	26728068	151	3	-3.74304	-1	BS	B	B	E vs BS	C	0.0282108	1	Intron (ENSSSCT00000068663.1/ENSSSCG00000016865.4, intron 7 of 8)	16	26707494	26752042	44549	1	ENSSSCG00000016865	ENSSSCT00000068663.1	20424	FBXO4	100522958	F-box protein 4 [Source:NCBI gene;Acc:100522958]
chr2:79927589-79927792	chr2	79927589	79927792	204	3	-3.37818	-1	E	B	B	E vs B	H	0.0291335	1	Intron (ENSSSCT00000015325.4/ENSSSCG00000014029.4, intron 2 of 28)	2	79766349	80141293	374945	1	ENSSSCG00000014029	ENSSSCT00000015325.4	161240	COL23A1	100521775	collagen type XXIII alpha 1 chain [Source:NCBI gene;Acc:100521775]
chr9:15076663-15076773	chr9	15076663	15076773	111	3	-2.34533	-1	E	B	B	E vs B	H	0.0295114	1	Distal Intergenic	9	15137225	15141190	3966	1	ENSSSCG00000045934	ENSSSCT00000089221.1	-60452		NA
chr10:9614806-9614972	chr10	9614806	9614972	167	3	-2.32264	-1	E	B	B	E vs B	H	0.0306953	1	Intron (ENSSSCT00000084252.1/ENSSSCG00000010821.4, intron 11 of 29)	10	9579301	9637308	58008	2	ENSSSCG00000010821	ENSSSCT00000084252.1	22336	EPRS1	449526	glutamyl-prolyl-tRNA synthetase 1 [Source:NCBI gene;Acc:449526]
chr3:75309724-75309844	chr3	75309724	75309844	121	3	-3.22708	-1	E	B	B	E vs B	C	0.0313934	0.907689	Distal Intergenic	3	75250830	75252873	2044	2	ENSSSCG00000048675	ENSSSCT00000068186.1	-56851		NA
chr2:75519292-75519475	chr2	75519292	75519475	184	3	1.78734	1	BS	B	BS	E vs BS	A	0.0319963	1	Intron (ENSSSCT00000090253.1/ENSSSCG00000028995.3, intron 6 of 18)	2	75515141	75535971	20831	1	ENSSSCG00000028995	ENSSSCT00000070532.1	4151	TLE2	100622728	TLE family member 2, transcriptional corepressor [Source:NCBI gene;Acc:100622728]
chr1:86199493-86199608	chr1	86199493	86199608	116	3	1.4211	1	BS	B	BS	E vs BS	H	0.0321585	1	Distal Intergenic	1	86163897	86195844	31948	1	ENSSSCG00000028080	ENSSSCT00000037914.2	35596	ELOVL4	100511670	ELOVL fatty acid elongase 4 [Source:NCBI gene;Acc:100511670]
chr14:52672520-52672615	chr14	52672520	52672615	96	3	-1.8194	-1	BN	B	B	E vs BN	H	0.0328745	1	Distal Intergenic	14	52082130	52363351	281222	2	ENSSSCG00000050944	ENSSSCT00000082112.1	-309169		NA
chr1:222472797-222472925	chr1	222472797	222472925	129	3	4.03504	1	E	B	E	E vs B	A	0.0329339	1	Promoter (1-2kb)	1	222474639	222612989	138351	1	ENSSSCG00000005247	ENSSSCT00000005781.4	-1714		100513065	tight junction protein 2 [Source:NCBI gene;Acc:100513065]
chr1:7757703-7757819	chr1	7757703	7757819	117	3	-3.70437	-1	BS	B	B	E vs BS	H	0.0330483	1	Distal Intergenic	1	7679564	7689560	9997	1	ENSSSCG00000040317	ENSSSCT00000056447.2	78139	SOD2	100154319	superoxide dismutase 2 [Source:NCBI gene;Acc:100154319]
chr6:29282143-29282370	chr6	29282143	29282370	228	3	-3.73971	-1	E	B	B	E vs B	H	0.0333217	1	Distal Intergenic	6	29312744	29339669	26926	2	ENSSSCG00000025953	ENSSSCT00000062091.2	57299	OGFOD1	100625586	2-oxoglutarate and iron dependent oxygenase domain containing 1 [Source:NCBI gene;Acc:100625586]
chr2:69079110-69079291	chr2	69079110	69079291	182	3	-3.46768	-1	BS	B	B	E vs BS	A	0.0343128	1	Exon (ENSSSCT00000051847.2/ENSSSCG00000013656.4, exon 6 of 10)	2	69074378	69080691	6314	1	ENSSSCG00000013656	ENSSSCT00000079084.1	4732	MRPL4	100511369	mitochondrial ribosomal protein L4 [Source:NCBI gene;Acc:100511369]
chr6:80179705-80179979	chr6	80179705	80179979	275	3	-3.8684	-1	BS	B	B	E vs BS	A	0.0344128	1	Distal Intergenic	6	80112277	80137952	25676	2	ENSSSCG00000003521	ENSSSCT00000003912.4	-41753		100327037	Wnt family member 4 [Source:NCBI gene;Acc:100327037]
chr8:2387530-2387647	chr8	2387530	2387647	118	3	-2.73719	-1	E	B	B	E vs B	C	0.034741	0.907689	Distal Intergenic	8	2441075	2444846	3772	1	ENSSSCG00000008720	ENSSSCT00000009540.3	-53428	HMX1	100523559	H6 family homeobox 1 [Source:NCBI gene;Acc:100523559]
chr7:46859490-46859599	chr7	46859490	46859599	110	3	-4.12211	-1	BN	B	B	E vs BN	H	0.0350153	1	Downstream (1-2kb)	7	46837057	46837157	101	2	ENSSSCG00000020311	ENSSSCT00000021906.3	-22333	U6	NA	U6 spliceosomal RNA [Source:RFAM;Acc:RF00026]
chr9:15076659-15076780	chr9	15076659	15076780	122	3	-3.90526	-1	BN	B	B	E vs BN	C	0.0350536	1	Distal Intergenic	9	15137225	15141190	3966	1	ENSSSCG00000045934	ENSSSCT00000089221.1	-60445		NA
chrX:47259083-47259193	chrX	47259083	47259193	111	3	-3.66324	-1	BS	B	B	E vs BS	C	0.0360993	1	Promoter (2-3kb)	19	47256576	47284438	27863	1	ENSSSCG00000012336	ENSSSCT00000013490.4	2507	GNL3L	100521120	G protein nucleolar 3 like [Source:NCBI gene;Acc:100521120]
chr14:24067662-24067785	chr14	24067662	24067785	124	3	-4.32531	-1	BN	BS	BS	BS vs BN	H	0.0362433	0.98038	Intron (ENSSSCT00000075566.1/ENSSSCG00000009745.4, intron 2 of 6)	14	24059674	24072921	13248	2	ENSSSCG00000009745	ENSSSCT00000086157.1	5136	ADGRD1	100736874	adhesion G protein-coupled receptor D1 [Source:NCBI gene;Acc:100736874]
chr13:30522134-30522238	chr13	30522134	30522238	105	3	-2.80188	-1	BS	B	B	E vs BS	H	0.0363748	1	Intron (ENSSSCT00000067063.1/ENSSSCG00000011340.4, intron 11 of 28)	13	30410098	30576448	166351	2	ENSSSCG00000011340	ENSSSCT00000046724.2	54210	SMARCC1	100519869	SWI/SNF related, matrix associated, actin dependent regulator of chromatin subfamily c member 1 [Source:NCBI gene;Acc:100519869]
chr17:57812215-57812374	chr17	57812215	57812374	160	3	-2.77446	-1	BS	B	B	E vs BS	A	0.0372863	1	Distal Intergenic	17	57789512	57797982	8471	1	ENSSSCG00000007504	ENSSSCT00000079961.1	22703	RBM38	100125973	RNA binding motif protein 38 [Source:NCBI gene;Acc:100125973]
chr2:45920036-45920160	chr2	45920036	45920160	125	3	-2.18062	-1	BS	B	B	E vs BS	C	0.0375961	1	Intron (ENSSSCT00000043425.2/ENSSSCG00000013397.4, intron 9 of 16)	2	45895853	45939799	43947	2	ENSSSCG00000013397	ENSSSCT00000049920.2	19639	ARNTL	100037286	aryl hydrocarbon receptor nuclear translocator like [Source:NCBI gene;Acc:100037286]
chr8:130493304-130493472	chr8	130493304	130493472	169	3	-2.8394	-1	BS	B	B	E vs BS	A	0.0376973	1	Intron (ENSSSCT00000010082.4/ENSSSCG00000009208.4, intron 3 of 30)	8	130347118	130464981	117864	2	ENSSSCG00000009208	ENSSSCT00000042381.2	-28323		100517903	HECT and RLD domain containing E3 ubiquitin protein ligase 3 [Source:NCBI gene;Acc:100517903]
chr12:19190960-19191086	chr12	19190960	19191086	127	3	-1.63232	-1	BN	BS	BS	BS vs BN	H	0.0381636	0.98038	Promoter (1-2kb)	12	19192287	19208370	16084	1	ENSSSCG00000025414	ENSSSCT00000030078.3	-1201		100512433	peptide YY [Source:NCBI gene;Acc:100512433]
chr6:26856174-26856344	chr6	26856174	26856344	171	3	3.05366	1	E	B	E	E vs B	H	0.0389168	1	Distal Intergenic	6	26797282	26797388	107	2	ENSSSCG00000036151	ENSSSCT00000022459.2	-58786	U6	NA	U6 spliceosomal RNA [Source:RFAM;Acc:RF00026]
chr5:18677101-18677225	chr5	18677101	18677225	125	3	-2.20813	-1	E	B	B	E vs B	C	0.0396169	0.907689	Promoter (<=1kb)	5	18676628	18692793	16166	1	ENSSSCG00000000274	ENSSSCT00000000294.4	473	PCBP2	397665	poly(rC) binding protein 2 [Source:NCBI gene;Acc:397665]
chr12:20131121-20131236	chr12	20131121	20131236	116	3	-4.08796	-1	BN	B	B	E vs BN	A	0.0403576	0.994627	Intron (ENSSSCT00000018921.4/ENSSSCG00000017382.4, intron 13 of 21)	12	20115297	20141749	26453	1	ENSSSCG00000017382	ENSSSCT00000085050.1	15824	EZH1	100518394	enhancer of zeste 1 polycomb repressive complex 2 subunit [Source:NCBI gene;Acc:100518394]
chr7:9898561-9898686	chr7	9898561	9898686	126	3	-4.00471	-1	BN	B	B	E vs BN	C	0.0408589	1	Distal Intergenic	7	9735660	9854361	118702	2	ENSSSCG00000035867	ENSSSCT00000056468.2	-44200	GFOD1	100739137	glucose-fructose oxidoreductase domain containing 1 [Source:NCBI gene;Acc:100739137]
chr15:33051890-33052048	chr15	33051890	33052048	159	3	-3.43137	-1	E	B	B	E vs B	A	0.0413508	1	Intron (ENSSSCT00000017146.4/ENSSSCG00000015746.4, intron 3 of 14)	15	32851870	33267332	415463	1	ENSSSCG00000015746	ENSSSCT00000069368.1	200020	DLGAP2	100523643	DLG associated protein 2 [Source:NCBI gene;Acc:100523643]
chr8:90851899-90852068	chr8	90851899	90852068	170	3	-3.84817	-1	BS	B	B	E vs BS	H	0.042193	1	Promoter (1-2kb)	8	90850109	90880122	30014	1	ENSSSCG00000050034	ENSSSCT00000074367.1	1790		NA
chr4:62632648-62632751	chr4	62632648	62632751	104	3	-3.94934	-1	BN	B	B	E vs BN	C	0.0427051	1	Intron (ENSSSCT00000073960.1/ENSSSCG00000032228.2, intron 2 of 3)	4	62615436	62642018	26583	1	ENSSSCG00000032228	ENSSSCT00000039300.2	17212	C8orf89	100517709	chromosome 4 C8orf89 homolog [Source:NCBI gene;Acc:100517709]
chr1:176550201-176550310	chr1	176550201	176550310	110	3	-2.05263	-1	BS	B	B	E vs BS	A	0.0432102	1	Distal Intergenic	1	176603248	176603892	645	2	ENSSSCG00000005001	ENSSSCT00000005516.2	53582	RPL10L	100514266	ribosomal protein L10 like [Source:NCBI gene;Acc:100514266]
chr15:106513821-106513917	chr15	106513821	106513917	97	3	-2.06106	-1	E	B	B	E vs B	H	0.0435211	1	Promoter (2-3kb)	15	106516038	106559974	43937	1	ENSSSCG00000016118	ENSSSCT00000068236.1	-2121	CYP20A1	100124408	neurobeachin like 1 [Source:NCBI gene;Acc:100514254]
chr4:1849027-1849128	chr4	1849027	1849128	102	3	3.3369	1	E	B	E	E vs B	H	0.043767	1	Exon (ENSSSCT00000088263.1/ENSSSCG00000051449.1, exon 2 of 2)	4	1848802	1852727	3926	2	ENSSSCG00000051449	ENSSSCT00000088263.1	3599		NA
chr13:52870916-52871017	chr13	52870916	52871017	102	3	-1.20745	-1	E	B	B	E vs B	H	0.0439458	1	Intron (ENSSSCT00000012602.4/ENSSSCG00000027675.3, intron 3 of 20)	13	52351423	52974261	622839	2	ENSSSCG00000027675	ENSSSCT00000012602.4	103244	FOXP1	100525716	forkhead box P1 [Source:NCBI gene;Acc:100525716]
chr3:93033945-93034225	chr3	93033945	93034225	281	3	-4.18813	-1	BN	B	B	E vs BN	A	0.0443082	0.994627	Intron (ENSSSCT00000009228.3/ENSSSCG00000008427.3, intron 1 of 1)	3	92990220	93044555	54336	1	ENSSSCG00000008427	ENSSSCT00000009228.3	43725	KCNK12	100521189	potassium two pore domain channel subfamily K member 12 [Source:NCBI gene;Acc:100521189]
chr1:43181600-43181741	chr1	43181600	43181741	142	3	-2.57957	-1	E	B	B	E vs B	H	0.0443269	1	Intron (ENSSSCT00000004693.4/ENSSSCG00000004246.4, intron 3 of 7)	1	43171928	43198337	26410	1	ENSSSCG00000004246	ENSSSCT00000004693.4	9672		NA
chr14:20758151-20758246	chr14	20758151	20758246	96	3	-1.01271	-1	E	B	B	E vs B	H	0.0443725	1	Intron (ENSSSCT00000053826.2/ENSSSCG00000029331.3, intron 10 of 21)	14	20888780	20891616	2837	1	ENSSSCG00000045143	ENSSSCT00000069979.1	-130534		NA
chr8:59630413-59630578	chr8	59630413	59630578	166	3	-1.90154	-1	E	B	B	E vs B	C	0.0444699	0.907689	Distal Intergenic	8	59357440	59365454	8015	1	ENSSSCG00000046907	ENSSSCT00000067859.1	272973		NA
chr13:205322237-205322352	chr13	205322237	205322352	116	3	1.40412	1	E	B	E	E vs B	C	0.0450324	0.907689	Distal Intergenic	13	205246713	205313717	67005	2	ENSSSCG00000025821	ENSSSCT00000078925.1	-8520	C2CD2	100628208	C2 calcium dependent domain containing 2 [Source:NCBI gene;Acc:100628208]
chr7:39768659-39768846	chr7	39768659	39768846	188	3	-2.63655	-1	BN	B	B	E vs BN	C	0.0454837	1	Intron (ENSSSCT00000070511.1/ENSSSCG00000001709.4, intron 10 of 12)	7	39614364	39621263	6900	1	ENSSSCG00000049723	ENSSSCT00000082073.1	154295		NA
chr9:46213812-46213973	chr9	46213812	46213973	162	3	-3.97724	-1	BN	BS	BS	BS vs BN	H	0.0469011	0.98038	Intron (ENSSSCT00000016467.4/ENSSSCG00000015101.4, intron 1 of 5)	9	46208963	46220073	11111	1	ENSSSCG00000015101	ENSSSCT00000016467.4	4849	FOXR1	100522025	forkhead box R1 [Source:NCBI gene;Acc:100522025]
chr11:24380715-24380836	chr11	24380715	24380836	122	3	-3.89118	-1	BN	B	B	E vs BN	A	0.0469754	0.994627	Distal Intergenic	11	24312399	24321904	9506	2	ENSSSCG00000009428	ENSSSCT00000064788.2	-58811	FAM216B	100157364	family with sequence similarity 216 member B [Source:NCBI gene;Acc:100157364]
chr15:24596002-24596205	chr15	24596002	24596205	204	3	-3.97055	-1	BN	B	B	E vs BN	H	0.0472443	1	Distal Intergenic	15	24517658	24541353	23696	1	ENSSSCG00000015716	ENSSSCT00000072928.1	78344	MARCO	100516298	macrophage receptor with collagenous structure [Source:NCBI gene;Acc:100516298]
chrX:114829174-114829346	chrX	114829174	114829346	173	3	-2.33747	-1	E	B	B	E vs B	H	0.047333	1	Distal Intergenic	19	114868619	115001656	133038	1	ENSSSCG00000051131	ENSSSCT00000075352.1	-39273		NA
chr7:41949999-41950206	chr7	41949999	41950206	208	3	-4.29397	-1	BN	BS	BS	BS vs BN	A	0.0475811	0.767659	Distal Intergenic	7	41928480	41937074	8595	2	ENSSSCG00000044377	ENSSSCT00000067943.1	-12925		NA
chr14:24067661-24067783	chr14	24067661	24067783	123	3	-3.58706	-1	BS	B	B	E vs BS	A	0.0479975	1	Intron (ENSSSCT00000075566.1/ENSSSCG00000009745.4, intron 2 of 6)	14	24059674	24072921	13248	2	ENSSSCG00000009745	ENSSSCT00000086157.1	5138	ADGRD1	100736874	adhesion G protein-coupled receptor D1 [Source:NCBI gene;Acc:100736874]
chr13:52528782-52528892	chr13	52528782	52528892	111	3	0.993444	1	BN	B	BN	E vs BN	C	0.0480079	1	Promoter (1-2kb)	13	52348584	52527235	178652	2	ENSSSCG00000027675	ENSSSCT00000053409.2	-1547	FOXP1	100525716	forkhead box P1 [Source:NCBI gene;Acc:100525716]
chr1:244151772-244151856	chr1	244151772	244151856	85	3	1.13857	1	BN	B	BN	E vs BN	H	0.048454	1	Distal Intergenic	1	244397970	244400960	2991	1	ENSSSCG00000005401	ENSSSCT00000023377.3	-246114		NA
chr9:70573360-70573480	chr9	70573360	70573480	121	3	-1.58893	-1	E	B	B	E vs B	C	0.0490726	0.907689	Intron (ENSSSCT00000016680.4/ENSSSCG00000015307.4, intron 5 of 22)	9	70499828	71309437	809610	1	ENSSSCG00000015307	ENSSSCT00000016680.4	73532	CDK14	100515962	cyclin dependent kinase 14 [Source:NCBI gene;Acc:100515962]
chr9:15076659-15076775	chr9	15076659	15076775	117	3	-1.93099	-1	E	B	B	E vs B	C	0.0491132	0.907689	Distal Intergenic	9	15137225	15141190	3966	1	ENSSSCG00000045934	ENSSSCT00000089221.1	-60450		NA
chr5:3041440-3041607	chr5	3041440	3041607	168	3	-1.78661	-1	E	B	B	E vs B	C	0.0494669	0.907689	Intron (ENSSSCT00000066405.2/ENSSSCG00000031361.2, intron 1 of 34)	5	2980069	3204803	224735	1	ENSSSCG00000031361	ENSSSCT00000047404.1	61371	CELSR1	102159820	cadherin EGF LAG seven-pass G-type receptor 1 [Source:NCBI gene;Acc:102159820]
chr10:59547300-59547413	chr10	59547300	59547413	114	4	-3.06501	-1	BN	B	B	E vs BN	A	0.00175062	0.802953	Promoter (1-2kb)	10	59545828	59545961	134	2	ENSSSCG00000020212	ENSSSCT00000021807.2	-1339		NA
chr11:21247793-21247982	chr11	21247793	21247982	190	4	-4.345	-1	BN	B	B	E vs BN	C	0.00334854	1	Intron (ENSSSCT00000010314.4/ENSSSCG00000009413.4, intron 1 of 10)	11	21234447	21298244	63798	1	ENSSSCG00000009413	ENSSSCT00000066541.1	13346	CPB2	100155038	carboxypeptidase B2 [Source:NCBI gene;Acc:100155038]
chr3:38922128-38922237	chr3	38922128	38922237	110	4	2.58391	1	BS	B	BS	E vs BS	H	0.00389143	1	Downstream (1-2kb)	3	38914404	38917395	2992	2	ENSSSCG00000045863	ENSSSCT00000090234.1	-4733		NA
chr18:6874723-6874811	chr18	6874723	6874811	89	4	1.33888	1	BS	B	BS	E vs BS	H	0.00447081	1	Distal Intergenic	18	6861072	6870273	9202	2	ENSSSCG00000016461	ENSSSCT00000017924.4	-4450	ZYX	100524720	zyxin [Source:NCBI gene;Acc:100524720]
chr3:14425100-14425227	chr3	14425100	14425227	128	4	-0.956353	-1	E	B	B	E vs B	C	0.00454444	0.907689	Intron (ENSSSCT00000038741.2/ENSSSCG00000007727.4, intron 4 of 18)	3	14417501	14417611	111	1	ENSSSCG00000018380	ENSSSCT00000019975.3	7599	U6	NA	U6 spliceosomal RNA [Source:RFAM;Acc:RF00026]
chr10:26555157-26555261	chr10	26555157	26555261	105	4	-3.0112	-1	BN	B	B	E vs BN	H	0.00514491	1	Distal Intergenic	10	26627325	26703223	75899	1	ENSSSCG00000027312	ENSSSCT00000061670.2	-72064	PTCH1	100627504	patched 1 [Source:NCBI gene;Acc:100627504]
chr7:97475873-97475989	chr7	97475873	97475989	117	4	-4.22333	-1	BS	B	B	E vs BS	A	0.00566652	1	Promoter (<=1kb)	7	97470999	97475994	4996	2	ENSSSCG00000049326	ENSSSCT00000081571.1	5		NA
chr6:129123873-129124058	chr6	129123873	129124058	186	4	-4.69044	-1	BN	B	B	E vs BN	H	0.00576268	1	Distal Intergenic	6	129081253	129111556	30304	1	ENSSSCG00000003757	ENSSSCT00000004159.4	42620	SSX2IP	100522497	SSX family member 2 interacting protein [Source:NCBI gene;Acc:100522497]
chr15:79853027-79853133	chr15	79853027	79853133	107	4	-4.77478	-1	BN	B	B	E vs BN	H	0.00585154	1	Distal Intergenic	15	79815118	79823036	7919	2	ENSSSCG00000043093	ENSSSCT00000078800.1	-29991		NA
chr3:11651467-11651632	chr3	11651467	11651632	166	4	-2.6889	-1	E	B	B	E vs B	H	0.00592501	1	Intron (ENSSSCT00000044731.2/ENSSSCG00000007720.4, intron 25 of 25)	3	11671575	11809544	137970	1	ENSSSCG00000007721	ENSSSCT00000080761.1	-19943	GTF2I	100513345	general transcription factor IIi [Source:NCBI gene;Acc:100513345]
chr7:4770798-4770903	chr7	4770798	4770903	106	4	-4.50054	-1	BS	B	B	E vs BS	C	0.00594538	1	Intron (ENSSSCT00000001117.4/ENSSSCG00000001024.4, intron 13 of 16)	7	4782798	4787019	4222	1	ENSSSCG00000043207	ENSSSCT00000068027.1	-11895		NA
chr2:40144570-40144726	chr2	40144570	40144726	157	4	-2.87599	-1	E	B	B	E vs B	C	0.00756965	0.907689	Distal Intergenic	2	40178176	40194941	16766	1	ENSSSCG00000013352	ENSSSCT00000058707.2	-33450	E2F8	100522785	E2F transcription factor 8 [Source:NCBI gene;Acc:100522785]
chr15:78101296-78101399	chr15	78101296	78101399	104	4	-2.83719	-1	BN	B	B	E vs BN	C	0.00763793	1	Promoter (2-3kb)	15	78098429	78182281	83853	1	ENSSSCG00000015951	ENSSSCT00000017368.4	2867	METAP1D	100522284	methionyl aminopeptidase type 1D, mitochondrial [Source:NCBI gene;Acc:100522284]
chr9:108185705-108185818	chr9	108185705	108185818	114	4	1.65517	1	E	B	E	E vs B	A	0.00841211	1	Intron (ENSSSCT00000043674.2/ENSSSCG00000015445.4, intron 1 of 28)	9	107928999	108247016	318018	2	ENSSSCG00000015445	ENSSSCT00000016826.4	61198	NRCAM	100520970	neuronal cell adhesion molecule [Source:NCBI gene;Acc:100520970]
chr14:101096673-101096854	chr14	101096673	101096854	182	4	-4.30897	-1	BN	B	B	E vs BN	H	0.00882971	1	Promoter (1-2kb)	14	101095140	101121609	26470	1	ENSSSCG00000044941	ENSSSCT00000082549.1	1533		NA
chr11:48648756-48648878	chr11	48648756	48648878	123	4	-2.82684	-1	BS	B	B	E vs BS	A	0.00984687	1	Downstream (<1kb)	11	48649723	48657546	7824	2	ENSSSCG00000045335	ENSSSCT00000086578.1	8668		NA
chr7:97475875-97475987	chr7	97475875	97475987	113	4	-2.26494	-1	E	B	B	E vs B	A	0.00990615	1	Promoter (<=1kb)	7	97470999	97475994	4996	2	ENSSSCG00000049326	ENSSSCT00000081571.1	7		NA
chr1:2437269-2437487	chr1	2437269	2437487	219	4	-4.31876	-1	BS	B	B	E vs BS	H	0.010026	1	Promoter (1-2kb)	1	2436062	2516924	80863	1	ENSSSCG00000004022	ENSSSCT00000056494.2	1207	RPS6KA2	100515286	ribosomal protein S6 kinase A2 [Source:NCBI gene;Acc:100515286]
chr15:49055308-49055474	chr15	49055308	49055474	167	4	-4.40311	-1	BN	BS	BS	BS vs BN	H	0.0103635	0.98038	Intron (ENSSSCT00000072755.1/ENSSSCG00000049254.1, intron 2 of 2)	15	49030103	49075413	45311	1	ENSSSCG00000049254	ENSSSCT00000071258.1	25205		NA
chr13:78914537-78914648	chr13	78914537	78914648	112	4	-3.07841	-1	E	B	B	E vs B	H	0.0112219	1	Promoter (1-2kb)	13	78861024	78916112	55089	2	ENSSSCG00000027467	ENSSSCT00000046301.2	1464	DZIP1L	106505696	DAZ interacting zinc finger protein 1 like [Source:NCBI gene;Acc:106505696]
chr7:4770754-4770904	chr7	4770754	4770904	151	4	-1.29385	-1	BS	B	B	E vs BS	H	0.0117411	1	Intron (ENSSSCT00000001117.4/ENSSSCG00000001024.4, intron 13 of 16)	7	4782798	4787019	4222	1	ENSSSCG00000043207	ENSSSCT00000068027.1	-11894		NA
chr14:134955223-134955325	chr14	134955223	134955325	103	4	-1.54821	-1	E	B	B	E vs B	H	0.0134412	1	Promoter (1-2kb)	14	134951357	134956755	5399	2	ENSSSCG00000045568	ENSSSCT00000070887.1	1430		NA
chr17:50032652-50032783	chr17	50032652	50032783	132	4	-3.04163	-1	E	B	B	E vs B	A	0.0140867	1	Distal Intergenic	17	50183957	50187775	3819	2	ENSSSCG00000048424	ENSSSCT00000066906.1	154992		NA
chr16:77638487-77638666	chr16	77638487	77638666	180	4	-2.80058	-1	E	B	B	E vs B	C	0.0144108	0.907689	Distal Intergenic	16	77695710	77701037	5328	2	ENSSSCG00000034884	ENSSSCT00000038859.2	62371	IRX1	110257264	iroquois homeobox 1 [Source:NCBI gene;Acc:110257264]
chr13:193159952-193160084	chr13	193159952	193160084	133	4	2.39648	1	BS	B	BS	E vs BS	H	0.0144555	1	Intron (ENSSSCT00000028121.3/ENSSSCG00000025119.3, intron 1 of 17)	13	193262385	193263245	861	1	ENSSSCG00000049012	ENSSSCT00000084724.1	-102301		NA
chr9:11025002-11025171	chr9	11025002	11025171	170	4	-2.27423	-1	BN	B	B	E vs BN	H	0.014661	1	Intron (ENSSSCT00000067346.1/ENSSSCG00000032723.2, intron 7 of 16)	9	11004802	11162502	157701	1	ENSSSCG00000032723	ENSSSCT00000079483.1	20200	ACER3	100524160	alkaline ceramidase 3 [Source:NCBI gene;Acc:100524160]
chr3:37475338-37475495	chr3	37475338	37475495	158	4	-2.34906	-1	BS	B	B	E vs BS	H	0.0166091	1	Intron (ENSSSCT00000008688.4/ENSSSCG00000007927.4, intron 1 of 21)	3	37460502	37511876	51375	1	ENSSSCG00000007927	ENSSSCT00000008688.4	14836	PPL	100512773	periplakin [Source:NCBI gene;Acc:100512773]
chr1:187960971-187961260	chr1	187960971	187961260	290	4	-3.92733	-1	BS	B	B	E vs BS	H	0.0176428	1	Distal Intergenic	1	188026369	188043167	16799	1	ENSSSCG00000048232	ENSSSCT00000088155.1	-65109		NA
chr2:8550934-8551076	chr2	8550934	8551076	143	4	-3.64021	-1	E	B	B	E vs B	H	0.017735	1	Intron (ENSSSCT00000022351.3/ENSSSCG00000028537.3, intron 11 of 11)	2	8526011	8534160	8150	2	ENSSSCG00000027453	ENSSSCT00000060948.2	-16774		NA
chr15:24695691-24695974	chr15	24695691	24695974	284	4	-2.44978	-1	E	B	B	E vs B	C	0.0180311	0.907689	Distal Intergenic	15	24707846	24708998	1153	2	ENSSSCG00000031239	ENSSSCT00000040471.2	13024		NA
chr13:207448787-207448907	chr13	207448787	207448907	121	4	1.82951	1	BN	B	BN	E vs BN	A	0.0182346	0.994627	Intron (ENSSSCT00000030347.3/ENSSSCG00000027165.3, intron 5 of 6)	13	207444532	207471796	27265	2	ENSSSCG00000027165	ENSSSCT00000030347.3	22889	UBE2G2	100624139	ubiquitin conjugating enzyme E2 G2 [Source:NCBI gene;Acc:100624139]
chr13:128806347-128806509	chr13	128806347	128806509	163	4	-2.6132	-1	E	B	B	E vs B	H	0.0192296	1	Distal Intergenic	13	128774240	128781516	7277	2	ENSSSCG00000042923	ENSSSCT00000091490.1	-24831		NA
chr14:70154081-70154382	chr14	70154081	70154382	302	4	-4.05417	-1	BS	B	B	E vs BS	A	0.0196596	1	Intron (ENSSSCT00000065127.2/ENSSSCG00000036480.2, intron 7 of 17)	14	70172731	70348040	175310	1	ENSSSCG00000010232	ENSSSCT00000048393.2	-18349	LRRTM3	100154787	leucine rich repeat transmembrane neuronal 3 [Source:NCBI gene;Acc:100154787]
chr8:48506070-48506230	chr8	48506070	48506230	161	4	-2.9726	-1	BN	B	B	E vs BN	H	0.0198304	1	Distal Intergenic	8	48310955	48315678	4724	1	ENSSSCG00000042238	ENSSSCT00000086631.1	195115		NA
chr9:25262021-25262118	chr9	25262021	25262118	98	4	-2.3965	-1	E	B	B	E vs B	H	0.0205603	1	Distal Intergenic	9	25408721	25472174	63454	1	ENSSSCG00000014935	ENSSSCT00000051131.2	-146603		NA
chr15:25013181-25013336	chr15	25013181	25013336	156	4	-3.57926	-1	E	B	B	E vs B	H	0.0207865	1	Distal Intergenic	15	25032622	25052965	20344	2	ENSSSCG00000023693	ENSSSCT00000088230.1	39629	PROC	396954	protein C, inactivator of coagulation factors Va and VIIIa [Source:NCBI gene;Acc:396954]
chr7:1903946-1904150	chr7	1903946	1904150	205	4	-3.81791	-1	BS	B	B	E vs BS	H	0.0210134	1	Intron (ENSSSCT00000001100.4/ENSSSCG00000001008.4, intron 6 of 6)	7	1910585	1914637	4053	2	ENSSSCG00000033655	ENSSSCT00000064196.2	10487	TUBB2B	100624785	tubulin beta-2A chain [Source:NCBI gene;Acc:100624785]
chr5:70469039-70469191	chr5	70469039	70469191	153	4	-2.89536	-1	BS	B	B	E vs BS	H	0.0213993	1	Intron (ENSSSCT00000085631.1/ENSSSCG00000000778.4, intron 10 of 19)	5	70358070	70359334	1265	2	ENSSSCG00000000777	ENSSSCT00000000841.3	-109705		NA
chr13:201167160-201167287	chr13	201167160	201167287	128	4	-2.52677	-1	BN	B	B	E vs BN	H	0.0220587	1	Distal Intergenic	13	201067069	201159954	92886	1	ENSSSCG00000030480	ENSSSCT00000059892.2	100091	DYRK1A	100514684	dual specificity tyrosine phosphorylation regulated kinase 1A [Source:NCBI gene;Acc:100514684]
chr15:24695687-24695992	chr15	24695687	24695992	306	4	-4.00489	-1	BS	B	B	E vs BS	C	0.0226021	1	Distal Intergenic	15	24707846	24708998	1153	2	ENSSSCG00000031239	ENSSSCT00000040471.2	13006		NA
chr3:14425101-14425227	chr3	14425101	14425227	127	4	-0.937964	-1	BS	B	B	E vs BS	C	0.0229325	1	Intron (ENSSSCT00000038741.2/ENSSSCG00000007727.4, intron 4 of 18)	3	14417501	14417611	111	1	ENSSSCG00000018380	ENSSSCT00000019975.3	7600	U6	NA	U6 spliceosomal RNA [Source:RFAM;Acc:RF00026]
chr9:1229070-1229191	chr9	1229070	1229191	122	4	-3.61523	-1	E	B	B	E vs B	H	0.022964	1	Intron (ENSSSCT00000054981.2/ENSSSCG00000014581.4, intron 1 of 11)	9	1183822	1206341	22520	2	ENSSSCG00000014581	ENSSSCT00000015931.4	-22729	TUB	100520318	TUB bipartite transcription factor [Source:NCBI gene;Acc:100520318]
chr1:268593141-268593300	chr1	268593141	268593300	160	4	-3.58789	-1	E	B	B	E vs B	H	0.023386	1	Promoter (2-3kb)	1	268583439	268590855	7417	2	ENSSSCG00000022655	ENSSSCT00000006195.4	-2286	PTGES2	100155133	prostaglandin E synthase 2 [Source:NCBI gene;Acc:100155133]
chr2:40144570-40144731	chr2	40144570	40144731	162	4	-3.86154	-1	BS	B	B	E vs BS	C	0.0236154	1	Distal Intergenic	2	40178176	40194941	16766	1	ENSSSCG00000013352	ENSSSCT00000058707.2	-33445	E2F8	100522785	E2F transcription factor 8 [Source:NCBI gene;Acc:100522785]
chr12:17229340-17229450	chr12	17229340	17229450	111	4	-3.40701	-1	E	B	B	E vs B	A	0.0238755	1	Distal Intergenic	12	17240736	17242823	2088	2	ENSSSCG00000017314	ENSSSCT00000018850.3	13373	SPPL2C	100738284	signal peptide peptidase like 2C [Source:NCBI gene;Acc:100738284]
chr3:35515527-35515638	chr3	35515527	35515638	112	4	-4.17136	-1	BN	B	B	E vs BN	A	0.0251982	0.994627	Intron (ENSSSCT00000085808.1/ENSSSCG00000007917.4, intron 4 of 16)	3	34941315	35356027	414713	2	ENSSSCG00000007917	ENSSSCT00000090416.1	-159500	RBFOX1	100522863	RNA binding fox-1 homolog 1 [Source:NCBI gene;Acc:100522863]
chr15:25013181-25013341	chr15	25013181	25013341	161	4	-3.39896	-1	E	B	B	E vs B	C	0.0254196	0.907689	Distal Intergenic	15	25032622	25052965	20344	2	ENSSSCG00000023693	ENSSSCT00000088230.1	39624	PROC	396954	protein C, inactivator of coagulation factors Va and VIIIa [Source:NCBI gene;Acc:396954]
chr8:137985441-137985611	chr8	137985441	137985611	171	4	-1.90338	-1	BS	B	B	E vs BS	C	0.025705	1	Distal Intergenic	8	137940401	137947135	6735	2	ENSSSCG00000047780	ENSSSCT00000071795.1	-38306		NA
chr8:11173786-11173970	chr8	11173786	11173970	185	4	-3.90438	-1	E	B	B	E vs B	A	0.0262315	1	Distal Intergenic	8	11186368	11189241	2874	2	ENSSSCG00000008741	ENSSSCT00000009563.2	15271	FGFBP1	100511886	fibroblast growth factor binding protein 1 [Source:NCBI gene;Acc:100511886]
chr6:66945230-66945387	chr6	66945230	66945387	158	4	2.49835	1	BN	B	BN	E vs BN	H	0.0271366	1	Intron (ENSSSCT00000081920.1/ENSSSCG00000020749.3, intron 1 of 13)	6	66928487	67016836	88350	1	ENSSSCG00000020749	ENSSSCT00000027987.3	16743	KCNAB2	100514966	potassium voltage-gated channel subfamily A regulatory beta subunit 2 [Source:NCBI gene;Acc:100514966]
chr6:46570223-46570335	chr6	46570223	46570335	113	4	-4.05547	-1	BN	B	B	E vs BN	C	0.0275518	1	Intron (ENSSSCT00000061031.2/ENSSSCG00000029600.3, intron 2 of 5)	6	46542033	46555695	13663	2	ENSSSCG00000025590	ENSSSCT00000003256.4	-14528		NA
chr17:50032652-50032778	chr17	50032652	50032778	127	4	-4.00916	-1	BS	B	B	E vs BS	A	0.027681	1	Distal Intergenic	17	50183957	50187775	3819	2	ENSSSCG00000048424	ENSSSCT00000066906.1	154997		NA
chr5:23798378-23798502	chr5	23798378	23798502	125	4	-3.99668	-1	BS	B	B	E vs BS	A	0.0282344	1	Distal Intergenic	5	24066613	24117951	51339	2	ENSSSCG00000000455	ENSSSCT00000053753.2	319449	LRIG3	100155928	leucine rich repeats and immunoglobulin like domains 3 [Source:NCBI gene;Acc:100155928]
chr1:112389990-112390123	chr1	112389990	112390123	134	4	-4.13337	-1	BN	B	B	E vs BN	C	0.0284287	1	Intron (ENSSSCT00000084913.1/ENSSSCG00000004583.4, intron 11 of 14)	1	112371368	112399456	28089	1	ENSSSCG00000004583	ENSSSCT00000085994.1	18622		100521701	general transcription factor IIA subunit 2 [Source:NCBI gene;Acc:100521701]
chr14:137270322-137270427	chr14	137270322	137270427	106	4	1.48647	1	BS	B	BS	E vs BS	C	0.0289542	1	Intron (ENSSSCT00000029353.3/ENSSSCG00000026302.3, intron 12 of 13)	14	137266634	137295666	29033	2	ENSSSCG00000026302	ENSSSCT00000029353.3	25239		102164100	marker of proliferation Ki-67 [Source:NCBI gene;Acc:102164100]
chr3:30235418-30235601	chr3	30235418	30235601	184	4	-2.09632	-1	E	B	B	E vs B	H	0.029162	1	Promoter (<=1kb)	3	30232079	30236529	4451	2	ENSSSCG00000042080	ENSSSCT00000091582.1	928		NA
chr2:80343871-80344235	chr2	80343871	80344235	365	4	-4.08591	-1	BN	B	B	E vs BN	C	0.0292861	1	Downstream (2-3kb)	2	80346307	80356539	10233	2	ENSSSCG00000014035	ENSSSCT00000074734.1	12304	B4GALT7	100316855	beta-1,4-galactosyltransferase 7 [Source:NCBI gene;Acc:100316855]
chr1:126099804-126099986	chr1	126099804	126099986	183	4	-3.70789	-1	BS	B	B	E vs BS	H	0.0302141	1	Intron (ENSSSCT00000041165.2/ENSSSCG00000004666.4, intron 4 of 9)	1	126076158	126114505	38348	2	ENSSSCG00000004666	ENSSSCT00000041165.2	14519		100154990	sulfide quinone oxidoreductase [Source:NCBI gene;Acc:100154990]
chr14:33364053-33364175	chr14	33364053	33364175	123	4	-3.36349	-1	E	B	B	E vs B	C	0.0307573	0.907689	Intron (ENSSSCT00000010786.4/ENSSSCG00000009842.4, intron 5 of 15)	14	33224397	33276683	52287	2	ENSSSCG00000009842	ENSSSCT00000048215.2	-87370	CCDC60	100155334	coiled-coil domain containing 60 [Source:NCBI gene;Acc:110255219]
chr9:25138233-25138382	chr9	25138233	25138382	150	4	-3.97761	-1	BN	B	B	E vs BN	A	0.0307745	0.994627	Distal Intergenic	9	25408721	25472174	63454	1	ENSSSCG00000014935	ENSSSCT00000051131.2	-270339		NA
chr12:39029979-39030123	chr12	39029979	39030123	145	4	-1.63776	-1	E	B	B	E vs B	A	0.0320419	1	Intron (ENSSSCT00000036739.2/ENSSSCG00000026596.3, intron 6 of 20)	12	39048616	39048722	107	1	ENSSSCG00000031394	ENSSSCT00000037370.1	-18493	U6	NA	U6 spliceosomal RNA [Source:RFAM;Acc:RF00026]
chr17:59985175-59985294	chr17	59985175	59985294	120	4	-3.65532	-1	E	B	B	E vs B	H	0.0331057	1	Distal Intergenic	17	59967199	59974338	7140	1	ENSSSCG00000007531	ENSSSCT00000008262.3	17976	FAM217B	102162416	family with sequence similarity 217 member B [Source:NCBI gene;Acc:102162416]
chr15:130397012-130397132	chr15	130397012	130397132	121	4	-4.07116	-1	BN	B	B	E vs BN	A	0.0339304	0.994627	Distal Intergenic	15	130079157	130332689	253533	2	ENSSSCG00000035058	ENSSSCT00000065198.2	-64323	PID1	100302508	phosphotyrosine interaction domain containing 1 [Source:NCBI gene;Acc:100302508]
chr1:169584322-169584504	chr1	169584322	169584504	183	4	-3.96829	-1	BS	B	B	E vs BS	A	0.0340087	1	Intron (ENSSSCT00000005491.4/ENSSSCG00000004979.4, intron 1 of 41)	1	169596198	169616172	19975	1	ENSSSCG00000025616	ENSSSCT00000022859.3	-11694	SENP8	100625525	SUMO peptidase family member, NEDD8 specific [Source:NCBI gene;Acc:100625525]
chr13:66022-66250	chr13	66022	66250	229	4	-1.55776	-1	BN	B	B	E vs BN	A	0.0348961	0.994627	Distal Intergenic	13	284506	289470	4965	2	ENSSSCG00000046931	ENSSSCT00000085232.1	223220		NA
chr8:5119347-5119471	chr8	5119347	5119471	125	4	-2.67754	-1	E	B	B	E vs B	A	0.0365018	1	Intron (ENSSSCT00000089113.1/ENSSSCG00000035020.2, intron 4 of 10)	8	4893505	5023644	130140	1	ENSSSCG00000024399	ENSSSCT00000026533.3	225842	EVC2	102164235	EvC ciliary complex subunit 2 [Source:NCBI gene;Acc:102164235]
chr15:103805652-103805909	chr15	103805652	103805909	258	4	-1.56847	-1	E	B	B	E vs B	C	0.0366204	0.907689	Distal Intergenic	15	103797878	103802848	4971	1	ENSSSCG00000046548	ENSSSCT00000075495.1	7774		NA
chr7:4953177-4953383	chr7	4953177	4953383	207	4	-2.91499	-1	BN	BS	BS	BS vs BN	H	0.036702	0.98038	Intron (ENSSSCT00000091138.1/ENSSSCG00000050908.1, intron 1 of 1)	7	4941899	5030795	88897	1	ENSSSCG00000050908	ENSSSCT00000091138.1	11278		NA
chr16:67266375-67266684	chr16	67266375	67266684	310	4	3.46086	1	BN	B	BN	E vs BN	H	0.0371712	1	Distal Intergenic	16	67369435	67374300	4866	1	ENSSSCG00000050783	ENSSSCT00000069310.1	-102751		NA
chr3:30235418-30235600	chr3	30235418	30235600	183	4	-2.81249	-1	BS	B	B	E vs BS	H	0.037502	1	Promoter (<=1kb)	3	30232079	30236529	4451	2	ENSSSCG00000042080	ENSSSCT00000091582.1	929		NA
chr14:25279075-25279263	chr14	25279075	25279263	189	4	-2.48746	-1	E	B	B	E vs B	H	0.0386886	1	Intron (ENSSSCT00000055310.2/ENSSSCG00000038915.2, intron 1 of 8)	14	25202463	25202765	303	2	ENSSSCG00000038306	ENSSSCT00000066310.2	-76310		NA
chr6:96297718-96297887	chr6	96297718	96297887	170	4	-3.62393	-1	E	B	B	E vs B	H	0.0393915	1	Distal Intergenic	6	96322422	96323339	918	2	ENSSSCG00000028411	ENSSSCT00000030201.3	25452	MC5R	NA	melanocortin 5 receptor [Source:HGNC Symbol;Acc:HGNC:6933]
chr3:53175381-53175585	chr3	53175381	53175585	205	4	-4.49879	-1	BN	B	B	E vs BN	C	0.0401992	1	Intron (ENSSSCT00000008946.3/ENSSSCG00000008169.4, intron 1 of 18)	3	53149195	53289795	140601	1	ENSSSCG00000008169	ENSSSCT00000038915.2	26186	TBC1D8	100519950	TBC1 domain family member 8 [Source:NCBI gene;Acc:100519950]
chr5:86975228-86975445	chr5	86975228	86975445	218	4	-4.78583	-1	BN	BS	BS	BS vs BN	C	0.0407181	0.84267	Distal Intergenic	5	87055235	87102623	47389	2	ENSSSCG00000033574	ENSSSCT00000045047.2	127178		NA
chr16:41201250-41201472	chr16	41201250	41201472	223	4	-1.7256	-1	BS	B	B	E vs BS	C	0.0411907	1	Intron (ENSSSCT00000040024.2/ENSSSCG00000016938.4, intron 13 of 27)	16	41154308	41154409	102	1	ENSSSCG00000020338	ENSSSCT00000021933.3	46942	U6	NA	U6 spliceosomal RNA [Source:RFAM;Acc:RF00026]
chr3:31067045-31067248	chr3	31067045	31067248	204	4	-2.28665	-1	BS	B	B	E vs BS	H	0.0415738	1	Intron (ENSSSCT00000044277.2/ENSSSCG00000037232.2, intron 5 of 21)	3	30584912	31133303	548392	2	ENSSSCG00000037232	ENSSSCT00000044277.2	66055	SNX29	100626399	sorting nexin 29 [Source:NCBI gene;Acc:100626399]
chr6:136360894-136361048	chr6	136360894	136361048	155	4	-2.05397	-1	BN	B	B	E vs BN	H	0.0418975	1	Intron (ENSSSCT00000041466.2/ENSSSCG00000033425.2, intron 2 of 5)	6	136204374	136390995	186622	2	ENSSSCG00000033425	ENSSSCT00000041466.2	29947	ST6GALNAC5	404690	ST6 N-acetylgalactosaminide alpha-2,6-sialyltransferase 5 [Source:NCBI gene;Acc:404690]
chr15:104567803-104567969	chr15	104567803	104567969	167	4	-2.68903	-1	E	B	B	E vs B	C	0.0420723	0.907689	Intron (ENSSSCT00000082928.1/ENSSSCG00000016094.4, intron 12 of 12)	15	104553516	104562172	8657	2	ENSSSCG00000016095	ENSSSCT00000078427.1	-5631	CLK1	100141471	CDC like kinase 1 [Source:NCBI gene;Acc:100141471]
chr14:14418819-14418956	chr14	14418819	14418956	138	4	-4.48963	-1	BN	BS	BS	BS vs BN	A	0.0425382	0.767659	Distal Intergenic	14	14084981	14381402	296422	2	ENSSSCG00000009693	ENSSSCT00000010628.4	-37417	XKR6	100514730	XK related 6 [Source:NCBI gene;Acc:100514730]
chr3:11829603-11829751	chr3	11829603	11829751	149	4	-2.09428	-1	BS	B	B	E vs BS	C	0.0433041	1	Intron (ENSSSCT00000008467.4/ENSSSCG00000007722.4, intron 5 of 10)	3	11820285	11839426	19142	1	ENSSSCG00000007722	ENSSSCT00000008467.4	9318	NCF1	100134857	neutrophil cytosolic factor 1 [Source:NCBI gene;Acc:100134857]
chr1:95056445-95056590	chr1	95056445	95056590	146	4	-4.00236	-1	BN	BS	BS	BS vs BN	C	0.043531	0.84267	Distal Intergenic	1	95000243	95002374	2132	2	ENSSSCG00000051009	ENSSSCT00000072958.1	-54071		NA
chr1:2437262-2437487	chr1	2437262	2437487	226	4	-2.15417	-1	E	B	B	E vs B	H	0.0436211	1	Promoter (1-2kb)	1	2436062	2516924	80863	1	ENSSSCG00000004022	ENSSSCT00000056494.2	1200	RPS6KA2	100515286	ribosomal protein S6 kinase A2 [Source:NCBI gene;Acc:100515286]
chr12:48088623-48088854	chr12	48088623	48088854	232	4	-3.73211	-1	BS	B	B	E vs BS	H	0.0444681	1	Intron (ENSSSCT00000038142.2/ENSSSCG00000039780.2, intron 1 of 1)	12	48071375	48142510	71136	2	ENSSSCG00000039780	ENSSSCT00000090484.1	53656	RTN4RL1	100511223	reticulon 4 receptor like 1 [Source:NCBI gene;Acc:100511223]
chr13:13728187-13728298	chr13	13728187	13728298	112	4	-2.0282	-1	BS	B	B	E vs BS	H	0.0445508	1	Distal Intergenic	13	13752467	13930387	177921	2	ENSSSCG00000011217	ENSSSCT00000012283.3	202089	NEK10	100622627	NIMA related kinase 10 [Source:NCBI gene;Acc:100622627]
chr7:99336586-99336697	chr7	99336586	99336697	112	4	-2.6035	-1	BN	B	B	E vs BN	H	0.0445907	1	Intron (ENSSSCT00000056751.2/ENSSSCG00000002386.4, intron 10 of 17)	7	99325798	99375366	49569	1	ENSSSCG00000002387	ENSSSCT00000044164.2	10788	GPATCH2L	100153141	G-patch domain containing 2 like [Source:NCBI gene;Acc:100153141]
chr1:170196764-170196885	chr1	170196764	170196885	122	4	3.4369	1	E	B	E	E vs B	H	0.0452176	1	Distal Intergenic	1	170179837	170184935	5099	2	ENSSSCG00000044570	ENSSSCT00000090699.1	-11829		NA
chr3:31568986-31569108	chr3	31568986	31569108	123	4	-2.35217	-1	E	B	B	E vs B	H	0.0454387	1	Intron (ENSSSCT00000089929.1/ENSSSCG00000032381.2, intron 2 of 2)	3	31539624	31576468	36845	1	ENSSSCG00000032381	ENSSSCT00000045229.2	29362	LITAF	100518302	lipopolysaccharide induced TNF factor [Source:NCBI gene;Acc:100518302]
chr3:2756224-2756379	chr3	2756224	2756379	156	4	-1.85152	-1	E	B	B	E vs B	C	0.0455849	0.907689	Distal Intergenic	3	2814328	3324799	510472	1	ENSSSCG00000007574	ENSSSCT00000091563.1	-57949	SDK1	100512953	sidekick cell adhesion molecule 1 [Source:NCBI gene;Acc:100512953]
chr14:132316363-132316534	chr14	132316363	132316534	172	4	-2.30934	-1	E	B	B	E vs B	C	0.0458289	0.907689	Promoter (1-2kb)	14	132315791	132318489	2699	2	ENSSSCG00000002977	ENSSSCT00000084515.1	1955	SPMI	396758	seminal plasma sperm motility inhibitor/spermadhesin AQN-3-like protein [Source:NCBI gene;Acc:396758]
chr14:138330671-138330754	chr14	138330671	138330754	84	4	1.75066	1	E	B	E	E vs B	H	0.0462002	1	Distal Intergenic	14	138443469	138454361	10893	1	ENSSSCG00000048068	ENSSSCT00000073455.1	-112715		NA
chr12:5060879-5061044	chr12	5060879	5061044	166	4	-3.5539	-1	E	B	B	E vs B	A	0.0494105	1	Intron (ENSSSCT00000046406.2/ENSSSCG00000029901.3, intron 2 of 18)	12	5042894	5055486	12593	2	ENSSSCG00000017176	ENSSSCT00000062950.2	-5393	AANAT	110255264	serotonin N-acetyltransferase-like [Source:NCBI gene;Acc:110255264]
chrX:43292438-43292643	chrX	43292438	43292643	206	4	-3.93894	-1	BN	B	B	E vs BN	H	0.0494553	1	Intron (ENSSSCT00000075087.1/ENSSSCG00000012297.5, intron 2 of 16)	19	43286031	43307204	21174	1	ENSSSCG00000012297	ENSSSCT00000045146.2	6407	CCDC22	100512878	coiled-coil domain containing 22 [Source:NCBI gene;Acc:100512878]
chr15:104894843-104894962	chr15	104894843	104894962	120	4	1.25606	1	E	B	E	E vs B	A	0.0497959	1	3' UTR	15	104923953	104948470	24518	1	ENSSSCG00000028157	ENSSSCT00000024231.3	-28991	CASP8	595105	caspase 8 [Source:NCBI gene;Acc:595105]
chrX:114312635-114312758	chrX	114312635	114312758	124	4	-3.66957	-1	BS	B	B	E vs BS	H	0.0499209	1	Intron (ENSSSCT00000013898.4/ENSSSCG00000012712.5, intron 7 of 30)	19	114258075	114330307	72233	2	ENSSSCG00000012712	ENSSSCT00000035970.2	17549	MCF2	100523299	MCF.2 cell line derived transforming sequence [Source:NCBI gene;Acc:100523299]
chr8:82551826-82552070	chr8	82551826	82552070	245	5	4.56031	1	E	B	E	E vs B	H	8.58979e-06	0.0418246	Distal Intergenic	8	82457344	82511177	53834	2	ENSSSCG00000047140	ENSSSCT00000087363.1	-40649		NA
chr2:125013301-125013556	chr2	125013301	125013556	256	5	-3.61886	-1	BS	B	B	E vs BS	H	7.26033e-05	0.15548	Intron (ENSSSCT00000081847.1/ENSSSCG00000041876.1, intron 13 of 15)	2	124913441	124913543	103	2	ENSSSCG00000042728	ENSSSCT00000073339.1	-99758	U6	NA	U6 spliceosomal RNA [Source:RFAM;Acc:RF00026]
chr6:126376719-126377017	chr6	126376719	126377017	299	5	-4.65633	-1	BN	B	B	E vs BN	H	0.000987304	0.712467	Distal Intergenic	6	126083353	126083698	346	2	ENSSSCG00000037233	ENSSSCT00000044988.2	-293021		NA
chr7:53467051-53467179	chr7	53467051	53467179	129	5	-1.84999	-1	E	B	B	E vs B	C	0.0011767	0.907689	Intron (ENSSSCT00000048292.2/ENSSSCG00000001817.3, intron 8 of 16)	7	53472946	53485080	12135	1	ENSSSCG00000001818	ENSSSCT00000002037.4	-5767	FES	100155631	FES proto-oncogene, tyrosine kinase [Source:NCBI gene;Acc:100155631]
chr6:148550977-148551191	chr6	148550977	148551191	215	5	-4.31775	-1	BN	B	B	E vs BN	A	0.00123225	0.802953	Intron (ENSSSCT00000004218.4/ENSSSCG00000003811.4, intron 1 of 8)	6	148421607	148421713	107	2	ENSSSCG00000039958	ENSSSCT00000024013.2	-129264	U6	NA	U6 spliceosomal RNA [Source:RFAM;Acc:RF00026]
chr15:139577311-139577483	chr15	139577311	139577483	173	5	-2.43715	-1	E	B	B	E vs B	C	0.00136699	0.907689	Intron (ENSSSCT00000075162.1/ENSSSCG00000040095.2, intron 1 of 1)	15	139571086	139591632	20547	1	ENSSSCG00000040095	ENSSSCT00000075162.1	6225	GPR35	110257126	G protein-coupled receptor 35 [Source:NCBI gene;Acc:110257126]
chr3:11829601-11829766	chr3	11829601	11829766	166	5	-4.35812	-1	BN	B	B	E vs BN	A	0.00165694	0.802953	Intron (ENSSSCT00000008467.4/ENSSSCG00000007722.4, intron 5 of 10)	3	11820285	11839426	19142	1	ENSSSCG00000007722	ENSSSCT00000008467.4	9316	NCF1	100134857	neutrophil cytosolic factor 1 [Source:NCBI gene;Acc:100134857]
chr15:139577310-139577483	chr15	139577310	139577483	174	5	-4.66955	-1	BN	B	B	E vs BN	C	0.0021514	1	Intron (ENSSSCT00000075162.1/ENSSSCG00000040095.2, intron 1 of 1)	15	139571086	139591632	20547	1	ENSSSCG00000040095	ENSSSCT00000075162.1	6224	GPR35	110257126	G protein-coupled receptor 35 [Source:NCBI gene;Acc:110257126]
chr13:78850937-78851152	chr13	78850937	78851152	216	5	1.79292	1	E	B	E	E vs B	C	0.00286814	0.907689	Distal Intergenic	13	78895865	78895971	107	2	ENSSSCG00000040341	ENSSSCT00000031846.2	44819	U6	NA	U6 spliceosomal RNA [Source:RFAM;Acc:RF00026]
chr15:140207392-140207499	chr15	140207392	140207499	108	5	-3.66176	-1	E	B	B	E vs B	C	0.00303385	0.907689	Intron (ENSSSCT00000059789.2/ENSSSCG00000016374.4, intron 3 of 7)	15	140219935	140221181	1247	1	ENSSSCG00000034534	ENSSSCT00000064855.2	-12436		NA
chr5:70469038-70469214	chr5	70469038	70469214	177	5	-2.89622	-1	E	B	B	E vs B	H	0.00373276	1	Intron (ENSSSCT00000085631.1/ENSSSCG00000000778.4, intron 10 of 19)	5	70358070	70359334	1265	2	ENSSSCG00000000777	ENSSSCT00000000841.3	-109704		NA
chr1:259380407-259380534	chr1	259380407	259380534	128	5	-4.37448	-1	BN	B	B	E vs BN	A	0.00376329	0.994627	Intron (ENSSSCT00000006053.4/ENSSSCG00000005504.4, intron 7 of 8)	1	259202017	259232537	30521	2	ENSSSCG00000048699	ENSSSCT00000069071.1	-147870		NA
chr11:5741627-5741821	chr11	5741627	5741821	195	5	-5.14552	-1	BN	B	B	E vs BN	H	0.00472876	1	Intron (ENSSSCT00000081349.1/ENSSSCG00000009320.4, intron 4 of 28)	11	5620705	5794912	174208	2	ENSSSCG00000009320	ENSSSCT00000010212.4	53091	FLT1	396763	fms related receptor tyrosine kinase 1 [Source:NCBI gene;Acc:396763]
chr6:85543044-85543203	chr6	85543044	85543203	160	5	-3.11937	-1	BN	BS	BS	BS vs BN	C	0.00487645	0.498617	Promoter (2-3kb)	6	85546024	85562360	16337	1	ENSSSCG00000029097	ENSSSCT00000063001.2	-2821	RCC1	100621543	regulator of chromosome condensation 1 [Source:NCBI gene;Acc:100621543]
chr1:259380408-259380533	chr1	259380408	259380533	126	5	-1.92413	-1	E	B	B	E vs B	A	0.00581927	1	Intron (ENSSSCT00000006053.4/ENSSSCG00000005504.4, intron 7 of 8)	1	259202017	259232537	30521	2	ENSSSCG00000048699	ENSSSCT00000069071.1	-147871		NA
chr12:29731399-29731591	chr12	29731399	29731591	193	5	1.50123	1	E	B	E	E vs B	A	0.00644488	1	Distal Intergenic	12	30161525	30164306	2782	1	ENSSSCG00000017599	ENSSSCT00000019160.5	-429934	KIF2B	100520975	kinesin family member 2B [Source:NCBI gene;Acc:100520975]
chr8:56017607-56017786	chr8	56017607	56017786	180	5	-4.17686	-1	BN	B	B	E vs BN	H	0.00740893	1	Distal Intergenic	8	56035150	56061137	25988	1	ENSSSCG00000023357	ENSSSCT00000088666.1	-17364	REST	100520754	RE1-silencing transcription factor-like [Source:NCBI gene;Acc:100621006]
chr11:5741623-5741815	chr11	5741623	5741815	193	5	-4.83458	-1	BS	B	B	E vs BS	C	0.00795478	1	Intron (ENSSSCT00000081349.1/ENSSSCG00000009320.4, intron 4 of 28)	11	5620705	5794912	174208	2	ENSSSCG00000009320	ENSSSCT00000010212.4	53097	FLT1	396763	fms related receptor tyrosine kinase 1 [Source:NCBI gene;Acc:396763]
chr18:53481248-53481357	chr18	53481248	53481357	110	5	-4.14199	-1	BS	B	B	E vs BS	H	0.00959718	1	Distal Intergenic	18	53223276	53400687	177412	2	ENSSSCG00000045227	ENSSSCT00000075198.1	-80561		NA
chr18:10661386-10661588	chr18	10661386	10661588	203	5	-4.25614	-1	BN	B	B	E vs BN	H	0.0100427	1	Distal Intergenic	18	10675328	10829391	154064	1	ENSSSCG00000016513	ENSSSCT00000017980.4	-13740	KIAA1549	100519232	KIAA1549 ortholog [Source:NCBI gene;Acc:100519232]
chr10:60020532-60020686	chr10	60020532	60020686	155	5	-2.95125	-1	BS	B	B	E vs BS	H	0.0116451	1	Intron (ENSSSCT00000029333.3/ENSSSCG00000011117.4, intron 23 of 23)	10	60033529	60058496	24968	2	ENSSSCG00000022247	ENSSSCT00000029994.3	37810	PROSER2	100627913	proline and serine rich 2 [Source:NCBI gene;Acc:100627913]
chr18:5385551-5385641	chr18	5385551	5385641	91	5	1.69803	1	BN	B	BN	E vs BN	H	0.0118509	1	Intron (ENSSSCT00000017892.4/ENSSSCG00000016431.4, intron 6 of 9)	18	5289917	5348058	58142	2	ENSSSCG00000016430	ENSSSCT00000061923.2	-37493	GALNT11	100515515	polypeptide N-acetylgalactosaminyltransferase 11 [Source:NCBI gene;Acc:100515515]
chr14:139231170-139231284	chr14	139231170	139231284	115	5	1.39864	1	BN	B	BN	E vs BN	A	0.012233	0.994627	Distal Intergenic	14	139294274	139300247	5974	1	ENSSSCG00000041578	ENSSSCT00000070494.1	-62990		NA
chr7:93455839-93456012	chr7	93455839	93456012	174	5	-4.29516	-1	BN	B	B	E vs BN	H	0.012613	1	Distal Intergenic	7	93475973	93626644	150672	1	ENSSSCG00000002314	ENSSSCT00000002576.4	-19961	SMOC1	100157351	SPARC related modular calcium binding 1 [Source:NCBI gene;Acc:100157351]
chr13:37454-37766	chr13	37454	37766	313	5	-1.39235	-1	BN	B	B	E vs BN	A	0.014346	0.994627	Distal Intergenic	13	284506	289470	4965	2	ENSSSCG00000046931	ENSSSCT00000085232.1	251704		NA
chr6:31322699-31322927	chr6	31322699	31322927	229	5	2.25394	1	BS	B	BS	E vs BS	H	0.0146226	1	Intron (ENSSSCT00000038045.2/ENSSSCG00000035949.2, intron 8 of 9)	6	31174569	31459421	284853	2	ENSSSCG00000035949	ENSSSCT00000038045.2	136494	FTO	100127165	FTO alpha-ketoglutarate dependent dioxygenase [Source:NCBI gene;Acc:100127165]
chr5:85145939-85146176	chr5	85145939	85146176	238	5	-2.6584	-1	E	B	B	E vs B	C	0.0147787	0.907689	Intron (ENSSSCT00000000965.3/ENSSSCG00000022083.3, intron 25 of 26)	5	85166652	85254981	88330	2	ENSSSCG00000000884	ENSSSCT00000028858.3	108805	APAF1	100513283	apoptotic peptidase activating factor 1 [Source:NCBI gene;Acc:100513283]
chr12:39029979-39030183	chr12	39029979	39030183	205	5	-1.86706	-1	E	B	B	E vs B	H	0.0150784	1	Intron (ENSSSCT00000036739.2/ENSSSCG00000026596.3, intron 6 of 20)	12	39048616	39048722	107	1	ENSSSCG00000031394	ENSSSCT00000037370.1	-18433	U6	NA	U6 spliceosomal RNA [Source:RFAM;Acc:RF00026]
chr5:57574305-57574452	chr5	57574305	57574452	148	5	-4.10957	-1	BN	B	B	E vs BN	A	0.015635	0.994627	Promoter (2-3kb)	5	57576811	57598386	21576	1	ENSSSCG00000033337	ENSSSCT00000059811.2	-2359	ARHGDIB	100155466	Rho GDP dissociation inhibitor beta [Source:NCBI gene;Acc:100155466]
chr3:11829603-11829764	chr3	11829603	11829764	162	5	-1.83207	-1	BS	B	B	E vs BS	A	0.0161683	1	Intron (ENSSSCT00000008467.4/ENSSSCG00000007722.4, intron 5 of 10)	3	11820285	11839426	19142	1	ENSSSCG00000007722	ENSSSCT00000008467.4	9318	NCF1	100134857	neutrophil cytosolic factor 1 [Source:NCBI gene;Acc:100134857]
chr3:38922035-38922174	chr3	38922035	38922174	140	5	-4.48943	-1	BN	BS	BS	BS vs BN	H	0.0163797	0.98038	Downstream (1-2kb)	3	38914404	38917395	2992	2	ENSSSCG00000045863	ENSSSCT00000090234.1	-4640		NA
chr6:158258012-158258215	chr6	158258012	158258215	204	5	-2.32352	-1	BS	B	B	E vs BS	A	0.0164889	1	Promoter (1-2kb)	6	158256710	158261696	4987	1	ENSSSCG00000050656	ENSSSCT00000084203.1	1302		NA
chr3:79677953-79678120	chr3	79677953	79678120	168	5	-4.76255	-1	BN	BS	BS	BS vs BN	C	0.0165796	0.84267	Intron (ENSSSCT00000067264.1/ENSSSCG00000008374.4, intron 1 of 1)	3	79671388	79688050	16663	2	ENSSSCG00000008374	ENSSSCT00000009169.3	9930	B3GNT2	100524195	UDP-GlcNAc:betaGal beta-1,3-N-acetylglucosaminyltransferase 2 [Source:NCBI gene;Acc:100524195]
chr5:90994948-90995223	chr5	90994948	90995223	276	5	-1.32392	-1	E	B	B	E vs B	C	0.0175125	0.907689	Intron (ENSSSCT00000044658.2/ENSSSCG00000035790.2, intron 6 of 10)	5	90877875	90883614	5740	2	ENSSSCG00000051747	ENSSSCT00000088922.1	-111334		NA
chr3:11829602-11829765	chr3	11829602	11829765	164	5	-1.50021	-1	E	B	B	E vs B	A	0.0175871	1	Intron (ENSSSCT00000008467.4/ENSSSCG00000007722.4, intron 5 of 10)	3	11820285	11839426	19142	1	ENSSSCG00000007722	ENSSSCT00000008467.4	9317	NCF1	100134857	neutrophil cytosolic factor 1 [Source:NCBI gene;Acc:100134857]
chrX:113123445-113123541	chrX	113123445	113123541	97	5	-1.09758	-1	E	B	B	E vs B	H	0.0176781	1	Distal Intergenic	19	113175030	113176956	1927	2	ENSSSCG00000046357	ENSSSCT00000071821.1	53415		NA
chr1:168224144-168224223	chr1	168224144	168224223	80	5	1.40706	1	BN	B	BN	E vs BN	H	0.0227218	1	Distal Intergenic	1	168258621	168271205	12585	2	ENSSSCG00000050602	ENSSSCT00000072514.1	46982		NA
chr4:109641139-109641347	chr4	109641139	109641347	209	5	-3.55347	-1	E	B	B	E vs B	H	0.0227252	1	Distal Intergenic	4	109646024	109647559	1536	1	ENSSSCG00000006803	ENSSSCT00000007451.2	-4677	KCNA10	100049654	potassium voltage-gated channel subfamily A member 10 [Source:NCBI gene;Acc:100049654]
chr1:155254739-155254929	chr1	155254739	155254929	191	5	-4.17077	-1	BN	BS	BS	BS vs BN	A	0.0236262	0.767659	Distal Intergenic	1	154919550	154935564	16015	1	ENSSSCG00000035941	ENSSSCT00000052578.2	335189	DSEL	110261618	dermatan sulfate epimerase like [Source:NCBI gene;Acc:110261618]
chr6:88175024-88175225	chr6	88175024	88175225	202	5	-3.22786	-1	E	B	B	E vs B	C	0.0236351	0.907689	Downstream (2-3kb)	6	88152245	88170251	18007	2	ENSSSCG00000034810	ENSSSCT00000048546.2	-4773	PEF1	100520792	penta-EF-hand domain containing 1 [Source:NCBI gene;Acc:100520792]
chr5:57931172-57931269	chr5	57931172	57931269	98	5	-3.43975	-1	E	B	B	E vs B	H	0.0245768	1	Intron (ENSSSCT00000032529.3/ENSSSCG00000026724.3, intron 27 of 27)	5	57948656	58022071	73416	1	ENSSSCG00000026724	ENSSSCT00000049910.2	-17387	PLBD1	100155493	phospholipase B domain containing 1 [Source:NCBI gene;Acc:100155493]
chr18:55490648-55490804	chr18	55490648	55490804	157	5	-4.23585	-1	BN	B	B	E vs BN	H	0.0252668	1	Distal Intergenic	18	55494907	55522776	27870	1	ENSSSCG00000016773	ENSSSCT00000018260.4	-4103		100520117	zinc finger protein 212 [Source:NCBI gene;Acc:102159734]
chr8:47610163-47610314	chr8	47610163	47610314	152	5	-4.01501	-1	BN	B	B	E vs BN	H	0.0252728	1	Promoter (1-2kb)	8	47608940	47657436	48497	1	ENSSSCG00000008877	ENSSSCT00000061970.2	1223	ETFDH	100515785	electron transfer flavoprotein dehydrogenase [Source:NCBI gene;Acc:100515785]
chr14:136312764-136312891	chr14	136312764	136312891	128	5	-2.76523	-1	BS	B	B	E vs BS	H	0.0265229	1	Intron (ENSSSCT00000050919.2/ENSSSCG00000035045.2, intron 17 of 50)	14	136257807	136741882	484076	1	ENSSSCG00000035045	ENSSSCT00000050919.2	54957	DOCK1	100524831	dedicator of cytokinesis 1 [Source:NCBI gene;Acc:100524831]
chr1:164126816-164126985	chr1	164126816	164126985	170	5	-2.05478	-1	E	B	B	E vs B	H	0.0267727	1	Intron (ENSSSCT00000064802.2/ENSSSCG00000004939.4, intron 1 of 19)	1	163894278	164134656	240379	2	ENSSSCG00000004939	ENSSSCT00000064802.2	7671	MEGF11	100515463	multiple EGF like domains 11 [Source:NCBI gene;Acc:100515463]
chr8:94470649-94470798	chr8	94470649	94470798	150	5	-3.8961	-1	BN	B	B	E vs BN	C	0.0271181	1	Distal Intergenic	8	94454959	94457468	2510	2	ENSSSCG00000049834	ENSSSCT00000089599.1	-13181		NA
chr10:9614802-9615065	chr10	9614802	9615065	264	5	-2.19747	-1	E	B	B	E vs B	C	0.0274151	0.907689	Intron (ENSSSCT00000084252.1/ENSSSCG00000010821.4, intron 11 of 29)	10	9579301	9637308	58008	2	ENSSSCG00000010821	ENSSSCT00000084252.1	22243	EPRS1	449526	glutamyl-prolyl-tRNA synthetase 1 [Source:NCBI gene;Acc:449526]
chr4:76841180-76841303	chr4	76841180	76841303	124	5	-3.52117	-1	E	B	B	E vs B	H	0.0280343	1	Distal Intergenic	4	76852230	76857139	4910	2	ENSSSCG00000006256	ENSSSCT00000006855.4	15836	SOX17	100154087	SRY-box transcription factor 17 [Source:NCBI gene;Acc:100154087]
chr9:108185690-108185782	chr9	108185690	108185782	93	5	1.26855	1	E	B	E	E vs B	H	0.0296457	1	Intron (ENSSSCT00000043674.2/ENSSSCG00000015445.4, intron 1 of 28)	9	107928999	108247016	318018	2	ENSSSCG00000015445	ENSSSCT00000016826.4	61234	NRCAM	100520970	neuronal cell adhesion molecule [Source:NCBI gene;Acc:100520970]
chr1:254740440-254740704	chr1	254740440	254740704	265	5	-3.39349	-1	E	B	B	E vs B	A	0.0307956	1	Distal Intergenic	1	254711820	254719616	7797	2	ENSSSCG00000005486	ENSSSCT00000065507.2	-20824	KIF12	100156816	kinesin family member 12 [Source:NCBI gene;Acc:100156816]
chr1:108443042-108443129	chr1	108443042	108443129	88	5	1.11453	1	BS	B	BS	E vs BS	H	0.0309203	1	Intron (ENSSSCT00000029412.3/ENSSSCG00000028737.3, intron 10 of 13)	1	108414815	108415163	349	2	ENSSSCG00000040895	ENSSSCT00000048671.1	-27879		NA
chr1:268793717-268793896	chr1	268793717	268793896	180	5	-3.83032	-1	BS	B	B	E vs BS	C	0.0325452	1	Distal Intergenic	1	268798462	268815166	16705	1	ENSSSCG00000005649	ENSSSCT00000044250.2	-4566	URM1	100154341	ubiquitin related modifier 1 [Source:NCBI gene;Acc:100154341]
chr18:10661424-10661586	chr18	10661424	10661586	163	5	-1.82505	-1	E	B	B	E vs B	H	0.0333379	1	Distal Intergenic	18	10675328	10829391	154064	1	ENSSSCG00000016513	ENSSSCT00000017980.4	-13742	KIAA1549	100519232	KIAA1549 ortholog [Source:NCBI gene;Acc:100519232]
chr11:49004878-49005004	chr11	49004878	49005004	127	5	-2.61035	-1	BN	BS	BS	BS vs BN	H	0.0334395	0.98038	Intron (ENSSSCT00000010381.3/ENSSSCG00000009468.3, intron 1 of 2)	11	48943477	49031093	87617	2	ENSSSCG00000009468	ENSSSCT00000010381.3	26089	KCTD12	NA	potassium channel tetramerization domain containing 12 [Source:HGNC Symbol;Acc:HGNC:14678]
chr5:20841878-20842061	chr5	20841878	20842061	184	5	-2.46421	-1	BS	B	B	E vs BS	H	0.0340534	1	Promoter (1-2kb)	5	20843163	20844102	940	1	ENSSSCG00000042310	ENSSSCT00000045056.2	-1102		NA
chr6:43883331-43883465	chr6	43883331	43883465	135	5	0.981045	1	BS	B	BS	E vs BS	H	0.0353806	1	Intron (ENSSSCT00000003170.4/ENSSSCG00000002869.4, intron 4 of 8)	6	43870553	43873580	3028	1	ENSSSCG00000046138	ENSSSCT00000088283.1	12778		NA
chr15:140207392-140207498	chr15	140207392	140207498	107	5	-3.67018	-1	BS	B	B	E vs BS	C	0.0355485	1	Intron (ENSSSCT00000059789.2/ENSSSCG00000016374.4, intron 3 of 7)	15	140219935	140221181	1247	1	ENSSSCG00000034534	ENSSSCT00000064855.2	-12437		NA
chr12:1550279-1550524	chr12	1550279	1550524	246	5	-3.7885	-1	BS	B	B	E vs BS	A	0.0357543	1	Intron (ENSSSCT00000018663.4/ENSSSCG00000017143.4, intron 6 of 20)	12	1544214	1556929	12716	1	ENSSSCG00000017143	ENSSSCT00000052977.2	6065	CEP131	100513428	centrosomal protein 131 [Source:NCBI gene;Acc:100513428]
chr12:25638063-25638293	chr12	25638063	25638293	231	5	-2.58463	-1	BS	B	B	E vs BS	C	0.0364259	1	Distal Intergenic	12	25645621	25654294	8674	2	ENSSSCG00000050148	ENSSSCT00000091208.1	16001		NA
chr1:95831696-95831877	chr1	95831696	95831877	182	5	-2.79556	-1	BS	B	B	E vs BS	C	0.037091	1	Intron (ENSSSCT00000045747.2/ENSSSCG00000004500.4, intron 1 of 3)	1	95809248	95895019	85772	1	ENSSSCG00000004500	ENSSSCT00000004972.4	22448	C18orf25	100518165	chromosome 1 C18orf25 homolog [Source:NCBI gene;Acc:100518165]
chr15:139577312-139577483	chr15	139577312	139577483	172	5	-1.66905	-1	BS	B	B	E vs BS	C	0.0371103	1	Intron (ENSSSCT00000075162.1/ENSSSCG00000040095.2, intron 1 of 1)	15	139571086	139591632	20547	1	ENSSSCG00000040095	ENSSSCT00000075162.1	6226	GPR35	110257126	G protein-coupled receptor 35 [Source:NCBI gene;Acc:110257126]
chr17:53550820-53551086	chr17	53550820	53551086	267	5	-3.82173	-1	BN	B	B	E vs BN	A	0.037484	0.994627	Distal Intergenic	17	53564305	53730987	166683	1	ENSSSCG00000048872	ENSSSCT00000072833.1	-13219		NA
chr3:126266857-126266988	chr3	126266857	126266988	132	5	1.36382	1	BS	B	BS	E vs BS	H	0.0379992	1	Distal Intergenic	3	126107412	126220309	112898	2	ENSSSCG00000003663	ENSSSCT00000035469.3	-46548	HPCAL1	100144506	hippocalcin like 1 [Source:NCBI gene;Acc:100144506]
chr18:49025816-49026076	chr18	49025816	49026076	261	5	-4.19985	-1	BS	B	B	E vs BS	A	0.0387406	1	Intron (ENSSSCT00000054749.2/ENSSSCG00000016725.4, intron 3 of 31)	18	48997099	49192433	195335	1	ENSSSCG00000016725	ENSSSCT00000060317.2	28717	TNS3	100524966	tensin 3 [Source:NCBI gene;Acc:100524966]
chr15:135177896-135178067	chr15	135177896	135178067	172	5	-1.62165	-1	E	B	B	E vs B	H	0.0389036	1	Distal Intergenic	15	135310136	135313627	3492	2	ENSSSCG00000041172	ENSSSCT00000082412.1	135560		NA
chr14:7115146-7115302	chr14	7115146	7115302	157	5	-2.70947	-1	BN	BS	BS	BS vs BN	C	0.0404532	0.84267	Intron (ENSSSCT00000055318.1/ENSSSCG00000034561.1, intron 16 of 26)	14	6966867	7172645	205779	2	ENSSSCG00000009631	ENSSSCT00000010558.4	57343	PEBP4	100302365	phosphatidylethanolamine binding protein 4 [Source:NCBI gene;Acc:100302365]
chr13:131620820-131620970	chr13	131620820	131620970	151	5	-2.61151	-1	BN	B	B	E vs BN	C	0.0405401	1	Intron (ENSSSCT00000012939.4/ENSSSCG00000011826.4, intron 12 of 16)	13	131578852	131613768	34917	2	ENSSSCG00000011826	ENSSSCT00000012938.4	-7052	TMEM44	100153715	transmembrane protein 44 [Source:NCBI gene;Acc:100153715]
chr17:41875385-41875498	chr17	41875385	41875498	114	5	1.00741	1	BS	B	BS	E vs BS	H	0.0409413	1	Intron (ENSSSCT00000008043.4/ENSSSCG00000007351.4, intron 1 of 4)	17	41869057	41895625	26569	1	ENSSSCG00000007351	ENSSSCT00000089532.1	6328	FAM83D	102164658	family with sequence similarity 83 member D [Source:NCBI gene;Acc:102164658]
chr6:17319665-17319839	chr6	17319665	17319839	175	5	-2.52472	-1	BN	B	B	E vs BN	H	0.0410394	1	Intron (ENSSSCT00000033936.3/ENSSSCG00000002755.5, intron 13 of 15)	6	17295671	17302590	6920	1	ENSSSCG00000002754	ENSSSCT00000085311.1	23994	NQO1	100286873	NAD(P)H quinone dehydrogenase 1 [Source:NCBI gene;Acc:100286873]
chr13:189502719-189502942	chr13	189502719	189502942	224	5	-2.8578	-1	E	B	B	E vs B	C	0.0414355	0.907689	Intron (ENSSSCT00000054301.2/ENSSSCG00000012022.4, intron 13 of 17)	13	189495238	189495343	106	2	ENSSSCG00000019793	ENSSSCT00000021388.2	-7376	U6	NA	U6 spliceosomal RNA [Source:RFAM;Acc:RF00026]
chr15:130693345-130693478	chr15	130693345	130693478	134	5	0.913823	1	BS	B	BS	E vs BS	H	0.0415608	1	Intron (ENSSSCT00000017703.4/ENSSSCG00000016258.4, intron 1 of 12)	15	130414161	130754051	339891	2	ENSSSCG00000016258	ENSSSCT00000017703.4	60573	DNER	100518938	delta/notch like EGF repeat containing [Source:NCBI gene;Acc:100518938]
chrX:57039326-57039437	chrX	57039326	57039437	112	5	-2.45665	-1	BN	B	B	E vs BN	H	0.0417693	1	Distal Intergenic	19	57026918	57027487	570	2	ENSSSCG00000030084	ENSSSCT00000026856.2	-11839		NA
chr6:135942971-135943079	chr6	135942971	135943079	109	5	2.50185	1	E	B	E	E vs B	H	0.0419007	1	Intron (ENSSSCT00000069526.1/ENSSSCG00000003773.4, intron 6 of 13)	6	135745886	136020114	274229	2	ENSSSCG00000003773	ENSSSCT00000069526.1	77035	AK5	733697	adenylate kinase 5 [Source:NCBI gene;Acc:733697]
chr12:23129689-23129771	chr12	23129689	23129771	83	5	-3.56205	-1	E	B	B	E vs B	H	0.0420516	1	Intron (ENSSSCT00000088785.1/ENSSSCG00000017511.4, intron 9 of 12)	12	23147341	23147444	104	1	ENSSSCG00000038846	ENSSSCT00000060230.1	-17570	U6	NA	U6 spliceosomal RNA [Source:RFAM;Acc:RF00026]
chr14:33423039-33423316	chr14	33423039	33423316	278	5	-1.76706	-1	E	B	B	E vs B	A	0.0423446	1	Intron (ENSSSCT00000010786.4/ENSSSCG00000009842.4, intron 2 of 15)	14	33234674	33514722	280049	2	ENSSSCG00000009842	ENSSSCT00000010786.4	91406	CCDC60	100155334	coiled-coil domain containing 60 [Source:NCBI gene;Acc:110255219]
chr1:10208741-10208922	chr1	10208741	10208922	182	5	-3.48775	-1	BS	B	B	E vs BS	H	0.0426263	1	Intron (ENSSSCT00000004493.4/ENSSSCG00000004064.4, intron 1 of 20)	1	9791629	10227947	436319	2	ENSSSCG00000004064	ENSSSCT00000004493.4	19025	ARID1B	100152904	AT-rich interaction domain 1B [Source:NCBI gene;Acc:100152904]
chr6:43737610-43738008	chr6	43737610	43738008	399	5	-3.36841	-1	BS	B	B	E vs BS	A	0.0436294	1	Distal Intergenic	6	43706656	43713478	6823	2	ENSSSCG00000048949	ENSSSCT00000074010.1	-24132		NA
chr2:62509992-62510298	chr2	62509992	62510298	307	5	1.20399	1	BN	B	BN	E vs BN	H	0.0436478	1	Distal Intergenic	2	62521997	62531539	9543	2	ENSSSCG00000013835	ENSSSCT00000015113.2	21241	CASP14	100518472	caspase 14 [Source:NCBI gene;Acc:100518472]
chr18:4861579-4861690	chr18	4861579	4861690	112	5	-2.55887	-1	BS	B	B	E vs BS	A	0.0441967	1	Distal Intergenic	18	4896430	4903314	6885	2	ENSSSCG00000047322	ENSSSCT00000071810.1	41624		NA
chr12:21987335-21987571	chr12	21987335	21987571	237	5	-3.69003	-1	E	B	B	E vs B	A	0.0448652	1	Distal Intergenic	12	21961645	21980211	18567	2	ENSSSCG00000017472	ENSSSCT00000019021.4	-7124	IGFBP4	100144490	insulin like growth factor binding protein 4 [Source:NCBI gene;Acc:100144490]
chr4:33772629-33772734	chr4	33772629	33772734	106	5	-2.08184	-1	BS	B	B	E vs BS	H	0.0469752	1	Promoter (1-2kb)	4	33759548	33771582	12035	2	ENSSSCG00000006051	ENSSSCT00000006640.4	-1047	CTHRC1	100152510	collagen triple helix repeat containing 1 [Source:NCBI gene;Acc:100152510]
chr10:12268042-12268202	chr10	12268042	12268202	161	5	-4.26699	-1	BN	BS	BS	BS vs BN	A	0.0470236	0.767659	Intron (ENSSSCT00000057680.2/ENSSSCG00000010840.4, intron 2 of 17)	10	11950909	12322304	371396	2	ENSSSCG00000010840	ENSSSCT00000066052.2	54102	RGS7	100521858	regulator of G protein signaling 7 [Source:NCBI gene;Acc:100521858]
chr15:109333647-109333866	chr15	109333647	109333866	220	5	1.23039	1	BN	BS	BN	BS vs BN	A	0.0476554	0.767659	Intron (ENSSSCT00000050436.2/ENSSSCG00000016125.4, intron 5 of 10)	15	109356602	109359569	2968	2	ENSSSCG00000044889	ENSSSCT00000073744.1	25703		NA
chrX:64270531-64270688	chrX	64270531	64270688	158	5	-1.55875	-1	E	B	B	E vs B	H	0.0481895	1	Intron (ENSSSCT00000045006.2/ENSSSCG00000025156.4, intron 25 of 38)	19	64241620	64403288	161669	2	ENSSSCG00000025156	ENSSSCT00000045006.2	132600	BRWD3	100520060	bromodomain and WD repeat domain containing 3 [Source:NCBI gene;Acc:100520060]
chr8:64460934-64461049	chr8	64460934	64461049	116	5	-2.29471	-1	BS	B	B	E vs BS	A	0.0485733	1	Distal Intergenic	8	64209808	64215641	5834	2	ENSSSCG00000049899	ENSSSCT00000080522.1	-245293		NA
chr6:68654114-68654273	chr6	68654114	68654273	160	5	-2.08576	-1	BS	B	B	E vs BS	C	0.0490734	1	Distal Intergenic	6	68658884	68663052	4169	2	ENSSSCG00000045401	ENSSSCT00000078762.1	8779		NA
chr8:130931682-130931796	chr8	130931682	130931796	115	5	-0.784015	-1	BS	B	B	E vs BS	H	0.0491449	1	Intron (ENSSSCT00000033654.3/ENSSSCG00000009215.5, intron 10 of 16)	8	130948745	130953719	4975	1	ENSSSCG00000043158	ENSSSCT00000071327.1	-16949		NA
chr8:137705646-137705745	chr8	137705646	137705745	100	5	-4.02865	-1	BN	B	B	E vs BN	H	0.0497907	1	Intron (ENSSSCT00000044187.2/ENSSSCG00000009256.4, intron 2 of 16)	8	137728915	137821618	92704	1	ENSSSCG00000009256	ENSSSCT00000090683.1	-23170	ANTXR2	100514416	ANTXR cell adhesion molecule 2 [Source:NCBI gene;Acc:100514416]
chr3:110388579-110388953	chr3	110388579	110388953	375	6	-4.86551	-1	BN	B	B	E vs BN	H	8.42644e-05	0.11679	Intron (ENSSSCT00000029718.3/ENSSSCG00000030147.3, intron 1 of 6)	3	110383634	110401925	18292	1	ENSSSCG00000030147	ENSSSCT00000029718.3	4945	TRMT61B	100520017	tRNA methyltransferase 61B [Source:NCBI gene;Acc:100520017]
chr7:3628424-3628586	chr7	3628424	3628586	163	6	1.8139	1	E	B	E	E vs B	A	0.00014837	0.588879	Distal Intergenic	7	3682567	3687264	4698	2	ENSSSCG00000026211	ENSSSCT00000084722.1	58678	NRN1	100155948	neuritin 1 [Source:NCBI gene;Acc:100155948]
chr3:20431452-20431616	chr3	20431452	20431616	165	6	-1.66978	-1	E	B	B	E vs B	C	0.00102723	0.907689	Distal Intergenic	3	20450590	20450696	107	2	ENSSSCG00000019462	ENSSSCT00000021057.2	19080	U6	NA	U6 spliceosomal RNA [Source:RFAM;Acc:RF00026]
chr6:41509312-41509525	chr6	41509312	41509525	214	6	-2.20501	-1	E	B	B	E vs B	H	0.00115834	0.844172	Distal Intergenic	6	41345468	41423751	78284	2	ENSSSCG00000025214	ENSSSCT00000028743.3	-85561	TSHZ3	100627966	teashirt zinc finger homeobox 3 [Source:NCBI gene;Acc:100627966]
chr11:5741627-5741826	chr11	5741627	5741826	200	6	-5.17293	-1	BS	B	B	E vs BS	H	0.00146428	0.899613	Intron (ENSSSCT00000081349.1/ENSSSCG00000009320.4, intron 4 of 28)	11	5620705	5794912	174208	2	ENSSSCG00000009320	ENSSSCT00000010212.4	53086	FLT1	396763	fms related receptor tyrosine kinase 1 [Source:NCBI gene;Acc:396763]
chr13:108782205-108782357	chr13	108782205	108782357	153	6	1.37323	1	E	B	E	E vs B	A	0.00423853	1	Intron (ENSSSCT00000049351.2/ENSSSCG00000035883.2, intron 3 of 4)	13	108776167	108782067	5901	1	ENSSSCG00000051128	ENSSSCT00000083878.1	6038		NA
chr6:93936034-93936231	chr6	93936034	93936231	198	6	-3.51845	-1	E	B	B	E vs B	C	0.00550298	0.907689	Promoter (2-3kb)	6	93885465	93933604	48140	2	ENSSSCG00000003642	ENSSSCT00000064157.2	-2430	INPP5B	100512110	inositol polyphosphate-5-phosphatase B [Source:NCBI gene;Acc:100512110]
chr2:127883120-127883328	chr2	127883120	127883328	209	6	-4.11599	-1	E	B	B	E vs B	H	0.00579692	1	Distal Intergenic	2	127888405	127921670	33266	2	ENSSSCG00000046335	ENSSSCT00000083998.1	38342		NA
chr17:18167083-18167300	chr17	18167083	18167300	218	6	-2.8101	-1	E	B	B	E vs B	C	0.00700622	0.907689	Intron (ENSSSCT00000007729.4/ENSSSCG00000007058.4, intron 3 of 37)	17	18061873	18064089	2217	2	ENSSSCG00000051089	ENSSSCT00000076952.1	-102994		NA
chr13:144255353-144255535	chr13	144255353	144255535	183	6	-2.9636	-1	BS	B	B	E vs BS	A	0.0074702	1	Intron (ENSSSCT00000067328.1/ENSSSCG00000027941.3, intron 3 of 6)	13	144404530	144405057	528	1	ENSSSCG00000024302	ENSSSCT00000025516.2	-148995		NA
chr18:32593746-32593943	chr18	32593746	32593943	198	6	-3.33107	-1	E	B	B	E vs B	C	0.00810959	0.907689	Intron (ENSSSCT00000069324.1/ENSSSCG00000048245.1, intron 2 of 2)	18	32628175	32634410	6236	2	ENSSSCG00000048245	ENSSSCT00000076911.1	40467		NA
chr11:3748775-3748962	chr11	3748775	3748962	188	6	-2.09952	-1	BN	BS	BS	BS vs BN	A	0.00833038	0.767659	Intron (ENSSSCT00000052770.2/ENSSSCG00000035421.2, intron 34 of 37)	11	3806297	3811594	5298	2	ENSSSCG00000030113	ENSSSCT00000028975.3	62632	SHISA2	100739731	shisa family member 2 [Source:NCBI gene;Acc:100739731]
chr10:7401864-7401965	chr10	7401864	7401965	102	6	-2.96439	-1	E	B	B	E vs B	C	0.00861347	0.907689	Distal Intergenic	10	7340073	7340201	129	1	ENSSSCG00000019518	ENSSSCT00000021113.2	61791		NA
chr10:68597967-68598144	chr10	68597967	68598144	178	6	-2.12992	-1	E	B	B	E vs B	C	0.00907475	0.907689	Distal Intergenic	10	68621827	68705195	83369	1	ENSSSCG00000011162	ENSSSCT00000044332.2	-23683		100522458	La ribonucleoprotein 4B [Source:NCBI gene;Acc:100522458]
chr14:74716727-74716915	chr14	74716727	74716915	189	6	-4.79234	-1	BN	BS	BS	BS vs BN	H	0.00933288	0.98038	Intron (ENSSSCT00000011250.4/ENSSSCG00000010278.4, intron 57 of 77)	14	74666624	74693281	26658	2	ENSSSCG00000010280	ENSSSCT00000011252.4	-23446	VSIR	100154373	V-set immunoregulatory receptor [Source:NCBI gene;Acc:100154373]
chr2:143516452-143516597	chr2	143516452	143516597	146	6	1.11667	1	E	B	E	E vs B	A	0.0107908	1	Distal Intergenic	2	143529961	143552910	22950	1	ENSSSCG00000014396	ENSSSCT00000015734.4	-13364	DELE1	100520236	DAP3 binding cell death enhancer 1 [Source:NCBI gene;Acc:100520236]
chr13:26928337-26928496	chr13	26928337	26928496	160	6	-1.86494	-1	E	B	B	E vs B	H	0.0113639	1	Intron (ENSSSCT00000012366.4/ENSSSCG00000011296.4, intron 6 of 14)	13	26909345	26915477	6133	1	ENSSSCG00000049186	ENSSSCT00000076650.1	18992		NA
chr5:78313222-78313399	chr5	78313222	78313399	178	6	-4.17102	-1	E	B	B	E vs B	C	0.0123117	0.907689	Intron (ENSSSCT00000060829.2/ENSSSCG00000028397.3, intron 3 of 10)	5	78319332	78324900	5569	1	ENSSSCG00000028397	ENSSSCT00000038240.2	-5933	TMEM106C	100154789	transmembrane protein 106C [Source:NCBI gene;Acc:100154789]
chr13:88627649-88627818	chr13	88627649	88627818	170	6	1.86945	1	BN	B	BN	E vs BN	H	0.0130218	1	Distal Intergenic	13	88612890	88620734	7845	1	ENSSSCG00000041008	ENSSSCT00000091577.1	14759		NA
chr13:132484287-132484449	chr13	132484287	132484449	163	6	-2.32336	-1	BN	BS	BS	BS vs BN	A	0.0130309	0.767659	Intron (ENSSSCT00000052618.2/ENSSSCG00000039249.2, intron 2 of 6)	13	132459969	132488909	28941	2	ENSSSCG00000039249	ENSSSCT00000052618.2	4460		100156975	protein phosphatase 1 regulatory inhibitor subunit 2 [Source:NCBI gene;Acc:100156975]
chr5:75001499-75001603	chr5	75001499	75001603	105	6	-0.885897	-1	E	B	B	E vs B	H	0.0137924	1	Intron (ENSSSCT00000000868.4/ENSSSCG00000000801.4, intron 3 of 6)	5	74917638	75406367	488730	1	ENSSSCG00000000801	ENSSSCT00000037269.2	83861	TMEM117	100524623	transmembrane protein 117 [Source:NCBI gene;Acc:100524623]
chr17:60989258-60989400	chr17	60989258	60989400	143	6	-4.09218	-1	E	B	B	E vs B	H	0.0139747	1	Intron (ENSSSCT00000022675.3/ENSSSCG00000025784.3, intron 2 of 15)	17	60959274	61454191	494918	1	ENSSSCG00000025784	ENSSSCT00000022675.3	29984	CDH4	100626354	cadherin 4 [Source:NCBI gene;Acc:100626354]
chr15:105936001-105936310	chr15	105936001	105936310	310	6	-3.66531	-1	BS	B	B	E vs BS	H	0.0168689	1	Distal Intergenic	15	105941553	105953040	11488	1	ENSSSCG00000046874	ENSSSCT00000084862.1	-5243		NA
chr3:22411258-22411387	chr3	22411258	22411387	130	6	-2.12598	-1	E	B	B	E vs B	H	0.0174848	1	Distal Intergenic	3	21995231	22383264	388034	2	ENSSSCG00000033674	ENSSSCT00000064783.1	-27994	PRKCB	100522792	protein kinase C beta [Source:NCBI gene;Acc:100522792]
chr17:18167077-18167305	chr17	18167077	18167305	229	6	-3.77753	-1	BS	B	B	E vs BS	C	0.0216691	1	Intron (ENSSSCT00000007729.4/ENSSSCG00000007058.4, intron 3 of 37)	17	18061873	18064089	2217	2	ENSSSCG00000051089	ENSSSCT00000076952.1	-102988		NA
chr10:24718731-24719008	chr10	24718731	24719008	278	6	-3.05363	-1	E	B	B	E vs B	C	0.0222363	0.907689	Distal Intergenic	10	24638704	24669846	31143	2	ENSSSCG00000010926	ENSSSCT00000011958.4	-48885	SYT2	100511582	synaptotagmin 2 [Source:NCBI gene;Acc:100511582]
chr1:123024711-123025031	chr1	123024711	123025031	321	6	-2.48841	-1	BS	B	B	E vs BS	H	0.0236567	1	Distal Intergenic	1	123102009	123359649	257641	1	ENSSSCG00000004658	ENSSSCT00000005143.4	-76978	FBN1	414836	fibrillin 1 [Source:NCBI gene;Acc:414836]
chr11:3057599-3057775	chr11	3057599	3057775	177	6	-2.51514	-1	E	B	B	E vs B	H	0.0245038	1	Distal Intergenic	11	2806674	3047354	240681	2	ENSSSCG00000009293	ENSSSCT00000055071.2	-10245		100522756	spermatogenesis associated 13 [Source:NCBI gene;Acc:100522756]
chr13:42015868-42016034	chr13	42015868	42016034	167	6	-1.90038	-1	BS	B	B	E vs BS	C	0.0246359	1	Intron (ENSSSCT00000074575.1/ENSSSCG00000035818.2, intron 1 of 5)	13	42073453	42077472	4020	1	ENSSSCG00000045616	ENSSSCT00000071056.1	-57419		NA
chr4:10699894-10700004	chr4	10699894	10700004	111	6	1.65024	1	BS	B	BS	E vs BS	C	0.024954	1	Intron (ENSSSCT00000056592.2/ENSSSCG00000005961.4, intron 2 of 9)	4	10648280	10689374	41095	2	ENSSSCG00000005961	ENSSSCT00000052780.2	-10520		102165484	gasdermin-A-like [Source:NCBI gene;Acc:102165484]
chr5:78313212-78313426	chr5	78313212	78313426	215	6	-4.96618	-1	BN	B	B	E vs BN	H	0.0258537	1	Intron (ENSSSCT00000060829.2/ENSSSCG00000028397.3, intron 3 of 10)	5	78319332	78324900	5569	1	ENSSSCG00000028397	ENSSSCT00000038240.2	-5906	TMEM106C	100154789	transmembrane protein 106C [Source:NCBI gene;Acc:100154789]
chr1:272666642-272666785	chr1	272666642	272666785	144	6	-1.02746	-1	E	B	B	E vs B	H	0.0266164	1	Intron (ENSSSCT00000088578.1/ENSSSCG00000046003.1, intron 4 of 23)	1	272636532	272685927	49396	2	ENSSSCG00000046003	ENSSSCT00000088578.1	19142	TSC1	100154726	TSC complex subunit 1 [Source:NCBI gene;Acc:100154726]
chr12:28037582-28037831	chr12	28037582	28037831	250	6	-1.6191	-1	E	B	B	E vs B	H	0.0278884	1	Intron (ENSSSCT00000027811.3/ENSSSCG00000023169.4, intron 6 of 11)	12	28267482	28270069	2588	1	ENSSSCG00000044721	ENSSSCT00000091516.1	-229651		NA
chr7:49774562-49774715	chr7	49774562	49774715	154	6	1.97936	1	BS	B	BS	E vs BS	C	0.0279388	1	Intron (ENSSSCT00000049090.2/ENSSSCG00000038929.2, intron 23 of 27)	7	49814102	49814207	106	2	ENSSSCG00000018194	ENSSSCT00000019789.2	39492	U6	NA	U6 spliceosomal RNA [Source:RFAM;Acc:RF00026]
chr3:41357479-41357617	chr3	41357479	41357617	139	6	-4.26051	-1	BN	BS	BS	BS vs BN	C	0.0280673	0.84267	Intron (ENSSSCT00000023524.3/ENSSSCG00000023204.3, intron 3 of 10)	3	41344899	41393997	49099	1	ENSSSCG00000023204	ENSSSCT00000053343.2	12580	AXIN1	100523725	axin 1 [Source:NCBI gene;Acc:100523725]
chr12:15966202-15966383	chr12	15966202	15966383	182	6	-2.03369	-1	BS	B	B	E vs BS	C	0.0282143	1	Distal Intergenic	12	15969848	16052680	82833	1	ENSSSCG00000017299	ENSSSCT00000018835.4	-3465	MARCHF10	100515922	membrane associated ring-CH-type finger 10 [Source:NCBI gene;Acc:100515922]
chr10:59388405-59388677	chr10	59388405	59388677	273	6	-2.45131	-1	E	B	B	E vs B	C	0.0286694	0.907689	Intron (ENSSSCT00000026201.3/ENSSSCG00000011111.4, intron 2 of 10)	10	59205279	59455880	250602	2	ENSSSCG00000011111	ENSSSCT00000012160.4	67203	CAMK1D	100511150	calcium/calmodulin dependent protein kinase ID [Source:NCBI gene;Acc:100511150]
chr8:133722096-133722286	chr8	133722096	133722286	191	6	-4.03404	-1	BN	B	B	E vs BN	C	0.0287352	1	Intron (ENSSSCT00000010109.4/ENSSSCG00000009230.4, intron 2 of 67)	8	133665520	133937019	271500	1	ENSSSCG00000009230	ENSSSCT00000010109.4	56576	WDFY3	100523387	WD repeat and FYVE domain containing 3 [Source:NCBI gene;Acc:100523387]
chr15:124803671-124803881	chr15	124803671	124803881	211	6	-3.50414	-1	E	B	B	E vs B	H	0.0288758	1	Intron (ENSSSCT00000041444.2/ENSSSCG00000016223.4, intron 15 of 19)	15	124822990	124828992	6003	2	ENSSSCG00000042092	ENSSSCT00000071354.1	25111		NA
chr7:42170798-42170929	chr7	42170798	42170929	132	6	-3.61881	-1	E	B	B	E vs B	A	0.0290291	1	Distal Intergenic	7	42205108	42207250	2143	1	ENSSSCG00000041801	ENSSSCT00000080796.1	-34179		NA
chr12:56477978-56478142	chr12	56477978	56478142	165	6	-2.11041	-1	BS	B	B	E vs BS	A	0.0303895	1	Intron (ENSSSCT00000019611.4/ENSSSCG00000018016.4, intron 4 of 10)	12	56464848	56464927	80	1	ENSSSCG00000019009	ENSSSCT00000020604.3	13130	ssc-mir-744	100498754	ssc-mir-744 [Source:miRBase;Acc:MI0014769]
chr6:49320330-49320520	chr6	49320330	49320520	191	6	-2.80608	-1	E	B	B	E vs B	C	0.0313576	0.907689	Promoter (1-2kb)	6	49318673	49328002	9330	1	ENSSSCG00000003016	ENSSSCT00000003349.4	1657	CCDC97	100738128	coiled-coil domain containing 97 [Source:NCBI gene;Acc:100738128]
chr12:19676857-19677215	chr12	19676857	19677215	359	6	-3.53257	-1	BS	B	B	E vs BS	A	0.0332399	1	Intron (ENSSSCT00000078695.1/ENSSSCG00000050463.1, intron 1 of 1)	12	19681468	19681658	191	1	ENSSSCG00000040316	ENSSSCT00000056041.1	-4253	U2	NA	U2 spliceosomal RNA [Source:RFAM;Acc:RF00004]
chrX:20116493-20116612	chrX	20116493	20116612	120	6	2.75871	1	BS	B	BS	E vs BS	C	0.034989	1	Intron (ENSSSCT00000057918.2/ENSSSCG00000027652.4, intron 1 of 2)	19	20091896	20129561	37666	2	ENSSSCG00000027652	ENSSSCT00000057918.2	12949	KLHL15	100525794	kelch like family member 15 [Source:NCBI gene;Acc:100525794]
chr13:206574666-206574989	chr13	206574666	206574989	324	6	-2.04716	-1	E	B	B	E vs B	A	0.0350544	1	Intron (ENSSSCT00000043876.2/ENSSSCG00000022164.3, intron 9 of 9)	13	206505678	206520818	15141	2	ENSSSCG00000043549	ENSSSCT00000079911.1	-53848		NA
chr9:28677245-28677346	chr9	28677245	28677346	102	6	-1.47196	-1	BS	B	B	E vs BS	H	0.0357623	1	Distal Intergenic	9	28376726	28407774	31049	2	ENSSSCG00000014972	ENSSSCT00000037829.2	-269471	CCDC82	100518852	coiled-coil domain containing 82 [Source:NCBI gene;Acc:100518852]
chr1:153381222-153381430	chr1	153381222	153381430	209	6	-2.36653	-1	E	B	B	E vs B	C	0.0362539	0.907689	Intron (ENSSSCT00000065685.2/ENSSSCG00000028977.3, intron 1 of 7)	1	152997319	153393403	396085	2	ENSSSCG00000028977	ENSSSCT00000065685.2	11973	DOK6	100517871	docking protein 6 [Source:NCBI gene;Acc:100517871]
chr4:48910292-48910675	chr4	48910292	48910675	384	6	-1.58481	-1	BN	B	B	E vs BN	A	0.0365955	0.994627	Distal Intergenic	4	48556967	48862986	306020	1	ENSSSCG00000006132	ENSSSCT00000048791.2	353325	MMP16	100153257	matrix metallopeptidase 16 [Source:NCBI gene;Acc:100153257]
chr17:43829689-43829851	chr17	43829689	43829851	163	6	-4.35405	-1	BN	BS	BS	BS vs BN	A	0.0381139	0.767659	Exon (ENSSSCT00000008048.4/ENSSSCG00000007356.4, exon 2 of 31)	17	43817859	43844555	26697	1	ENSSSCG00000007356	ENSSSCT00000045203.2	11830	PLCG1	100152497	phospholipase C gamma 1 [Source:NCBI gene;Acc:100152497]
chr3:41357480-41357618	chr3	41357480	41357618	139	6	-4.14735	-1	BN	B	B	E vs BN	C	0.0385776	1	Intron (ENSSSCT00000023524.3/ENSSSCG00000023204.3, intron 3 of 10)	3	41344899	41393997	49099	1	ENSSSCG00000023204	ENSSSCT00000053343.2	12581	AXIN1	100523725	axin 1 [Source:NCBI gene;Acc:100523725]
chr6:74039377-74039520	chr6	74039377	74039520	144	6	-3.49233	-1	E	B	B	E vs B	A	0.0389007	1	Intron (ENSSSCT00000065955.2/ENSSSCG00000037676.2, intron 3 of 16)	6	74220519	74226992	6474	2	ENSSSCG00000043303	ENSSSCT00000076179.1	187472		NA
chr3:31674790-31674887	chr3	31674790	31674887	98	6	1.20009	1	BN	B	BN	E vs BN	H	0.0397299	1	Intron (ENSSSCT00000008655.3/ENSSSCG00000007899.3, intron 23 of 65)	3	31606214	31783471	177258	1	ENSSSCG00000007899	ENSSSCT00000008655.3	68576		102157603	uncharacterized LOC102157603 [Source:NCBI gene;Acc:102157603]
chr13:192442264-192442408	chr13	192442264	192442408	145	6	-4.03271	-1	BN	B	B	E vs BN	C	0.0413314	1	Distal Intergenic	13	192406280	192423413	17134	2	ENSSSCG00000026761	ENSSSCT00000023076.3	-18851	CCT8	100623886	chaperonin containing TCP1 subunit 8 [Source:NCBI gene;Acc:100623886]
chr12:19666573-19666932	chr12	19666573	19666932	360	6	-3.52149	-1	BS	B	B	E vs BS	A	0.0416085	1	Promoter (1-2kb)	12	19662120	19668622	6503	2	ENSSSCG00000051405	ENSSSCT00000079949.1	1690		NA
chr15:119910312-119910441	chr15	119910312	119910441	130	6	-1.30969	-1	E	B	B	E vs B	H	0.0416515	1	Distal Intergenic	15	119884799	119888660	3862	1	ENSSSCG00000045844	ENSSSCT00000087067.1	25513		NA
chr13:70068423-70068730	chr13	70068423	70068730	308	6	1.48139	1	BS	B	BS	E vs BS	H	0.0421855	1	Intron (ENSSSCT00000061954.2/ENSSSCG00000011599.4, intron 21 of 21)	13	70004729	70088719	83991	1	ENSSSCG00000011599	ENSSSCT00000061810.2	63694	GRIP2	100513882	glutamate receptor interacting protein 2 [Source:NCBI gene;Acc:100513882]
chr1:270597048-270597460	chr1	270597048	270597460	413	6	-2.4689	-1	E	B	B	E vs B	H	0.0431757	1	Distal Intergenic	1	270627228	270638283	11056	1	ENSSSCG00000042995	ENSSSCT00000077893.1	-29768		NA
chr6:49320329-49320521	chr6	49320329	49320521	193	6	-4.13897	-1	BN	BS	BS	BS vs BN	H	0.0432099	0.98038	Promoter (1-2kb)	6	49318673	49328002	9330	1	ENSSSCG00000003016	ENSSSCT00000003349.4	1656	CCDC97	100738128	coiled-coil domain containing 97 [Source:NCBI gene;Acc:100738128]
chr7:19887700-19887797	chr7	19887700	19887797	98	6	-1.36312	-1	BS	B	B	E vs BS	H	0.0433205	1	Intron (ENSSSCT00000075719.1/ENSSSCG00000001099.4, intron 10 of 13)	7	19866398	19869709	3312	1	ENSSSCG00000045593	ENSSSCT00000073568.1	21302		NA
chr2:127883119-127883328	chr2	127883119	127883328	210	6	-4.0602	-1	BS	B	B	E vs BS	H	0.0435759	1	Distal Intergenic	2	127888405	127921670	33266	2	ENSSSCG00000046335	ENSSSCT00000083998.1	38342		NA
chr7:74649137-74649418	chr7	74649137	74649418	282	6	-3.94613	-1	BN	B	B	E vs BN	H	0.043661	1	Exon (ENSSSCT00000075166.1/ENSSSCG00000050445.1, exon 3 of 3)	7	74649170	74655123	5954	2	ENSSSCG00000050445	ENSSSCT00000075166.1	5705		NA
chr13:71689356-71689476	chr13	71689356	71689476	121	6	-1.26766	-1	E	B	B	E vs B	A	0.0437239	1	Intron (ENSSSCT00000077390.1/ENSSSCG00000011616.4, intron 2 of 24)	13	71672733	71730399	57667	1	ENSSSCG00000011616	ENSSSCT00000012713.4	16623	COPG1	100516936	COPI coat complex subunit gamma 1 [Source:NCBI gene;Acc:100516936]
chr3:1777081-1777227	chr3	1777081	1777227	147	6	-3.62524	-1	E	B	B	E vs B	H	0.0448388	1	Promoter (<=1kb)	3	1776157	1777520	1364	2	ENSSSCG00000007569	ENSSSCT00000008304.2	293	GRIFIN	100270691	galectin-related inter-fiber protein [Source:NCBI gene;Acc:100270691]
chr12:19687143-19687507	chr12	19687143	19687507	365	6	-3.43906	-1	BS	B	B	E vs BS	A	0.0448713	1	Promoter (<=1kb)	12	19686375	19689180	2806	1	ENSSSCG00000050447	ENSSSCT00000077796.1	768		NA
chr5:71997231-71997423	chr5	71997231	71997423	193	6	-1.54696	-1	BS	B	B	E vs BS	C	0.0453237	1	Distal Intergenic	5	71929415	71937694	8280	2	ENSSSCG00000047044	ENSSSCT00000075451.1	-59537		NA
chr9:10054029-10054169	chr9	10054029	10054169	141	6	-2.75439	-1	E	B	B	E vs B	H	0.0482817	1	Exon (ENSSSCT00000049180.2/ENSSSCG00000034102.2, exon 3 of 8)	9	10047997	10068464	20468	1	ENSSSCG00000034102	ENSSSCT00000041030.2	6032	DGAT2	100294675	diacylglycerol O-acyltransferase 2 [Source:NCBI gene;Acc:100294675]
chr8:132536122-132536230	chr8	132536122	132536230	109	6	1.69328	1	E	B	E	E vs B	H	0.0483799	1	Intron (ENSSSCT00000010107.4/ENSSSCG00000009228.5, intron 4 of 14)	8	132469972	132751937	281966	1	ENSSSCG00000009228	ENSSSCT00000078910.1	66150	MAPK10	100521736	mitogen-activated protein kinase 10 [Source:NCBI gene;Acc:100521736]
chr5:75001499-75001606	chr5	75001499	75001606	108	6	-0.797207	-1	BN	B	B	E vs BN	H	0.0485942	1	Intron (ENSSSCT00000000868.4/ENSSSCG00000000801.4, intron 3 of 6)	5	74917638	75406367	488730	1	ENSSSCG00000000801	ENSSSCT00000037269.2	83861	TMEM117	100524623	transmembrane protein 117 [Source:NCBI gene;Acc:100524623]
chr10:53131240-53131356	chr10	53131240	53131356	117	6	-2.015	-1	E	B	B	E vs B	C	0.0491122	0.907689	Intron (ENSSSCT00000062642.2/ENSSSCG00000011085.4, intron 12 of 22)	10	53163536	53165398	1863	1	ENSSSCG00000050840	ENSSSCT00000079318.1	-32180		NA
chr11:25218381-25218612	chr11	25218381	25218612	232	7	-2.11925	-1	E	B	B	E vs B	H	1.27534e-05	0.0418246	Intron (ENSSSCT00000038025.2/ENSSSCG00000029837.3, intron 19 of 42)	11	25064795	25435650	370856	1	ENSSSCG00000029837	ENSSSCT00000067807.1	153586	VWA8	100511470	von Willebrand factor A domain containing 8 [Source:NCBI gene;Acc:100511470]
chr14:74716726-74717017	chr14	74716726	74717017	292	7	-5.61156	-1	BN	B	B	E vs BN	H	2.1571e-05	0.0488446	Intron (ENSSSCT00000011250.4/ENSSSCG00000010278.4, intron 57 of 77)	14	74666624	74693281	26658	2	ENSSSCG00000010280	ENSSSCT00000011252.4	-23445	VSIR	100154373	V-set immunoregulatory receptor [Source:NCBI gene;Acc:100154373]
chr15:13727-13979	chr15	13727	13979	253	7	3.86606	1	BN	BS	BN	BS vs BN	C	0.000672662	0.137559	Distal Intergenic	15	40019	49722	9704	1	ENSSSCG00000047217	ENSSSCT00000079867.1	-26040		NA
chr1:164188785-164188914	chr1	164188785	164188914	130	7	-3.53054	-1	E	B	B	E vs B	C	0.00143473	0.907689	Intron (ENSSSCT00000005450.4/ENSSSCG00000004939.4, intron 1 of 22)	1	163894278	164134656	240379	2	ENSSSCG00000004939	ENSSSCT00000064802.2	-54129	MEGF11	100515463	multiple EGF like domains 11 [Source:NCBI gene;Acc:100515463]
chr3:117796324-117796533	chr3	117796324	117796533	210	7	-2.68307	-1	BS	B	B	E vs BS	H	0.00197179	0.899613	Distal Intergenic	3	117800934	117811702	10769	2	ENSSSCG00000008599	ENSSSCT00000009410.4	15169		100523732	b(0,+)-type amino acid transporter 1-like [Source:NCBI gene;Acc:100523732]
chr14:1036185-1036303	chr14	1036185	1036303	119	7	-4.41393	-1	BS	B	B	E vs BS	H	0.00210043	0.899613	Intron (ENSSSCT00000033039.3/ENSSSCG00000009584.5, intron 2 of 19)	14	968302	1045407	77106	2	ENSSSCG00000009584	ENSSSCT00000033344.3	9104	SEMA4D	100152598	semaphorin 4D [Source:NCBI gene;Acc:100152598]
chr12:29731430-29731646	chr12	29731430	29731646	217	7	1.93324	1	E	B	E	E vs B	H	0.00318997	1	Distal Intergenic	12	30161525	30164306	2782	1	ENSSSCG00000017599	ENSSSCT00000019160.5	-429879	KIF2B	100520975	kinesin family member 2B [Source:NCBI gene;Acc:100520975]
chr1:265791041-265791221	chr1	265791041	265791221	181	7	-2.79302	-1	E	B	B	E vs B	C	0.00377755	0.907689	Intron (ENSSSCT00000006156.4/ENSSSCG00000005598.4, intron 2 of 16)	1	265714211	265867058	152848	2	ENSSSCG00000005598	ENSSSCT00000044592.2	75837	SCAI	100515704	suppressor of cancer cell invasion [Source:NCBI gene;Acc:100515704]
chr3:124268808-124268919	chr3	124268808	124268919	112	7	1.30081	1	BS	B	BS	E vs BS	H	0.00400379	1	Promoter (1-2kb)	3	124265979	124270911	4933	2	ENSSSCG00000047736	ENSSSCT00000083567.1	1992		NA
chr13:52528733-52528942	chr13	52528733	52528942	210	7	-1.24799	-1	BS	B	B	E vs BS	H	0.00422611	1	Promoter (1-2kb)	13	52348584	52527235	178652	2	ENSSSCG00000027675	ENSSSCT00000053409.2	-1498	FOXP1	100525716	forkhead box P1 [Source:NCBI gene;Acc:100525716]
chr1:1922110-1922258	chr1	1922110	1922258	149	7	-2.29072	-1	BN	B	B	E vs BN	A	0.00655718	0.994627	Distal Intergenic	1	1930020	1958139	28120	1	ENSSSCG00000027404	ENSSSCT00000004444.4	-7762	UNC93A	100514930	unc-93 homolog A [Source:NCBI gene;Acc:100514930]
chr9:22189670-22189873	chr9	22189670	22189873	204	7	-3.76621	-1	E	B	B	E vs B	H	0.00720295	1	Intron (ENSSSCT00000026894.3/ENSSSCG00000029865.3, intron 3 of 9)	9	21916815	22436063	519249	2	ENSSSCG00000029865	ENSSSCT00000026894.3	246190	GRM5	102161751	glutamate metabotropic receptor 5 [Source:NCBI gene;Acc:102161751]
chr7:3628417-3628594	chr7	3628417	3628594	178	7	1.26212	1	E	B	E	E vs B	C	0.00723267	0.907689	Distal Intergenic	7	3682567	3687264	4698	2	ENSSSCG00000026211	ENSSSCT00000084722.1	58670	NRN1	100155948	neuritin 1 [Source:NCBI gene;Acc:100155948]
chrX:80652821-80653258	chrX	80652821	80653258	438	7	1.02121	1	BS	B	BS	E vs BS	H	0.00801657	1	Intron (ENSSSCT00000075564.1/ENSSSCG00000042267.1, intron 1 of 1)	19	80573276	80768828	195553	2	ENSSSCG00000042267	ENSSSCT00000075564.1	115570		NA
chr9:10958821-10958988	chr9	10958821	10958988	168	7	1.34517	1	BS	B	BS	E vs BS	C	0.00852155	1	Intron (ENSSSCT00000067346.1/ENSSSCG00000032723.2, intron 2 of 16)	9	10955814	10956612	799	1	ENSSSCG00000014872	ENSSSCT00000016225.4	3007		NA
chr7:3628417-3628593	chr7	3628417	3628593	177	7	1.37894	1	BS	B	BS	E vs BS	C	0.0117472	1	Distal Intergenic	7	3682567	3687264	4698	2	ENSSSCG00000026211	ENSSSCT00000084722.1	58671	NRN1	100155948	neuritin 1 [Source:NCBI gene;Acc:100155948]
chr10:46032052-46032241	chr10	46032052	46032241	190	7	-2.71312	-1	BN	B	B	E vs BN	A	0.0118467	0.994627	Intron (ENSSSCT00000012089.4/ENSSSCG00000011045.4, intron 10 of 14)	10	45980111	46062701	82591	1	ENSSSCG00000011045	ENSSSCT00000012089.4	51941	MINDY3	100525772	MINDY lysine 48 deubiquitinase 3 [Source:NCBI gene;Acc:100525772]
chr1:66319278-66319500	chr1	66319278	66319500	223	7	-4.06895	-1	BS	B	B	E vs BS	C	0.0121662	1	Intron (ENSSSCT00000028667.3/ENSSSCG00000004349.4, intron 7 of 7)	1	66232181	66309616	77436	2	ENSSSCG00000004349	ENSSSCT00000004805.4	-9662	FAXC	100152047	coenzyme Q3, methyltransferase [Source:NCBI gene;Acc:100152047]
chr4:34273257-34273368	chr4	34273257	34273368	112	7	-3.42344	-1	E	B	B	E vs B	C	0.0122338	0.907689	Distal Intergenic	4	34261786	34266139	4354	2	ENSSSCG00000050730	ENSSSCT00000081250.1	-7118		NA
chr2:71859947-71860141	chr2	71859947	71860141	195	7	-2.80114	-1	E	B	B	E vs B	C	0.0132303	0.907689	Intron (ENSSSCT00000014817.4/ENSSSCG00000013566.4, intron 2 of 20)	2	71797204	71936139	138936	1	ENSSSCG00000013566	ENSSSCT00000014815.4	62743	INSR	396755	insulin receptor [Source:NCBI gene;Acc:396755]
chr12:33433483-33433718	chr12	33433483	33433718	236	7	-4.07748	-1	BN	B	B	E vs BN	H	0.0135376	1	Distal Intergenic	12	33396473	33411441	14969	1	ENSSSCG00000034994	ENSSSCT00000053504.2	37010	AKAP1	100533549	A-kinase anchoring protein 1 [Source:NCBI gene;Acc:100533549]
chr14:73581657-73581873	chr14	73581657	73581873	217	7	-0.964577	-1	E	B	B	E vs B	A	0.016684	1	Intron (ENSSSCT00000058514.2/ENSSSCG00000036446.2, intron 27 of 45)	14	73564947	73654982	90036	1	ENSSSCG00000010272	ENSSSCT00000072680.1	16710	ADAMTS14	100153539	ADAM metallopeptidase with thrombospondin type 1 motif 14 [Source:NCBI gene;Acc:100153539]
chr12:38672753-38673080	chr12	38672753	38673080	328	7	-4.44676	-1	BN	BS	BS	BS vs BN	H	0.0167337	0.98038	Intron (ENSSSCT00000019259.4/ENSSSCG00000017694.4, intron 36 of 52)	12	38608621	38608727	107	1	ENSSSCG00000032484	ENSSSCT00000026382.2	64132	U6	NA	U6 spliceosomal RNA [Source:RFAM;Acc:RF00026]
chr16:73103122-73103234	chr16	73103122	73103234	113	7	0.901419	1	BN	B	BN	E vs BN	C	0.0171538	1	Intron (ENSSSCT00000088383.1/ENSSSCG00000017095.4, intron 9 of 15)	16	72988805	72991296	2492	1	ENSSSCG00000044901	ENSSSCT00000084066.1	114317		NA
chr1:164188784-164188918	chr1	164188784	164188918	135	7	-4.47048	-1	BN	B	B	E vs BN	C	0.0172102	1	Intron (ENSSSCT00000005450.4/ENSSSCG00000004939.4, intron 1 of 22)	1	163894278	164134656	240379	2	ENSSSCG00000004939	ENSSSCT00000064802.2	-54128	MEGF11	100515463	multiple EGF like domains 11 [Source:NCBI gene;Acc:100515463]
chr1:265791041-265791227	chr1	265791041	265791227	187	7	-4.30054	-1	BN	B	B	E vs BN	C	0.0172565	1	Intron (ENSSSCT00000006156.4/ENSSSCG00000005598.4, intron 2 of 16)	1	265714211	265867058	152848	2	ENSSSCG00000005598	ENSSSCT00000044592.2	75831	SCAI	100515704	suppressor of cancer cell invasion [Source:NCBI gene;Acc:100515704]
chr2:26839636-26839881	chr2	26839636	26839881	246	7	-4.10432	-1	BN	B	B	E vs BN	C	0.0181426	1	Intron (ENSSSCT00000063553.2/ENSSSCG00000013305.4, intron 14 of 18)	2	26786172	26826992	40821	2	ENSSSCG00000013304	ENSSSCT00000014530.4	-12644	NAT10	100511365	N-acetyltransferase 10 [Source:NCBI gene;Acc:100511365]
chr18:50395048-50395183	chr18	50395048	50395183	136	7	1.29735	1	E	B	E	E vs B	C	0.0191219	0.907689	3' UTR	18	50385147	50399855	14709	1	ENSSSCG00000016733	ENSSSCT00000018215.4	9901		100511728	NAC alpha domain containing [Source:NCBI gene;Acc:100511728]
chr4:14228288-14228458	chr4	14228288	14228458	171	7	-4.45513	-1	BN	B	B	E vs BN	H	0.0201871	1	Distal Intergenic	4	14234488	14236950	2463	2	ENSSSCG00000042392	ENSSSCT00000076520.1	8492		NA
chr16:69664163-69664281	chr16	69664163	69664281	119	7	-3.99685	-1	BN	B	B	E vs BN	A	0.0208784	0.994627	Distal Intergenic	16	69332793	69655380	322588	2	ENSSSCG00000022569	ENSSSCT00000042645.2	-8783	GRIA1	100623647	glutamate ionotropic receptor AMPA type subunit 1 [Source:NCBI gene;Acc:100623647]
chr14:132972369-132972698	chr14	132972369	132972698	330	7	-2.21694	-1	E	B	B	E vs B	A	0.0210189	1	Distal Intergenic	14	132887437	132894674	7238	1	ENSSSCG00000041864	ENSSSCT00000068740.1	84932		NA
chr6:76184389-76184527	chr6	76184389	76184527	139	7	3.18201	1	E	B	E	E vs B	A	0.0210237	1	Intron (ENSSSCT00000031460.3/ENSSSCG00000003486.4, intron 21 of 27)	6	76155514	76229305	73792	1	ENSSSCG00000003486	ENSSSCT00000050296.2	28875	ARHGEF10L	100525994	Rho guanine nucleotide exchange factor 10 like [Source:NCBI gene;Acc:100525994]
chr4:109398063-109398240	chr4	109398063	109398240	178	7	-4.2782	-1	BN	B	B	E vs BN	H	0.0217013	1	Distal Intergenic	4	109405619	109436465	30847	1	ENSSSCG00000043393	ENSSSCT00000074129.1	-7379		NA
chr12:33433484-33433718	chr12	33433484	33433718	235	7	-2.63375	-1	BS	B	B	E vs BS	H	0.0221659	1	Distal Intergenic	12	33396473	33411441	14969	1	ENSSSCG00000034994	ENSSSCT00000053504.2	37011	AKAP1	100533549	A-kinase anchoring protein 1 [Source:NCBI gene;Acc:100533549]
chr2:26839638-26839881	chr2	26839638	26839881	244	7	-1.8733	-1	E	B	B	E vs B	C	0.0222373	0.907689	Intron (ENSSSCT00000063553.2/ENSSSCG00000013305.4, intron 14 of 18)	2	26786172	26826992	40821	2	ENSSSCG00000013304	ENSSSCT00000014530.4	-12646	NAT10	100511365	N-acetyltransferase 10 [Source:NCBI gene;Acc:100511365]
chr17:57624195-57624547	chr17	57624195	57624547	353	7	-2.38495	-1	E	B	B	E vs B	C	0.0232713	0.907689	Intron (ENSSSCT00000086690.1/ENSSSCG00000007501.5, intron 2 of 6)	17	57584956	57675986	91031	2	ENSSSCG00000007501	ENSSSCT00000033617.3	51439	BMP7	492315	bone morphogenetic protein 7 [Source:NCBI gene;Acc:492315]
chrY:2567839-2568035	chrY	2567839	2568035	197	7	-2.58818	-1	BN	B	B	E vs BN	H	0.024285	1	Exon (ENSSSCT00000071761.1/ENSSSCG00000042901.1, exon 3 of 3)	20	2540846	2570245	29400	1	ENSSSCG00000046496	ENSSSCT00000076056.1	26993		NA
chr2:140754287-140754393	chr2	140754287	140754393	107	7	-3.49855	-1	E	B	B	E vs B	H	0.024439	1	5' UTR	2	140803120	140809495	6376	2	ENSSSCG00000034989	ENSSSCT00000043673.2	55102	LRRTM2	100524309	leucine rich repeat transmembrane neuronal 2 [Source:NCBI gene;Acc:100524309]
chr2:15869293-15869505	chr2	15869293	15869505	213	7	-2.2228	-1	BS	B	B	E vs BS	A	0.0249045	1	Intron (ENSSSCT00000042777.1/ENSSSCG00000013257.4, intron 10 of 16)	2	15858854	15886378	27525	2	ENSSSCG00000013257	ENSSSCT00000039071.2	16873	ATG13	100516128	autophagy related 13 [Source:NCBI gene;Acc:100516128]
chr1:164188786-164188913	chr1	164188786	164188913	128	7	-3.00407	-1	BS	B	B	E vs BS	C	0.0250327	1	Intron (ENSSSCT00000005450.4/ENSSSCG00000004939.4, intron 1 of 22)	1	163894278	164134656	240379	2	ENSSSCG00000004939	ENSSSCT00000064802.2	-54130	MEGF11	100515463	multiple EGF like domains 11 [Source:NCBI gene;Acc:100515463]
chr14:136130487-136130753	chr14	136130487	136130753	267	7	2.49046	1	E	B	E	E vs B	A	0.0255369	1	Distal Intergenic	14	136257807	136741882	484076	1	ENSSSCG00000035045	ENSSSCT00000050919.2	-127054	DOCK1	100524831	dedicator of cytokinesis 1 [Source:NCBI gene;Acc:100524831]
chr1:261378095-261378275	chr1	261378095	261378275	181	7	-1.49731	-1	E	B	B	E vs B	H	0.0270216	1	3' UTR	1	261377866	261407701	29836	2	ENSSSCG00000036639	ENSSSCT00000061214.2	29426	STOM	100627513	stomatin [Source:NCBI gene;Acc:100627513]
chr4:10699884-10700014	chr4	10699884	10700014	131	7	1.27393	1	E	B	E	E vs B	A	0.0273904	1	Intron (ENSSSCT00000056592.2/ENSSSCG00000005961.4, intron 2 of 9)	4	10648280	10689374	41095	2	ENSSSCG00000005961	ENSSSCT00000052780.2	-10510		102165484	gasdermin-A-like [Source:NCBI gene;Acc:102165484]
chr15:36422889-36423191	chr15	36422889	36423191	303	7	-2.2441	-1	E	B	B	E vs B	H	0.0275035	1	Distal Intergenic	15	36470972	36471080	109	2	ENSSSCG00000023144	ENSSSCT00000020647.2	47889	U6	NA	U6 spliceosomal RNA [Source:RFAM;Acc:RF00026]
chr3:35515475-35515743	chr3	35515475	35515743	269	7	-2.89768	-1	BS	B	B	E vs BS	H	0.0293975	1	Intron (ENSSSCT00000085808.1/ENSSSCG00000007917.4, intron 4 of 16)	3	34941315	35356027	414713	2	ENSSSCG00000007917	ENSSSCT00000090416.1	-159448	RBFOX1	100522863	RNA binding fox-1 homolog 1 [Source:NCBI gene;Acc:100522863]
chr15:139883780-139883913	chr15	139883780	139883913	134	7	-2.46484	-1	BS	B	B	E vs BS	H	0.0295142	1	3' UTR	15	139881221	139887258	6038	2	ENSSSCG00000016378	ENSSSCT00000017835.4	3345	PASK	100512374	PAS domain containing serine/threonine kinase [Source:NCBI gene;Acc:100512019]
chr7:3628419-3628595	chr7	3628419	3628595	177	7	1.33786	1	BN	B	BN	E vs BN	C	0.0297669	1	Distal Intergenic	7	3682567	3687264	4698	2	ENSSSCG00000026211	ENSSSCT00000084722.1	58669	NRN1	100155948	neuritin 1 [Source:NCBI gene;Acc:100155948]
chr18:46594007-46594305	chr18	46594007	46594305	299	7	-4.16664	-1	BN	BS	BS	BS vs BN	A	0.030252	0.767659	Intron (ENSSSCT00000088319.1/ENSSSCG00000041810.1, intron 2 of 2)	18	46600600	46603207	2608	2	ENSSSCG00000050521	ENSSSCT00000084655.1	8902		NA
chr7:75310374-75310568	chr7	75310374	75310568	195	7	-1.20197	-1	E	B	B	E vs B	H	0.0305412	1	Promoter (1-2kb)	7	75306223	75309178	2956	2	ENSSSCG00000050634	ENSSSCT00000088995.1	-1196		NA
chr14:132972371-132972696	chr14	132972371	132972696	326	7	-2.24652	-1	E	B	B	E vs B	H	0.031239	1	Distal Intergenic	14	132887437	132894674	7238	1	ENSSSCG00000041864	ENSSSCT00000068740.1	84934		NA
chr9:136716410-136716666	chr9	136716410	136716666	257	7	-2.77793	-1	E	B	B	E vs B	H	0.0314154	1	Promoter (2-3kb)	9	136714285	136714392	108	2	ENSSSCG00000020248	ENSSSCT00000021843.2	-2018	U6	NA	U6 spliceosomal RNA [Source:RFAM;Acc:RF00026]
chr11:25218387-25218611	chr11	25218387	25218611	225	7	-1.25373	-1	BS	B	B	E vs BS	H	0.031488	1	Intron (ENSSSCT00000038025.2/ENSSSCG00000029837.3, intron 19 of 42)	11	25064795	25435650	370856	1	ENSSSCG00000029837	ENSSSCT00000067807.1	153592	VWA8	100511470	von Willebrand factor A domain containing 8 [Source:NCBI gene;Acc:100511470]
chr14:48837257-48837414	chr14	48837257	48837414	158	7	-2.71387	-1	BN	B	B	E vs BN	H	0.0328341	1	Intron (ENSSSCT00000034375.3/ENSSSCG00000031037.3, intron 3 of 4)	14	48828945	48829250	306	1	ENSSSCG00000048391	ENSSSCT00000035276.3	8312		NA
chr10:42443008-42443327	chr10	42443008	42443327	320	7	-3.44679	-1	E	B	B	E vs B	C	0.0330361	0.907689	Distal Intergenic	10	42453178	42455280	2103	2	ENSSSCG00000050266	ENSSSCT00000069960.1	11953		NA
chr16:55477202-55477384	chr16	55477202	55477384	183	7	-2.68628	-1	BN	BS	BS	BS vs BN	A	0.0341362	0.767659	Intron (ENSSSCT00000058669.2/ENSSSCG00000035456.2, intron 5 of 23)	16	55508208	55512167	3960	2	ENSSSCG00000050258	ENSSSCT00000072744.1	34783		NA
chr1:268926611-268926973	chr1	268926611	268926973	363	7	-3.56721	-1	BS	B	B	E vs BS	A	0.0346662	1	Distal Intergenic	1	268936025	269002254	66230	1	ENSSSCG00000005654	ENSSSCT00000059280.2	-9052	SPTAN1	100049693	spectrin alpha, non-erythrocytic 1 [Source:NCBI gene;Acc:100049693]
chr8:1556526-1556704	chr8	1556526	1556704	179	7	-2.69948	-1	E	B	B	E vs B	H	0.0350435	1	Promoter (1-2kb)	8	1533424	1554625	21202	2	ENSSSCG00000008691	ENSSSCT00000074864.1	-1901	TNIP2	100518977	TNFAIP3 interacting protein 2 [Source:NCBI gene;Acc:100518977]
chr15:47282877-47282988	chr15	47282877	47282988	112	7	0.916894	1	E	B	E	E vs B	A	0.0355554	1	Distal Intergenic	15	47207722	47278315	70594	1	ENSSSCG00000045907	ENSSSCT00000089212.1	75155	ADAM2	397006	ADAM metallopeptidase domain 2 [Source:NCBI gene;Acc:397006]
chr11:16052169-16052328	chr11	16052169	16052328	160	7	-1.18821	-1	BS	B	B	E vs BS	A	0.0356291	1	Distal Intergenic	11	16008665	16034395	25731	1	ENSSSCG00000041795	ENSSSCT00000068115.1	43504	TMEM272	106505279	uncharacterized LOC106505279 [Source:NCBI gene;Acc:106505279]
chr5:1311289-1311438	chr5	1311289	1311438	150	7	-3.54638	-1	E	B	B	E vs B	C	0.0372814	0.907689	Distal Intergenic	5	1299355	1304600	5246	2	ENSSSCG00000042193	ENSSSCT00000082556.1	-6689		106506827	uncharacterized LOC106506827 [Source:NCBI gene;Acc:106506827]
chr8:44051225-44051354	chr8	44051225	44051354	130	7	-2.86506	-1	E	B	B	E vs B	H	0.0374497	1	Exon (ENSSSCT00000090095.1/ENSSSCG00000045736.1, exon 3 of 4)	8	44033184	44034984	1801	2	ENSSSCG00000044849	ENSSSCT00000079387.1	-16241		NA
chr1:1922103-1922255	chr1	1922103	1922255	153	7	-1.15094	-1	BS	B	B	E vs BS	A	0.0377496	1	Distal Intergenic	1	1930020	1958139	28120	1	ENSSSCG00000027404	ENSSSCT00000004444.4	-7765	UNC93A	100514930	unc-93 homolog A [Source:NCBI gene;Acc:100514930]
chr6:98789110-98789358	chr6	98789110	98789358	249	7	-3.78535	-1	BS	B	B	E vs BS	C	0.0377799	1	Intron (ENSSSCT00000061083.2/ENSSSCG00000003682.4, intron 2 of 10)	6	98697170	98767044	69875	2	ENSSSCG00000003682	ENSSSCT00000056135.2	-22066	ANKRD12	100519490	ankyrin repeat domain 12 [Source:NCBI gene;Acc:100519490]
chr10:45227487-45227601	chr10	45227487	45227601	115	7	1.06302	1	BN	B	BN	E vs BN	H	0.0379561	1	Intron (ENSSSCT00000012086.4/ENSSSCG00000011042.4, intron 8 of 8)	10	45153125	45157562	4438	1	ENSSSCG00000044626	ENSSSCT00000084395.1	74362		NA
chr2:56357683-56358025	chr2	56357683	56358025	343	7	-1.67656	-1	BN	B	B	E vs BN	H	0.0382935	1	Distal Intergenic	2	56314658	56315587	930	2	ENSSSCG00000036683	ENSSSCT00000061150.2	-42096	OR14K1	100624150	olfactory receptor 14K1-like [Source:NCBI gene;Acc:100624150]
chr15:31354819-31354969	chr15	31354819	31354969	151	7	-3.45784	-1	BS	B	B	E vs BS	C	0.0386707	1	Promoter (2-3kb)	15	31357387	31361205	3819	1	ENSSSCG00000043488	ENSSSCT00000084362.1	-2418		NA
chr14:73581658-73581872	chr14	73581658	73581872	215	7	-1.01112	-1	BS	B	B	E vs BS	A	0.0389525	1	Intron (ENSSSCT00000058514.2/ENSSSCG00000036446.2, intron 27 of 45)	14	73564947	73654982	90036	1	ENSSSCG00000010272	ENSSSCT00000072680.1	16711	ADAMTS14	100153539	ADAM metallopeptidase with thrombospondin type 1 motif 14 [Source:NCBI gene;Acc:100153539]
chr6:51706249-51706375	chr6	51706249	51706375	127	7	-1.6884	-1	E	B	B	E vs B	H	0.039546	1	Intron (ENSSSCT00000041497.2/ENSSSCG00000036132.2, intron 5 of 8)	6	51700507	51712422	11916	2	ENSSSCG00000036132	ENSSSCT00000087584.1	6047	CKM	397264	creatine kinase, M-type [Source:NCBI gene;Acc:397264]
chr4:34273256-34273367	chr4	34273256	34273367	112	7	-3.04073	-1	E	B	B	E vs B	A	0.0398885	1	Distal Intergenic	4	34261786	34266139	4354	2	ENSSSCG00000050730	ENSSSCT00000081250.1	-7117		NA
chr15:68381962-68382162	chr15	68381962	68382162	201	7	-1.33959	-1	BS	B	B	E vs BS	A	0.0406966	1	Intron (ENSSSCT00000027600.3/ENSSSCG00000015893.4, intron 3 of 28)	15	68370814	68375817	5004	2	ENSSSCG00000044131	ENSSSCT00000067941.1	-6145		NA
chr11:46132320-46132523	chr11	46132320	46132523	204	7	-2.49073	-1	E	B	B	E vs B	H	0.0409115	1	Intron (ENSSSCT00000043538.2/ENSSSCG00000025130.3, intron 6 of 9)	11	46063553	46068197	4645	1	ENSSSCG00000042165	ENSSSCT00000066887.1	68767		NA
chr15:12874-13185	chr15	12874	13185	312	7	1.00551	1	BN	BS	BN	BS vs BN	C	0.0416043	0.84267	Distal Intergenic	15	40019	49722	9704	1	ENSSSCG00000047217	ENSSSCT00000079867.1	-26834		NA
chr10:24799139-24799232	chr10	24799139	24799232	94	7	-0.671478	-1	E	B	B	E vs B	H	0.041623	1	Intron (ENSSSCT00000011960.4/ENSSSCG00000010928.4, intron 2 of 26)	10	24805127	24806354	1228	1	ENSSSCG00000038360	ENSSSCT00000053400.1	-5895		NA
chr13:48018-48423	chr13	48018	48423	406	7	0.897807	1	BS	B	BS	E vs BS	C	0.0425117	1	Distal Intergenic	13	284506	289470	4965	2	ENSSSCG00000046931	ENSSSCT00000085232.1	241047		NA
chr13:201167162-201167362	chr13	201167162	201167362	201	7	-3.5072	-1	BS	B	B	E vs BS	A	0.0425999	1	Distal Intergenic	13	201067069	201159954	92886	1	ENSSSCG00000030480	ENSSSCT00000059892.2	100093	DYRK1A	100514684	dual specificity tyrosine phosphorylation regulated kinase 1A [Source:NCBI gene;Acc:100514684]
chr10:67190961-67191060	chr10	67190961	67191060	100	7	1.90263	1	E	B	E	E vs B	H	0.0426746	1	Distal Intergenic	10	67195312	67203720	8409	1	ENSSSCG00000051189	ENSSSCT00000079541.1	-4252		NA
chr3:25959911-25960179	chr3	25959911	25960179	269	7	-3.36599	-1	BS	B	B	E vs BS	A	0.0436574	1	Intron (ENSSSCT00000045763.2/ENSSSCG00000034720.2, intron 6 of 8)	3	26021688	26035571	13884	1	ENSSSCG00000025203	ENSSSCT00000027076.3	-61509	KNOP1	100622638	lysine rich nucleolar protein 1 [Source:NCBI gene;Acc:100622638]
chr7:117111922-117112105	chr7	117111922	117112105	184	7	1.47766	1	E	B	E	E vs B	H	0.043726	1	Distal Intergenic	7	117242689	117290374	47686	1	ENSSSCG00000033807	ENSSSCT00000048034.2	-130584		100154278	chromosome 7 C14orf132 homolog [Source:NCBI gene;Acc:100154278]
chr17:57624195-57624558	chr17	57624195	57624558	364	7	-4.2713	-1	BN	B	B	E vs BN	C	0.0438689	1	Intron (ENSSSCT00000086690.1/ENSSSCG00000007501.5, intron 2 of 6)	17	57584956	57675986	91031	2	ENSSSCG00000007501	ENSSSCT00000033617.3	51428	BMP7	492315	bone morphogenetic protein 7 [Source:NCBI gene;Acc:492315]
chr5:90994983-90995273	chr5	90994983	90995273	291	7	-2.74601	-1	BS	B	B	E vs BS	H	0.0447056	1	Intron (ENSSSCT00000044658.2/ENSSSCG00000035790.2, intron 6 of 10)	5	90877875	90883614	5740	2	ENSSSCG00000051747	ENSSSCT00000088922.1	-111369		NA
chr2:13384242-13384646	chr2	13384242	13384646	405	7	-3.93253	-1	BN	B	B	E vs BN	H	0.0450409	1	Promoter (<=1kb)	2	13370924	13384808	13885	2	ENSSSCG00000031163	ENSSSCT00000054852.2	162		110259259	smoothelin like 1 [Source:NCBI gene;Acc:110259259]
chr6:74679398-74679550	chr6	74679398	74679550	153	7	-3.58285	-1	E	B	B	E vs B	C	0.0461491	0.907689	Exon (ENSSSCT00000003842.4/ENSSSCG00000003458.4, exon 6 of 8)	6	74674836	74681309	6474	1	ENSSSCG00000003458	ENSSSCT00000003842.4	4562	CTRC	100520743	EF-hand domain family member D2 [Source:NCBI gene;Acc:100520743]
chr11:46132319-46132523	chr11	46132319	46132523	205	7	-3.9652	-1	BS	B	B	E vs BS	H	0.0461697	1	Intron (ENSSSCT00000043538.2/ENSSSCG00000025130.3, intron 6 of 9)	11	46063553	46068197	4645	1	ENSSSCG00000042165	ENSSSCT00000066887.1	68766		NA
chr13:202860473-202860752	chr13	202860473	202860752	280	7	-3.7354	-1	BS	B	B	E vs BS	H	0.0481361	1	Intron (ENSSSCT00000025909.3/ENSSSCG00000021042.3, intron 11 of 47)	13	202777305	202896479	119175	2	ENSSSCG00000021042	ENSSSCT00000037062.2	35727	BRWD1	100738890	proteasome assembly chaperone 1 [Source:NCBI gene;Acc:100625573]
chr12:34505996-34506153	chr12	34505996	34506153	158	7	1.95652	1	E	B	E	E vs B	A	0.048277	1	Intron (ENSSSCT00000019197.5/ENSSSCG00000017635.5, intron 10 of 19)	12	34499141	34512183	13043	2	ENSSSCG00000017635	ENSSSCT00000019197.5	6030	MKS1	100514538	MKS transition zone complex subunit 1 [Source:NCBI gene;Acc:100514538]
chr12:999866-999972	chr12	999866	999972	107	7	-2.7181	-1	E	B	B	E vs B	H	0.0482894	1	Exon (ENSSSCT00000045296.2/ENSSSCG00000040727.2, exon 10 of 16)	12	991757	994745	2989	1	ENSSSCG00000049515	ENSSSCT00000072327.1	8109		110255926	centromere protein X [Source:NCBI gene;Acc:110255926]
chr11:74570604-74570846	chr11	74570604	74570846	243	7	1.7744	1	BN	B	BN	E vs BN	H	0.0488696	1	Distal Intergenic	11	74494622	74513195	18574	2	ENSSSCG00000048569	ENSSSCT00000069532.1	-57409		NA
chr12:59916484-59916578	chr12	59916484	59916578	95	7	-1.74802	-1	BN	B	B	E vs BN	H	0.0499689	1	Distal Intergenic	12	59920770	59935894	15125	1	ENSSSCG00000018042	ENSSSCT00000019637.3	-4192	SLC47A2	100525483	multidrug and toxin extrusion protein 2 [Source:NCBI gene;Acc:100525483]
chr3:44664646-44664752	chr3	44664646	44664752	107	8	1.98256	1	BS	B	BS	E vs BS	C	0.000199032	0.327308	Distal Intergenic	3	44679618	44683598	3981	2	ENSSSCG00000043043	ENSSSCT00000086520.1	18846		NA
chr14:62947288-62947509	chr14	62947288	62947509	222	8	-3.02948	-1	BS	B	B	E vs BS	A	0.00327614	1	Distal Intergenic	14	62623280	62925849	302570	2	ENSSSCG00000010209	ENSSSCT00000085465.1	-21439	FAM13C	100525364	family with sequence similarity 13 member C [Source:NCBI gene;Acc:100525364]
chr4:81781444-81781662	chr4	81781444	81781662	219	8	1.01175	1	E	B	E	E vs B	H	0.00443747	1	Intron (ENSSSCT00000072130.1/ENSSSCG00000006294.4, intron 10 of 10)	4	81775412	81777586	2175	2	ENSSSCG00000046173	ENSSSCT00000086644.1	-3858		NA
chr3:10550515-10550719	chr3	10550515	10550719	205	8	-2.89316	-1	BN	B	B	E vs BN	A	0.00461504	0.994627	Intron (ENSSSCT00000008443.4/ENSSSCG00000007700.4, intron 12 of 28)	3	10524080	10573447	49368	1	ENSSSCG00000007700	ENSSSCT00000008443.4	26435	HIP1	100523598	huntingtin interacting protein 1 [Source:NCBI gene;Acc:100523598]
chr4:127623876-127624035	chr4	127623876	127624035	160	8	-2.96345	-1	BS	B	B	E vs BS	H	0.00461959	1	Intron (ENSSSCT00000045662.2/ENSSSCG00000006927.4, intron 6 of 22)	4	127553042	127559577	6536	2	ENSSSCG00000045373	ENSSSCT00000081958.1	-64299		NA
chr6:2036279-2036706	chr6	2036279	2036706	428	8	-4.59086	-1	BS	B	B	E vs BS	H	0.00643394	1	Distal Intergenic	6	2017618	2023241	5624	2	ENSSSCG00000045654	ENSSSCT00000066642.1	-13038		NA
chr6:70686708-70687057	chr6	70686708	70687057	350	8	-2.70949	-1	E	B	B	E vs B	C	0.00887466	0.907689	Intron (ENSSSCT00000003774.4/ENSSSCG00000003402.4, intron 7 of 13)	6	70675815	70692679	16865	1	ENSSSCG00000003402	ENSSSCT00000069463.1	10893	PGD	397546	phosphogluconate dehydrogenase [Source:NCBI gene;Acc:397546]
chr2:137240560-137240734	chr2	137240560	137240734	175	8	-4.52907	-1	BN	BS	BS	BS vs BN	H	0.0103964	0.98038	Distal Intergenic	2	137198870	137206979	8110	2	ENSSSCG00000036741	ENSSSCT00000040101.2	-33581	PITX1	100689266	paired like homeodomain 1 [Source:NCBI gene;Acc:100689266]
chr11:1950941-1951053	chr11	1950941	1951053	113	8	3.10874	1	E	B	E	E vs B	A	0.0107367	1	Distal Intergenic	11	1964571	2053236	88666	1	ENSSSCG00000044350	ENSSSCT00000073560.1	-13518		NA
chr14:139231117-139231339	chr14	139231117	139231339	223	8	-0.977476	-1	E	B	B	E vs B	H	0.011902	1	Distal Intergenic	14	139294274	139300247	5974	1	ENSSSCG00000041578	ENSSSCT00000070494.1	-62935		NA
chr10:63415937-63416183	chr10	63415937	63416183	247	8	1.69702	1	E	B	E	E vs B	H	0.012069	1	Distal Intergenic	10	63367660	63388859	21200	2	ENSSSCG00000011125	ENSSSCT00000038381.2	-27078	GATA3	733631	GATA binding protein 3 [Source:NCBI gene;Acc:733631]
chr3:18666841-18667048	chr3	18666841	18667048	208	8	-2.94592	-1	E	B	B	E vs B	H	0.0140147	1	Distal Intergenic	3	18644726	18651720	6995	2	ENSSSCG00000042584	ENSSSCT00000084195.1	-15121		NA
chr14:62947288-62947508	chr14	62947288	62947508	221	8	-2.32428	-1	BS	B	B	E vs BS	C	0.0155127	1	Distal Intergenic	14	62623280	62925849	302570	2	ENSSSCG00000010209	ENSSSCT00000085465.1	-21439	FAM13C	100525364	family with sequence similarity 13 member C [Source:NCBI gene;Acc:100525364]
chr14:51527614-51527890	chr14	51527614	51527890	277	8	-3.73296	-1	BS	B	B	E vs BS	A	0.0164156	1	Distal Intergenic	14	51518235	51520421	2187	2	ENSSSCG00000010139	ENSSSCT00000011100.4	-7193	CCDC188	100153473	coiled-coil domain containing 188 [Source:NCBI gene;Acc:100153473]
chr6:42839774-42839893	chr6	42839774	42839893	120	8	-1.26144	-1	E	B	B	E vs B	A	0.0166574	1	Intron (ENSSSCT00000030848.3/ENSSSCG00000022312.3, intron 9 of 14)	6	42815527	42819654	4128	1	ENSSSCG00000040905	ENSSSCT00000028553.3	24247	FAAP24	100621643	FA core complex associated protein 24 [Source:NCBI gene;Acc:100621643]
chr2:121492440-121492584	chr2	121492440	121492584	145	8	1.01774	1	E	B	E	E vs B	H	0.0167056	1	Distal Intergenic	2	121937032	121941200	4169	1	ENSSSCG00000043774	ENSSSCT00000090410.1	-444448		NA
chr1:108443043-108443164	chr1	108443043	108443164	122	8	-2.05764	-1	BN	B	B	E vs BN	A	0.0172544	0.994627	Intron (ENSSSCT00000029412.3/ENSSSCG00000028737.3, intron 10 of 13)	1	108414815	108415163	349	2	ENSSSCG00000040895	ENSSSCT00000048671.1	-27880		NA
chr1:931762-932006	chr1	931762	932006	245	8	-4.00167	-1	BS	B	B	E vs BS	A	0.0173611	1	Distal Intergenic	1	919553	924558	5006	2	ENSSSCG00000035661	ENSSSCT00000078633.1	-7204		NA
chr9:42279430-42280027	chr9	42279430	42280027	598	8	-3.62625	-1	E	B	B	E vs B	C	0.0175227	0.907689	Distal Intergenic	9	42203677	42211305	7629	1	ENSSSCG00000029043	ENSSSCT00000023761.2	75753		NA
chr2:30745509-30745762	chr2	30745509	30745762	254	8	-2.53091	-1	BS	B	B	E vs BS	A	0.0188045	1	Distal Intergenic	2	30605564	30613452	7889	1	ENSSSCG00000013330	ENSSSCT00000014557.2	139945	KCNA4	100037947	potassium voltage-gated channel subfamily A member 4 [Source:NCBI gene;Acc:100037947]
chrY:5185389-5185563	chrY	5185389	5185563	175	8	-2.9196	-1	BN	BS	BS	BS vs BN	H	0.0200887	0.98038	Distal Intergenic	20	5020114	5036300	16187	1	ENSSSCG00000032135	ENSSSCT00000054823.2	165275		110257903	granulocyte-macrophage colony-stimulating factor receptor subunit alpha-like [Source:NCBI gene;Acc:110257903]
chr7:38985167-38985397	chr7	38985167	38985397	231	8	-4.36051	-1	BN	B	B	E vs BN	C	0.0218644	1	Distal Intergenic	7	38997985	39000720	2736	1	ENSSSCG00000047823	ENSSSCT00000072420.1	-12588		NA
chr6:57593446-57593832	chr6	57593446	57593832	387	8	-2.89824	-1	BN	B	B	E vs BN	H	0.0220289	1	Intron (ENSSSCT00000054658.1/ENSSSCG00000037023.1, intron 1 of 1)	6	57586978	57618604	31627	1	ENSSSCG00000037023	ENSSSCT00000054658.1	6468		NA
chr13:48791676-48791976	chr13	48791676	48791976	301	8	-3.65164	-1	BS	B	B	E vs BS	H	0.0229255	1	Intron (ENSSSCT00000056249.2/ENSSSCG00000011501.4, intron 10 of 11)	13	48824678	49090418	265741	2	ENSSSCG00000011501	ENSSSCT00000039772.2	298442	SUCLG2	397026	succinate-CoA ligase GDP-forming subunit beta [Source:NCBI gene;Acc:397026]
chr18:3255432-3255665	chr18	3255432	3255665	234	8	-2.60044	-1	E	B	B	E vs B	C	0.0246881	0.907689	Intron (ENSSSCT00000017884.4/ENSSSCG00000016423.4, intron 3 of 20)	18	3148481	3319824	171344	2	ENSSSCG00000016423	ENSSSCT00000017884.4	64159	DPP6	100621864	dipeptidyl peptidase like 6 [Source:NCBI gene;Acc:100621864]
chr13:6011-6422	chr13	6011	6422	412	8	-4.00763	-1	BN	B	B	E vs BN	C	0.0248435	1	Distal Intergenic	13	284506	289470	4965	2	ENSSSCG00000046931	ENSSSCT00000085232.1	283048		NA
chr18:54950734-54950954	chr18	54950734	54950954	221	8	-1.96129	-1	BS	B	B	E vs BS	C	0.0259203	1	Intron (ENSSSCT00000038955.2/ENSSSCG00000037764.2, intron 3 of 9)	18	54748386	55139228	390843	2	ENSSSCG00000037764	ENSSSCT00000038955.2	188274	POU6F2	100622573	POU class 6 homeobox 2 [Source:NCBI gene;Acc:100622573]
chr8:89108608-89108765	chr8	89108608	89108765	158	8	-1.70514	-1	BN	B	B	E vs BN	C	0.0291707	1	Distal Intergenic	8	89321491	89335395	13905	1	ENSSSCG00000032749	ENSSSCT00000052546.2	-212726	PCDH18	110262155	protocadherin 18 [Source:NCBI gene;Acc:110262155]
chr13:78914162-78914645	chr13	78914162	78914645	484	8	-2.49042	-1	E	B	B	E vs B	C	0.0298929	0.907689	Promoter (1-2kb)	13	78861024	78916112	55089	2	ENSSSCG00000027467	ENSSSCT00000046301.2	1467	DZIP1L	106505696	DAZ interacting zinc finger protein 1 like [Source:NCBI gene;Acc:106505696]
chr16:26099471-26099630	chr16	26099471	26099630	160	8	0.775295	1	BS	B	BS	E vs BS	H	0.0303547	1	Distal Intergenic	16	26023684	26084652	60969	2	ENSSSCG00000016861	ENSSSCT00000018364.4	-14819	C6	100037952	complement C6 [Source:NCBI gene;Acc:100037952]
chr13:95657787-95657943	chr13	95657787	95657943	157	8	-3.9503	-1	BS	B	B	E vs BS	H	0.0330808	1	Downstream (<1kb)	13	95406827	95643193	236367	2	ENSSSCG00000026718	ENSSSCT00000052117.2	-14594	PLCH1	100627163	phospholipase C eta 1 [Source:NCBI gene;Acc:100627163]
chr14:49432460-49432609	chr14	49432460	49432609	150	8	-0.741805	-1	E	B	B	E vs B	H	0.0331357	1	Intron (ENSSSCT00000043122.2/ENSSSCG00000010053.4, intron 14 of 16)	14	49468862	49485841	16980	1	ENSSSCG00000010054	ENSSSCT00000011015.4	-36253	ADORA2A	503661	adenosine A2a receptor [Source:NCBI gene;Acc:503661]
chr8:80904926-80905036	chr8	80904926	80905036	111	8	0.720757	1	E	B	E	E vs B	A	0.0339272	1	Intron (ENSSSCT00000009888.4/ENSSSCG00000009029.4, intron 3 of 21)	8	80675001	81024492	349492	2	ENSSSCG00000009029	ENSSSCT00000009888.4	119456	ARHGAP10	100521464	Rho GTPase activating protein 10 [Source:NCBI gene;Acc:100521464]
chr13:202244182-202244345	chr13	202244182	202244345	164	8	-1.70886	-1	BS	B	B	E vs BS	A	0.0343065	1	Intron (ENSSSCT00000043733.2/ENSSSCG00000022318.3, intron 1 of 10)	13	202000985	202302577	301593	2	ENSSSCG00000022318	ENSSSCT00000043733.2	58232	ERG	100625364	ETS transcription factor ERG [Source:NCBI gene;Acc:100625364]
chr2:71859911-71860144	chr2	71859911	71860144	234	8	-3.7816	-1	BS	B	B	E vs BS	C	0.0347802	1	Intron (ENSSSCT00000014817.4/ENSSSCG00000013566.4, intron 2 of 20)	2	71797204	71936139	138936	1	ENSSSCG00000013566	ENSSSCT00000014815.4	62707	INSR	396755	insulin receptor [Source:NCBI gene;Acc:396755]
chr6:660965-661075	chr6	660965	661075	111	8	1.21738	1	BN	B	BN	E vs BN	A	0.0356379	0.994627	Downstream (2-3kb)	6	636350	652165	15816	2	ENSSSCG00000002642	ENSSSCT00000037606.2	-8800	CDH15	100523671	cadherin 15 [Source:NCBI gene;Acc:100523671]
chr16:26099471-26099596	chr16	26099471	26099596	126	8	0.821881	1	BN	B	BN	E vs BN	H	0.0378915	1	Distal Intergenic	16	26023684	26084652	60969	2	ENSSSCG00000016861	ENSSSCT00000018364.4	-14819	C6	100037952	complement C6 [Source:NCBI gene;Acc:100037952]
chr13:206451895-206452027	chr13	206451895	206452027	133	8	-4.38036	-1	BN	BS	BS	BS vs BN	A	0.0385548	0.767659	Downstream (2-3kb)	13	206436268	206439188	2921	2	ENSSSCG00000041918	ENSSSCT00000077839.1	-12707		NA
chr6:150842568-150842710	chr6	150842568	150842710	143	8	-2.73374	-1	BN	B	B	E vs BN	C	0.0390865	1	Intron (ENSSSCT00000025523.3/ENSSSCG00000023243.3, intron 12 of 12)	6	150933854	150936073	2220	1	ENSSSCG00000051750	ENSSSCT00000086960.1	-91144		NA
chr12:12003828-12003951	chr12	12003828	12003951	124	8	2.47794	1	E	B	E	E vs B	H	0.0401538	1	Intron (ENSSSCT00000052467.2/ENSSSCG00000035402.2, intron 1 of 18)	12	11996417	12087976	91560	1	ENSSSCG00000035402	ENSSSCT00000052467.2	7411	RGS9	102166057	regulator of G protein signaling 9 [Source:NCBI gene;Acc:102166057]
chr15:130693346-130693516	chr15	130693346	130693516	171	8	-0.927052	-1	E	B	B	E vs B	C	0.0405345	0.907689	Intron (ENSSSCT00000017703.4/ENSSSCG00000016258.4, intron 1 of 12)	15	130414161	130754051	339891	2	ENSSSCG00000016258	ENSSSCT00000017703.4	60535	DNER	100518938	delta/notch like EGF repeat containing [Source:NCBI gene;Acc:100518938]
chr8:3908651-3908807	chr8	3908651	3908807	157	8	-1.19672	-1	E	B	B	E vs B	C	0.0419408	0.907689	Intron (ENSSSCT00000025950.3/ENSSSCG00000027349.3, intron 2 of 15)	8	3816137	3896590	80454	2	ENSSSCG00000027349	ENSSSCT00000061952.2	-12061		100622341	TBC1 domain family member 14 [Source:NCBI gene;Acc:100622341]
chrX:4743747-4743895	chrX	4743747	4743895	149	8	-4.00352	-1	BS	B	B	E vs BS	A	0.0428713	1	Intron (ENSSSCT00000090916.1/ENSSSCG00000044694.1, intron 3 of 8)	19	4702963	4734124	31162	2	ENSSSCG00000044839	ENSSSCT00000084944.1	-9623		NA
chr4:93572105-93572340	chr4	93572105	93572340	236	8	1.8583	1	E	B	E	E vs B	C	0.0447342	0.907689	Distal Intergenic	4	93581598	93616966	35369	1	ENSSSCG00000006482	ENSSSCT00000007100.4	-9258	MEF2D	100156714	myocyte enhancer factor 2D [Source:NCBI gene;Acc:100156714]
chr8:121374093-121374307	chr8	121374093	121374307	215	8	-4.11747	-1	BN	B	B	E vs BN	C	0.0455531	1	Distal Intergenic	8	121293007	121352460	59454	2	ENSSSCG00000009186	ENSSSCT00000010059.4	-21633	METAP1	100513747	methionyl aminopeptidase 1 [Source:NCBI gene;Acc:100513747]
chr8:2353916-2354058	chr8	2353916	2354058	143	8	-3.61598	-1	E	B	B	E vs B	H	0.0475947	1	Distal Intergenic	8	2320226	2321608	1383	1	ENSSSCG00000008703	ENSSSCT00000009522.3	33690	ADRA2C	733706	adrenoceptor alpha 2C [Source:NCBI gene;Acc:733706]
chr16:44629722-44629898	chr16	44629722	44629898	177	8	-2.1223	-1	BS	B	B	E vs BS	H	0.0478238	1	Distal Intergenic	16	44660131	44665905	5775	2	ENSSSCG00000041784	ENSSSCT00000081569.1	36007		NA
chr8:94989935-94990230	chr8	94989935	94990230	296	8	2.37619	1	E	B	E	E vs B	H	0.04879	1	Distal Intergenic	8	94746442	94943477	197036	2	ENSSSCG00000046902	ENSSSCT00000091245.1	-46458		NA
chr15:137697737-137697924	chr15	137697737	137697924	188	9	-5.17602	-1	BS	B	B	E vs BS	H	0.00153281	0.899613	Intron (ENSSSCT00000017788.4/ENSSSCG00000016335.4, intron 6 of 10)	15	137709322	137721806	12485	1	ENSSSCG00000026600	ENSSSCT00000076192.1	-11398	KLHL30	100623077	kelch like family member 30 [Source:NCBI gene;Acc:100623077]
chr10:23068905-23069174	chr10	23068905	23069174	270	9	-2.0622	-1	E	B	B	E vs B	H	0.00453751	1	Distal Intergenic	10	23036146	23039647	3502	2	ENSSSCG00000010911	ENSSSCT00000011941.3	-29258	ZNF281	100523859	zinc finger protein 281 [Source:NCBI gene;Acc:100523859]
chr3:20431451-20431822	chr3	20431451	20431822	372	9	-1.90527	-1	BS	B	B	E vs BS	C	0.00495772	1	Distal Intergenic	3	20450590	20450696	107	2	ENSSSCG00000019462	ENSSSCT00000021057.2	18874	U6	NA	U6 spliceosomal RNA [Source:RFAM;Acc:RF00026]
chr13:40498878-40499101	chr13	40498878	40499101	224	9	-4.4602	-1	BN	BS	BS	BS vs BN	A	0.00807922	0.767659	Intron (ENSSSCT00000082050.1/ENSSSCG00000011482.4, intron 16 of 16)	13	40445396	40452599	7204	1	ENSSSCG00000042261	ENSSSCT00000085612.1	53482		NA
chr16:79530074-79530207	chr16	79530074	79530207	134	9	1.19219	1	E	B	E	E vs B	A	0.00975288	1	Distal Intergenic	16	79538752	79557889	19138	1	ENSSSCG00000032698	ENSSSCT00000065219.2	-8545	TPPP	100144410	tubulin polymerization promoting protein [Source:NCBI gene;Acc:100144410]
chr11:3726440-3726697	chr11	3726440	3726697	258	9	-2.45745	-1	E	B	B	E vs B	H	0.0113706	1	Intron (ENSSSCT00000052770.2/ENSSSCG00000035421.2, intron 33 of 37)	11	3806297	3811594	5298	2	ENSSSCG00000030113	ENSSSCT00000028975.3	84897	SHISA2	100739731	shisa family member 2 [Source:NCBI gene;Acc:100739731]
chr13:205398458-205398544	chr13	205398458	205398544	87	9	-2.37583	-1	E	B	B	E vs B	H	0.0139903	1	Distal Intergenic	13	205392408	205395134	2727	1	ENSSSCG00000050415	ENSSSCT00000083505.1	6050		NA
chr4:5824704-5824842	chr4	5824704	5824842	139	9	-2.84944	-1	E	B	B	E vs B	C	0.0156101	0.907689	Promoter (<=1kb)	4	5824305	5830825	6521	1	ENSSSCG00000049175	ENSSSCT00000081707.1	399		NA
chr12:50852993-50853190	chr12	50852993	50853190	198	9	-1.75281	-1	E	B	B	E vs B	C	0.0162507	0.907689	3' UTR	12	50809559	50897279	87721	1	ENSSSCG00000017890	ENSSSCT00000057129.2	43434	PITPNM3	100524106	PITPNM family member 3 [Source:NCBI gene;Acc:100524106]
chr7:45809279-45809529	chr7	45809279	45809529	251	9	-4.75382	-1	BN	BS	BS	BS vs BN	A	0.0170422	0.767659	Intron (ENSSSCT00000001952.4/ENSSSCG00000001746.4, intron 35 of 66)	7	45447357	45925113	477757	2	ENSSSCG00000001746	ENSSSCT00000001952.4	115584	PKHD1	100517169	PKHD1 ciliary IPT domain containing fibrocystin/polyductin [Source:NCBI gene;Acc:100517169]
chr8:16676192-16676422	chr8	16676192	16676422	231	9	1.21535	1	BN	B	BN	E vs BN	H	0.0177693	1	Intron (ENSSSCT00000037721.2/ENSSSCG00000008753.4, intron 16 of 18)	8	16633059	16640147	7089	2	ENSSSCG00000043844	ENSSSCT00000089264.1	-36045		NA
chr7:93043649-93043906	chr7	93043649	93043906	258	9	-2.69019	-1	E	B	B	E vs B	C	0.018523	0.907689	Distal Intergenic	7	93068250	93081826	13577	2	ENSSSCG00000002307	ENSSSCT00000091532.1	37920	ERH	100152505	ERH mRNA splicing and mitosis factor [Source:NCBI gene;Acc:100152505]
chr12:26537299-26537467	chr12	26537299	26537467	169	9	1.06384	1	E	B	E	E vs B	A	0.0192846	1	Promoter (2-3kb)	12	26530548	26534647	4100	2	ENSSSCG00000041588	ENSSSCT00000084558.1	-2652		NA
chr10:26555155-26555331	chr10	26555155	26555331	177	9	-4.27764	-1	BS	B	B	E vs BS	C	0.0216251	1	Distal Intergenic	10	26627325	26703223	75899	1	ENSSSCG00000027312	ENSSSCT00000061670.2	-71994	PTCH1	100627504	patched 1 [Source:NCBI gene;Acc:100627504]
chr6:37476884-37477258	chr6	37476884	37477258	375	9	-3.97292	-1	BS	B	B	E vs BS	H	0.0217435	1	Intron (ENSSSCT00000030872.2/ENSSSCG00000026318.3, intron 6 of 7)	6	37443384	37505737	62354	1	ENSSSCG00000026318	ENSSSCT00000074215.1	33500	NETO2	100626670	neuropilin and tolloid like 2 [Source:NCBI gene;Acc:100626670]
chr12:54092801-54093042	chr12	54092801	54093042	242	9	-2.13931	-1	E	B	B	E vs B	H	0.0222811	1	Intron (ENSSSCT00000059342.2/ENSSSCG00000017993.4, intron 1 of 5)	12	54089472	54308355	218884	1	ENSSSCG00000017993	ENSSSCT00000041880.2	3329	NTN1	733599	netrin 1 [Source:NCBI gene;Acc:733599]
chr1:239227640-239228061	chr1	239227640	239228061	422	9	-3.41999	-1	E	B	B	E vs B	H	0.0227586	1	Intron (ENSSSCT00000005904.4/ENSSSCG00000045508.1, intron 13 of 55)	1	239209343	239368555	159213	1	ENSSSCG00000045508	ENSSSCT00000005904.4	18297	CCDC180	100154652	coiled-coil domain containing 180 [Source:NCBI gene;Acc:100154652]
chr1:87905994-87906337	chr1	87905994	87906337	344	9	-1.38508	-1	BS	B	B	E vs BS	C	0.0272979	1	Distal Intergenic	1	87812329	87814536	2208	1	ENSSSCG00000044832	ENSSSCT00000087982.1	93665		NA
chr8:16676190-16676422	chr8	16676190	16676422	233	9	1.06371	1	BS	B	BS	E vs BS	H	0.0274194	1	Intron (ENSSSCT00000037721.2/ENSSSCG00000008753.4, intron 16 of 18)	8	16633059	16640147	7089	2	ENSSSCG00000043844	ENSSSCT00000089264.1	-36043		NA
chr12:12378950-12379214	chr12	12378950	12379214	265	9	-1.88207	-1	BS	B	B	E vs BS	A	0.0277745	1	Distal Intergenic	12	12364600	12369517	4918	1	ENSSSCG00000043117	ENSSSCT00000085198.1	14350		NA
chr6:98386000-98386195	chr6	98386000	98386195	196	9	-3.38828	-1	E	B	B	E vs B	H	0.0281796	1	Promoter (<=1kb)	6	98278647	98385795	107149	2	ENSSSCG00000037264	ENSSSCT00000082358.1	-205	RAB31	100737127	RAB31, member RAS oncogene family [Source:NCBI gene;Acc:100737127]
chr6:59233152-59233281	chr6	59233152	59233281	130	9	-1.52989	-1	BN	B	B	E vs BN	A	0.0283877	0.994627	Intron (ENSSSCT00000025031.3/ENSSSCG00000026365.3, intron 3 of 7)	6	59214720	59237526	22807	2	ENSSSCG00000026365	ENSSSCT00000025031.3	4245		100517829	glycoprotein VI platelet [Source:NCBI gene;Acc:100517829]
chr2:137995208-137995387	chr2	137995208	137995387	180	9	-4.00326	-1	BS	B	B	E vs BS	H	0.0287209	1	Exon (ENSSSCT00000048434.2/ENSSSCG00000014311.4, exon 3 of 7)	2	137986826	138035582	48757	1	ENSSSCG00000014311	ENSSSCT00000015635.4	8382	SLC25A48	100518721	solute carrier family 25 member 48 [Source:NCBI gene;Acc:100518721]
chr4:95357814-95358246	chr4	95357814	95358246	433	9	-3.85086	-1	E	B	B	E vs B	H	0.0294329	1	Promoter (1-2kb)	4	95322426	95359883	37458	2	ENSSSCG00000027628	ENSSSCT00000083601.1	1637	IL6R	399522	interleukin 6 receptor [Source:NCBI gene;Acc:399522]
chr18:9550251-9550513	chr18	9550251	9550513	263	9	-1.86579	-1	E	B	B	E vs B	H	0.0316392	1	Promoter (<=1kb)	18	9546114	9550105	3992	2	ENSSSCG00000050648	ENSSSCT00000071507.1	-146		NA
chr6:19702001-19702192	chr6	19702001	19702192	192	9	-1.92611	-1	BS	B	B	E vs BS	H	0.0330102	1	Intron (ENSSSCT00000003112.4/ENSSSCG00000002812.4, intron 2 of 21)	6	19659989	19696073	36085	2	ENSSSCG00000002812	ENSSSCT00000067485.1	-5928	KIFC3	100514463	kinesin family member C3 [Source:NCBI gene;Acc:100514463]
chrX:121724068-121724249	chrX	121724068	121724249	182	9	-3.72641	-1	BN	B	B	E vs BN	C	0.0366187	1	Downstream (1-2kb)	19	121731280	121738385	7106	2	ENSSSCG00000046760	ENSSSCT00000067881.1	14136		NA
chr14:140622973-140623243	chr14	140622973	140623243	271	9	-3.71892	-1	E	B	B	E vs B	H	0.0373358	1	Intron (ENSSSCT00000011776.4/ENSSSCG00000010764.4, intron 8 of 10)	14	140635965	140657648	21684	1	ENSSSCG00000023681	ENSSSCT00000022988.3	-12722	PWWP2B	100154915	PWWP domain containing 2B [Source:NCBI gene;Acc:100154915]
chr7:99256043-99256204	chr7	99256043	99256204	162	9	-3.5343	-1	E	B	B	E vs B	A	0.0379006	1	Exon (ENSSSCT00000002653.4/ENSSSCG00000002386.4, exon 10 of 10)	7	99325569	99375430	49862	1	ENSSSCG00000002387	ENSSSCT00000041128.2	-69365	GPATCH2L	100153141	G-patch domain containing 2 like [Source:NCBI gene;Acc:100153141]
chr4:5824700-5824848	chr4	5824700	5824848	149	9	-3.82807	-1	BS	B	B	E vs BS	C	0.0389631	1	Promoter (<=1kb)	4	5824305	5830825	6521	1	ENSSSCG00000049175	ENSSSCT00000081707.1	395		NA
chr2:7615493-7615672	chr2	7615493	7615672	180	9	-2.98932	-1	E	B	B	E vs B	H	0.0399045	1	Exon (ENSSSCT00000073522.1/ENSSSCG00000043801.1, exon 2 of 2)	2	7615421	7618764	3344	2	ENSSSCG00000043801	ENSSSCT00000073522.1	3092		NA
chr8:40936066-40936196	chr8	40936066	40936196	131	9	3.10172	1	BS	B	BS	E vs BS	H	0.0431179	1	Distal Intergenic	8	40967493	41021441	53949	1	ENSSSCG00000008841	ENSSSCT00000009678.4	-31297	PDGFRA	100627123	platelet derived growth factor receptor alpha [Source:NCBI gene;Acc:100627123]
chr3:38591377-38591513	chr3	38591377	38591513	137	9	-4.07364	-1	BS	B	B	E vs BS	H	0.0440168	1	Exon (ENSSSCT00000086783.1/ENSSSCG00000007952.4, exon 16 of 19)	3	38593971	38609627	15657	2	ENSSSCG00000036527	ENSSSCT00000089497.1	18114	DNASE1	397051	deoxyribonuclease 1 [Source:NCBI gene;Acc:397051]
chr15:118504707-118504871	chr15	118504707	118504871	165	9	2.59917	1	E	B	E	E vs B	A	0.0441052	1	Intron (ENSSSCT00000017613.4/ENSSSCG00000016176.4, intron 1 of 3)	15	118480239	118587549	107311	2	ENSSSCG00000016176	ENSSSCT00000017613.4	82678	MARCHF4	100513956	membrane associated ring-CH-type finger 4 [Source:NCBI gene;Acc:100513956]
chr13:116021-116601	chr13	116021	116601	581	9	-1.10322	-1	BN	B	B	E vs BN	A	0.044307	0.994627	Distal Intergenic	13	284506	289470	4965	2	ENSSSCG00000046931	ENSSSCT00000085232.1	172869		NA
chr8:136514406-136514646	chr8	136514406	136514646	241	9	-2.32876	-1	BN	BS	BS	BS vs BN	A	0.0465231	0.767659	Intron (ENSSSCT00000058446.2/ENSSSCG00000029507.3, intron 3 of 15)	8	136504081	136595049	90969	1	ENSSSCG00000029507	ENSSSCT00000076621.1	10325	RASGEF1B	100337671	RasGEF domain family member 1B [Source:NCBI gene;Acc:100337671]
chrX:87178034-87178339	chrX	87178034	87178339	306	9	-2.27599	-1	E	B	B	E vs B	C	0.0476807	0.907689	Intron (ENSSSCT00000032289.3/ENSSSCG00000012551.5, intron 1 of 6)	19	87151020	87211600	60581	1	ENSSSCG00000012551	ENSSSCT00000073127.1	27014	RNF128	100515872	ring finger protein 128 [Source:NCBI gene;Acc:100515872]
chrX:22857571-22857865	chrX	22857571	22857865	295	9	-2.46079	-1	BS	B	B	E vs BS	H	0.0481579	1	Distal Intergenic	19	22972737	22977532	4796	2	ENSSSCG00000045720	ENSSSCT00000076076.1	119667		NA
chr9:63394321-63394466	chr9	63394321	63394466	146	10	1.25252	1	BS	B	BS	E vs BS	A	0.000979779	1	Distal Intergenic	9	63620228	63727022	106795	1	ENSSSCG00000026160	ENSSSCT00000023918.3	-225762	MROH9	100621049	maestro heat like repeat family member 9 [Source:NCBI gene;Acc:100621049]
chr7:51900893-51901006	chr7	51900893	51901006	114	10	2.59773	1	BN	B	BN	E vs BN	A	0.00405819	0.994627	Intron (ENSSSCT00000037824.2/ENSSSCG00000001801.4, intron 3 of 5)	7	51877354	51924869	47516	1	ENSSSCG00000001801	ENSSSCT00000002017.4	23539	BTBD1	100154013	BTB domain containing 1 [Source:NCBI gene;Acc:100154013]
chr5:4461442-4461766	chr5	4461442	4461766	325	10	-3.35895	-1	BS	B	B	E vs BS	H	0.00599763	1	Distal Intergenic	5	4399871	4450465	50595	2	ENSSSCG00000000021	ENSSSCT00000000022.4	-10977		100533202	Rho GTPase activating protein 8 [Source:NCBI gene;Acc:100533202]
chrX:3674994-3675229	chrX	3674994	3675229	236	10	-4.07946	-1	BN	B	B	E vs BN	H	0.00798874	1	Exon (ENSSSCT00000084131.1/ENSSSCG00000046856.1, exon 2 of 2)	19	3671006	3677732	6727	1	ENSSSCG00000046856	ENSSSCT00000084131.1	3988		NA
chr3:23352572-23353023	chr3	23352572	23353023	452	10	2.18021	1	E	B	E	E vs B	C	0.0084418	0.907689	Intron (ENSSSCT00000047856.2/ENSSSCG00000036475.2, intron 1 of 1)	3	23255961	23366219	110259	2	ENSSSCG00000036475	ENSSSCT00000047856.2	13196	HS3ST2	100522426	heparan sulfate-glucosamine 3-sulfotransferase 2 [Source:NCBI gene;Acc:100522426]
chr14:17122121-17122580	chr14	17122121	17122580	460	10	-3.88279	-1	E	B	B	E vs B	H	0.010409	1	Intron (ENSSSCT00000024965.3/ENSSSCG00000021805.3, intron 6 of 11)	14	17231477	17235105	3629	1	ENSSSCG00000045762	ENSSSCT00000074812.1	-108897		NA
chr5:4461441-4461741	chr5	4461441	4461741	301	10	-2.19167	-1	E	B	B	E vs B	H	0.0144616	1	Distal Intergenic	5	4399871	4450465	50595	2	ENSSSCG00000000021	ENSSSCT00000000022.4	-10976		100533202	Rho GTPase activating protein 8 [Source:NCBI gene;Acc:100533202]
chr5:4461439-4461740	chr5	4461439	4461740	302	10	-3.10833	-1	BN	B	B	E vs BN	H	0.0173056	1	Distal Intergenic	5	4399871	4450465	50595	2	ENSSSCG00000000021	ENSSSCT00000000022.4	-10974		100533202	Rho GTPase activating protein 8 [Source:NCBI gene;Acc:100533202]
chr13:195400765-195401096	chr13	195400765	195401096	332	10	-3.71916	-1	E	B	B	E vs B	H	0.0173447	1	Intron (ENSSSCT00000077606.1/ENSSSCG00000046366.1, intron 1 of 1)	13	195396426	195405818	9393	1	ENSSSCG00000046366	ENSSSCT00000077606.1	4339		NA
chr14:43206289-43206436	chr14	43206289	43206436	148	10	-3.27028	-1	E	B	B	E vs B	H	0.0173658	1	Promoter (2-3kb)	14	43208823	43220837	12015	1	ENSSSCG00000009955	ENSSSCT00000054484.2	-2387	CRYBB2	100736784	crystallin beta B2 [Source:NCBI gene;Acc:100736784]
chr3:40176002-40176146	chr3	40176002	40176146	145	10	-3.43752	-1	E	B	B	E vs B	C	0.0183882	0.907689	Promoter (1-2kb)	3	40174764	40177785	3022	1	ENSSSCG00000008013	ENSSSCT00000008781.3	1238	IGFALS	397322	insulin like growth factor binding protein acid labile subunit [Source:NCBI gene;Acc:397322]
chr14:6825746-6825914	chr14	6825746	6825914	169	10	1.05639	1	BN	B	BN	E vs BN	H	0.0208576	1	Intron (ENSSSCT00000010552.4/ENSSSCG00000009626.4, intron 13 of 17)	14	6834779	6848017	13239	1	ENSSSCG00000009625	ENSSSCT00000051092.2	-8865		100737811	PDZ and LIM domain 2 [Source:NCBI gene;Acc:100737811]
chr1:269028936-269029166	chr1	269028936	269029166	231	10	-2.27049	-1	E	B	B	E vs B	C	0.0231253	0.907689	Promoter (1-2kb)	1	268991410	269030458	39049	2	ENSSSCG00000005655	ENSSSCT00000006218.4	1292	WDR34	100513839	WD repeat domain 34 [Source:NCBI gene;Acc:100513839]
chr8:30500379-30500551	chr8	30500379	30500551	173	10	-1.55369	-1	BN	B	B	E vs BN	H	0.0231807	1	Intron (ENSSSCT00000009615.4/ENSSSCG00000008789.4, intron 14 of 35)	8	30466118	30489088	22971	1	ENSSSCG00000008789	ENSSSCT00000073411.1	34261	WDR19	100525651	WD repeat domain 19 [Source:NCBI gene;Acc:100525651]
chr14:82361476-82361932	chr14	82361476	82361932	457	10	-2.33305	-1	BS	B	B	E vs BS	C	0.0245415	1	Exon (ENSSSCT00000041992.2/ENSSSCG00000010341.4, exon 8 of 10)	14	82351135	82364661	13527	1	ENSSSCG00000010341	ENSSSCT00000042338.2	10341	TSPAN14	100154486	tetraspanin 14 [Source:NCBI gene;Acc:100154486]
chr14:118844342-118844672	chr14	118844342	118844672	331	10	1.09194	1	E	B	E	E vs B	A	0.0248759	1	Promoter (<=1kb)	14	118844903	118847228	2326	1	ENSSSCG00000042442	ENSSSCT00000087788.1	-231		NA
chr7:23129381-23129854	chr7	23129381	23129854	474	10	-3.88843	-1	BS	B	B	E vs BS	H	0.0294927	1	Intron (ENSSSCT00000035204.3/ENSSSCG00000001346.5, intron 1 of 23)	7	23126283	23143993	17711	1	ENSSSCG00000001346	ENSSSCT00000035204.3	3098	ABCF1	100144452	ATP binding cassette subfamily F member 1 [Source:NCBI gene;Acc:100144452]
chr5:10158802-10159091	chr5	10158802	10159091	290	10	-2.09558	-1	BN	B	B	E vs BN	H	0.0299889	1	Promoter (2-3kb)	5	10149062	10156210	7149	2	ENSSSCG00000033854	ENSSSCT00000088226.1	-2592	LGALS1	414915	galectin 1 [Source:NCBI gene;Acc:414915]
chr14:43206287-43206464	chr14	43206287	43206464	178	10	-4.20058	-1	BS	B	B	E vs BS	H	0.0346211	1	Promoter (2-3kb)	14	43208823	43220837	12015	1	ENSSSCG00000009955	ENSSSCT00000054484.2	-2359	CRYBB2	100736784	crystallin beta B2 [Source:NCBI gene;Acc:100736784]
chr11:1079662-1079852	chr11	1079662	1079852	191	10	-4.12633	-1	BN	BS	BS	BS vs BN	H	0.0348546	0.98038	Intron (ENSSSCT00000041442.2/ENSSSCG00000009276.4, intron 2 of 5)	11	1066797	1095050	28254	2	ENSSSCG00000009276	ENSSSCT00000041442.2	15198	XPO4	100738747	EEF1A lysine methyltransferase 1 [Source:NCBI gene;Acc:100738747]
chr2:5265385-5265594	chr2	5265385	5265594	210	10	-2.94193	-1	BN	B	B	E vs BN	C	0.0362144	1	Intron (ENSSSCT00000022488.3/ENSSSCG00000029637.3, intron 12 of 21)	2	5240388	5293429	53042	2	ENSSSCG00000029637	ENSSSCT00000042616.2	27835	KDM2A	100294703	lysine demethylase 2A [Source:NCBI gene;Acc:100294703]
chr17:30983499-30983670	chr17	30983499	30983670	172	10	-3.48337	-1	E	B	B	E vs B	A	0.0368453	1	Exon (ENSSSCT00000014235.4/ENSSSCG00000022815.3, exon 14 of 22)	17	30941754	30995685	53932	1	ENSSSCG00000022815	ENSSSCT00000081652.1	41745	PYGB	100621536	glycogen phosphorylase B [Source:NCBI gene;Acc:100621536]
chr13:121538-121949	chr13	121538	121949	412	10	-0.727633	-1	E	B	B	E vs B	A	0.0376446	1	Distal Intergenic	13	284506	289470	4965	2	ENSSSCG00000046931	ENSSSCT00000085232.1	167521		NA
chr12:1230439-1230687	chr12	1230439	1230687	249	10	-1.93155	-1	BS	B	B	E vs BS	C	0.0389975	1	Promoter (2-3kb)	12	1226691	1232741	6051	2	ENSSSCG00000034716	ENSSSCT00000062261.2	2054	CCDC137	100626340	coiled-coil domain containing 137 [Source:NCBI gene;Acc:100626340]
chr16:79583670-79583971	chr16	79583670	79583971	302	10	-3.06132	-1	E	B	B	E vs B	A	0.0409445	1	Intron (ENSSSCT00000056803.2/ENSSSCG00000031800.2, intron 1 of 11)	16	79559046	79591249	32204	2	ENSSSCG00000031800	ENSSSCT00000056803.2	7278	CEP72	106508683	centrosomal protein 72 [Source:NCBI gene;Acc:106508683]
chr1:252050009-252050310	chr1	252050009	252050310	302	10	-3.80252	-1	BS	B	B	E vs BS	H	0.0412478	1	Distal Intergenic	1	251811584	251979159	167576	2	ENSSSCG00000005457	ENSSSCT00000047545.2	-70850	LPAR1	100512581	lysophosphatidic acid receptor 1 [Source:NCBI gene;Acc:100512581]
chr10:63415911-63416181	chr10	63415911	63416181	271	10	1.92885	1	BS	B	BS	E vs BS	H	0.0482321	1	Distal Intergenic	10	63367660	63388859	21200	2	ENSSSCG00000011125	ENSSSCT00000038381.2	-27052	GATA3	733631	GATA binding protein 3 [Source:NCBI gene;Acc:733631]
chr12:56446339-56446564	chr12	56446339	56446564	226	10	-0.643584	-1	E	B	B	E vs B	C	0.0492695	0.907689	Intron (ENSSSCT00000019611.4/ENSSSCG00000018016.4, intron 2 of 10)	12	56455857	56516214	60358	1	ENSSSCG00000018016	ENSSSCT00000089384.1	-9293	MAP2K4	100520100	mitogen-activated protein kinase kinase 4 [Source:NCBI gene;Acc:100520100]
chr3:19045351-19045644	chr3	19045351	19045644	294	11	-4.67491	-1	BN	B	B	E vs BN	H	0.00102809	0.712467	Intron (ENSSSCT00000026157.3/ENSSSCG00000022785.3, intron 2 of 6)	3	18982296	18983553	1258	2	ENSSSCG00000007813	ENSSSCT00000008561.3	-61798		NA
chr16:79524500-79524613	chr16	79524500	79524613	114	11	-4.23605	-1	E	B	B	E vs B	H	0.00103651	0.844172	Exon (ENSSSCT00000049010.2/ENSSSCG00000040193.2, exon 14 of 14)	16	79538752	79557889	19138	1	ENSSSCG00000032698	ENSSSCT00000065219.2	-14139	TPPP	100144410	tubulin polymerization promoting protein [Source:NCBI gene;Acc:100144410]
chr13:201175732-201176031	chr13	201175732	201176031	300	11	-3.73076	-1	E	B	B	E vs B	H	0.00159233	0.903055	Distal Intergenic	13	201067069	201159954	92886	1	ENSSSCG00000030480	ENSSSCT00000059892.2	108663	DYRK1A	100514684	dual specificity tyrosine phosphorylation regulated kinase 1A [Source:NCBI gene;Acc:100514684]
chr4:76711854-76712243	chr4	76711854	76712243	390	11	-1.76698	-1	BS	B	B	E vs BS	H	0.00173796	0.899613	Promoter (<=1kb)	4	76711485	76713935	2451	1	ENSSSCG00000046735	ENSSSCT00000087715.1	369		NA
chr1:68918158-68918496	chr1	68918158	68918496	339	11	-1.78155	-1	E	B	B	E vs B	C	0.0022453	0.907689	Distal Intergenic	1	68057737	68679278	621542	1	ENSSSCG00000004361	ENSSSCT00000004819.4	860421	GRIK2	100516526	glutamate ionotropic receptor kainate type subunit 2 [Source:NCBI gene;Acc:100516526]
chr9:136716166-136716493	chr9	136716166	136716493	328	11	-3.1544	-1	E	B	B	E vs B	A	0.00427653	1	Promoter (1-2kb)	9	136714285	136714392	108	2	ENSSSCG00000020248	ENSSSCT00000021843.2	-1774	U6	NA	U6 spliceosomal RNA [Source:RFAM;Acc:RF00026]
chr4:76711856-76712204	chr4	76711856	76712204	349	11	-1.22046	-1	E	B	B	E vs B	H	0.00478996	1	Promoter (<=1kb)	4	76711485	76713935	2451	1	ENSSSCG00000046735	ENSSSCT00000087715.1	371		NA
chr11:24855182-24855347	chr11	24855182	24855347	166	11	2.35644	1	E	B	E	E vs B	A	0.00564356	1	Intron (ENSSSCT00000010338.4/ENSSSCG00000009431.4, intron 8 of 28)	11	24704881	24752244	47364	2	ENSSSCG00000009430	ENSSSCT00000010337.4	-102938	AKAP11	100736642	A-kinase anchoring protein 11 [Source:NCBI gene;Acc:100736642]
chr13:205398391-205398586	chr13	205398391	205398586	196	11	-2.7945	-1	E	B	B	E vs B	C	0.00690439	0.907689	Distal Intergenic	13	205392408	205395134	2727	1	ENSSSCG00000050415	ENSSSCT00000083505.1	5983		NA
chr9:136716165-136716493	chr9	136716165	136716493	329	11	-4.119	-1	BS	B	B	E vs BS	A	0.0108836	1	Promoter (1-2kb)	9	136714285	136714392	108	2	ENSSSCG00000020248	ENSSSCT00000021843.2	-1773	U6	NA	U6 spliceosomal RNA [Source:RFAM;Acc:RF00026]
chr5:78313157-78313426	chr5	78313157	78313426	270	11	-4.96229	-1	BS	B	B	E vs BS	H	0.0116705	1	Intron (ENSSSCT00000060829.2/ENSSSCG00000028397.3, intron 3 of 10)	5	78319332	78324900	5569	1	ENSSSCG00000028397	ENSSSCT00000038240.2	-5906	TMEM106C	100154789	transmembrane protein 106C [Source:NCBI gene;Acc:100154789]
chr7:3628367-3628683	chr7	3628367	3628683	317	11	-3.92774	-1	BN	B	B	E vs BN	H	0.0133831	1	Distal Intergenic	7	3682567	3687264	4698	2	ENSSSCG00000026211	ENSSSCT00000084722.1	58581	NRN1	100155948	neuritin 1 [Source:NCBI gene;Acc:100155948]
chr3:40361396-40361592	chr3	40361396	40361592	197	11	-4.04046	-1	BN	B	B	E vs BN	A	0.0139068	0.994627	Intron (ENSSSCT00000050988.2/ENSSSCG00000008020.4, intron 25 of 30)	3	40342959	40355726	12768	2	ENSSSCG00000008021	ENSSSCT00000008790.4	-5670	TMEM204	100514571	transmembrane protein 204 [Source:NCBI gene;Acc:100514571]
chr11:52821926-52822300	chr11	52821926	52822300	375	11	-1.8805	-1	E	B	B	E vs B	H	0.0141869	1	Distal Intergenic	11	52639397	52639530	134	1	ENSSSCG00000021526	ENSSSCT00000023152.2	182529	SNORA70	NA	Small nucleolar RNA SNORA70 [Source:RFAM;Acc:RF00156]
chr15:104894787-104895024	chr15	104894787	104895024	238	11	-1.87803	-1	BN	B	B	E vs BN	H	0.0156641	1	3' UTR	15	104923953	104948470	24518	1	ENSSSCG00000028157	ENSSSCT00000024231.3	-28929	CASP8	595105	caspase 8 [Source:NCBI gene;Acc:595105]
chr5:19351593-19351841	chr5	19351593	19351841	249	11	-3.25506	-1	E	B	B	E vs B	C	0.0158793	0.907689	Distal Intergenic	5	19398248	19405870	7623	2	ENSSSCG00000024221	ENSSSCT00000032497.3	54029	SMUG1	100153912	single-strand-selective monofunctional uracil-DNA glycosylase 1 [Source:NCBI gene;Acc:100153912]
chr3:11651262-11651635	chr3	11651262	11651635	374	11	-4.14932	-1	BN	B	B	E vs BN	H	0.0171483	1	Intron (ENSSSCT00000044731.2/ENSSSCG00000007720.4, intron 25 of 25)	3	11671575	11809544	137970	1	ENSSSCG00000007721	ENSSSCT00000080761.1	-19940	GTF2I	100513345	general transcription factor IIi [Source:NCBI gene;Acc:100513345]
chr4:9029481-9029743	chr4	9029481	9029743	263	11	-1.09901	-1	E	B	B	E vs B	C	0.0173117	0.907689	Intron (ENSSSCT00000006537.4/ENSSSCG00000005954.5, intron 2 of 13)	4	9019126	9052563	33438	1	ENSSSCG00000005954	ENSSSCT00000006537.4	10355		100739006	otoconin 90 [Source:NCBI gene;Acc:100739006]
chr3:50033010-50033157	chr3	50033010	50033157	148	11	1.03848	1	BS	B	BS	E vs BS	H	0.0224856	1	Distal Intergenic	3	50083858	50091634	7777	2	ENSSSCG00000045191	ENSSSCT00000081132.1	58477		NA
chr13:27506574-27507176	chr13	27506574	27507176	603	11	-4.1105	-1	BN	B	B	E vs BN	C	0.0228672	1	Distal Intergenic	13	27450130	27450214	85	1	ENSSSCG00000019971	ENSSSCT00000021566.2	56444	ssc-mir-138	104794431	ssc-mir-138 [Source:miRBase;Acc:MI0022131]
chrX:78252005-78252538	chrX	78252005	78252538	534	11	-3.65449	-1	BS	B	B	E vs BS	C	0.0265824	1	Distal Intergenic	19	78085056	78088874	3819	1	ENSSSCG00000047351	ENSSSCT00000077176.1	166949		NA
chr5:43464547-43465027	chr5	43464547	43465027	481	11	-1.77263	-1	BN	B	B	E vs BN	H	0.0292866	1	Distal Intergenic	5	43382460	43385933	3474	2	ENSSSCG00000051665	ENSSSCT00000076958.1	-78614		NA
chr7:3813258-3813417	chr7	3813258	3813417	160	11	-1.27166	-1	E	B	B	E vs B	H	0.0344253	1	Intron (ENSSSCT00000035671.3/ENSSSCG00000024310.4, intron 8 of 14)	7	3835426	3835513	88	2	ENSSSCG00000036763	ENSSSCT00000040132.1	22096	ssc-mir-9841	104796110	ssc-mir-9841 [Source:miRBase;Acc:MI0031610]
chr7:3628368-3628644	chr7	3628368	3628644	277	11	0.925871	1	E	B	E	E vs B	H	0.0358742	1	Distal Intergenic	7	3682567	3687264	4698	2	ENSSSCG00000026211	ENSSSCT00000084722.1	58620	NRN1	100155948	neuritin 1 [Source:NCBI gene;Acc:100155948]
chr4:121123680-121123926	chr4	121123680	121123926	247	11	-3.94941	-1	BN	B	B	E vs BN	C	0.0372984	1	Distal Intergenic	4	120961381	121041911	80531	2	ENSSSCG00000006879	ENSSSCT00000022271.3	-81769	PTBP2	100515203	polypyrimidine tract binding protein 2 [Source:NCBI gene;Acc:100515203]
chr1:87905993-87906389	chr1	87905993	87906389	397	11	-1.73882	-1	BN	B	B	E vs BN	C	0.0398124	1	Distal Intergenic	1	87812329	87814536	2208	1	ENSSSCG00000044832	ENSSSCT00000087982.1	93664		NA
chr18:278623-278787	chr18	278623	278787	165	11	-2.66994	-1	BS	B	B	E vs BS	C	0.0414484	1	Distal Intergenic	18	193314	196233	2920	2	ENSSSCG00000043920	ENSSSCT00000061665.2	-82390		NA
chr17:62205712-62205835	chr17	62205712	62205835	124	11	-1.59398	-1	E	B	B	E vs B	C	0.0454228	0.907689	Distal Intergenic	17	62190564	62200081	9518	1	ENSSSCG00000040931	ENSSSCT00000050643.2	15148	SLC17A9	110257489	solute carrier family 17 member 9 [Source:NCBI gene;Acc:110257489]
chr1:68918165-68918496	chr1	68918165	68918496	332	11	-1.98589	-1	BN	B	B	E vs BN	C	0.046956	1	Distal Intergenic	1	68057737	68679278	621542	1	ENSSSCG00000004361	ENSSSCT00000004819.4	860428	GRIK2	100516526	glutamate ionotropic receptor kainate type subunit 2 [Source:NCBI gene;Acc:100516526]
chr15:138516031-138516161	chr15	138516031	138516161	131	11	-3.59137	-1	E	B	B	E vs B	A	0.0471536	1	Intron (ENSSSCT00000063263.2/ENSSSCG00000024777.3, intron 2 of 25)	15	138381627	138483663	102037	2	ENSSSCG00000024777	ENSSSCT00000027033.3	-32368	HDAC4	100624050	histone deacetylase 4 [Source:NCBI gene;Acc:100624050]
chr8:4143953-4144089	chr8	4143953	4144089	137	11	-3.21655	-1	E	B	B	E vs B	C	0.0474847	0.907689	Intron (ENSSSCT00000070327.1/ENSSSCG00000027178.3, intron 4 of 18)	8	4137035	4181195	44161	1	ENSSSCG00000027178	ENSSSCT00000023041.2	6918	MAN2B2	396847	mannosidase alpha class 2B member 2 [Source:NCBI gene;Acc:396847]
chr14:4446656-4446948	chr14	4446656	4446948	293	11	-3.46308	-1	E	B	B	E vs B	C	0.0481973	0.907689	Distal Intergenic	14	4416371	4433903	17533	1	ENSSSCG00000042031	ENSSSCT00000074049.1	30285		NA
chr16:79524499-79524614	chr16	79524499	79524614	116	12	-4.23629	-1	BS	B	B	E vs BS	H	0.0113243	1	Exon (ENSSSCT00000049010.2/ENSSSCG00000040193.2, exon 14 of 14)	16	79538752	79557889	19138	1	ENSSSCG00000032698	ENSSSCT00000065219.2	-14138	TPPP	100144410	tubulin polymerization promoting protein [Source:NCBI gene;Acc:100144410]
chr17:62205678-62205838	chr17	62205678	62205838	161	12	-1.78702	-1	E	B	B	E vs B	H	0.0118484	1	Distal Intergenic	17	62190564	62200081	9518	1	ENSSSCG00000040931	ENSSSCT00000050643.2	15114	SLC17A9	110257489	solute carrier family 17 member 9 [Source:NCBI gene;Acc:110257489]
chr15:41413139-41413840	chr15	41413139	41413840	702	12	-4.27337	-1	BN	B	B	E vs BN	H	0.0128963	1	Distal Intergenic	15	41206322	41206442	121	1	ENSSSCG00000020255	ENSSSCT00000021850.2	206817	SNORD22	NA	Small nucleolar RNA SNORD22 [Source:RFAM;Acc:RF00099]
chr2:151319183-151319322	chr2	151319183	151319322	140	12	4.03439	1	E	B	E	E vs B	H	0.0137692	1	Promoter (1-2kb)	2	151315508	151320814	5307	2	ENSSSCG00000014448	ENSSSCT00000015795.4	1492	ARSI	NA	arylsulfatase family member I [Source:HGNC Symbol;Acc:HGNC:32521]
chr5:4859018-4859331	chr5	4859018	4859331	314	12	-4.06886	-1	E	B	B	E vs B	H	0.0140058	1	Distal Intergenic	5	4839462	4842660	3199	1	ENSSSCG00000047610	ENSSSCT00000076921.1	19556		NA
chr2:151319183-151319323	chr2	151319183	151319323	141	12	3.28519	1	E	B	E	E vs B	A	0.0148882	1	Promoter (1-2kb)	2	151315508	151320814	5307	2	ENSSSCG00000014448	ENSSSCT00000015795.4	1491	ARSI	NA	arylsulfatase family member I [Source:HGNC Symbol;Acc:HGNC:32521]
chr12:40529398-40529676	chr12	40529398	40529676	279	12	-1.97914	-1	E	B	B	E vs B	C	0.0157541	0.907689	Distal Intergenic	12	40481784	40494148	12365	2	ENSSSCG00000022987	ENSSSCT00000019285.4	-35250	TMEM132E	100519732	transmembrane protein 132E [Source:NCBI gene;Acc:100519732]
chr1:57477221-57477552	chr1	57477221	57477552	332	12	-2.36672	-1	E	B	B	E vs B	H	0.0165853	1	Intron (ENSSSCT00000004778.4/ENSSSCG00000004322.4, intron 1 of 13)	1	57466821	57469768	2948	1	ENSSSCG00000050825	ENSSSCT00000075245.1	10400		NA
chr9:63377911-63378047	chr9	63377911	63378047	137	12	2.09699	1	BS	B	BS	E vs BS	C	0.0167339	1	Distal Intergenic	9	63620228	63727022	106795	1	ENSSSCG00000026160	ENSSSCT00000023918.3	-242181	MROH9	100621049	maestro heat like repeat family member 9 [Source:NCBI gene;Acc:100621049]
chr13:137211674-137212024	chr13	137211674	137212024	351	12	1.04939	1	BN	B	BN	E vs BN	H	0.0176996	1	Intron (ENSSSCT00000039895.2/ENSSSCG00000024904.3, intron 4 of 9)	13	137165368	137250479	85112	2	ENSSSCG00000024904	ENSSSCT00000039895.2	38455	SEC22A	100517559	SEC22 homolog A, vesicle trafficking protein [Source:NCBI gene;Acc:100517559]
chr15:41413140-41413840	chr15	41413140	41413840	701	12	-2.09006	-1	E	B	B	E vs B	H	0.0203499	1	Distal Intergenic	15	41206322	41206442	121	1	ENSSSCG00000020255	ENSSSCT00000021850.2	206818	SNORD22	NA	Small nucleolar RNA SNORD22 [Source:RFAM;Acc:RF00099]
chr10:59091189-59091379	chr10	59091189	59091379	191	12	-3.74453	-1	E	B	B	E vs B	H	0.0204038	1	Intron (ENSSSCT00000012159.4/ENSSSCG00000011110.4, intron 2 of 2)	10	59052910	59144797	91888	1	ENSSSCG00000011110	ENSSSCT00000012159.4	38279	CCDC3	100510975	coiled-coil domain-containing protein 3 [Source:NCBI gene;Acc:100510975]
chr15:41413142-41413840	chr15	41413142	41413840	699	12	-2.81881	-1	BS	B	B	E vs BS	H	0.0208395	1	Distal Intergenic	15	41206322	41206442	121	1	ENSSSCG00000020255	ENSSSCT00000021850.2	206820	SNORD22	NA	Small nucleolar RNA SNORD22 [Source:RFAM;Acc:RF00099]
chr15:121476029-121476196	chr15	121476029	121476196	168	12	-3.52351	-1	E	B	B	E vs B	H	0.0211004	1	Distal Intergenic	15	121452410	121474363	21954	1	ENSSSCG00000032522	ENSSSCT00000056213.2	23619		NA
chr7:883886-884034	chr7	883886	884034	149	12	-2.54121	-1	E	B	B	E vs B	H	0.0216112	1	Intron (ENSSSCT00000091101.1/ENSSSCG00000000994.4, intron 8 of 8)	7	837171	838805	1635	1	ENSSSCG00000039756	ENSSSCT00000037866.1	46715	FOXC1	102159047	forkhead box C1 [Source:NCBI gene;Acc:102159047]
chr5:3777318-3777486	chr5	3777318	3777486	169	12	-4.08133	-1	BN	B	B	E vs BN	C	0.0257476	1	Promoter (2-3kb)	5	3637076	3774943	137868	2	ENSSSCG00000024864	ENSSSCT00000070263.1	-2375	ATXN10	414389	ataxin 10 [Source:NCBI gene;Acc:414389]
chr1:68918152-68918496	chr1	68918152	68918496	345	12	-1.50259	-1	BS	B	B	E vs BS	C	0.0281097	1	Distal Intergenic	1	68057737	68679278	621542	1	ENSSSCG00000004361	ENSSSCT00000004819.4	860415	GRIK2	100516526	glutamate ionotropic receptor kainate type subunit 2 [Source:NCBI gene;Acc:100516526]
chr9:44202495-44202681	chr9	44202495	44202681	187	12	-4.26193	-1	BN	B	B	E vs BN	H	0.0288065	1	Promoter (1-2kb)	9	44201508	44204206	2699	2	ENSSSCG00000040689	ENSSSCT00000016434.4	1525	APOA4	397681	apolipoprotein A4 [Source:NCBI gene;Acc:397681]
chr3:23352522-23353068	chr3	23352522	23353068	547	12	-4.14897	-1	BN	BS	BS	BS vs BN	A	0.0296123	0.767659	Intron (ENSSSCT00000047856.2/ENSSSCG00000036475.2, intron 1 of 1)	3	23255961	23366219	110259	2	ENSSSCG00000036475	ENSSSCT00000047856.2	13151	HS3ST2	100522426	heparan sulfate-glucosamine 3-sulfotransferase 2 [Source:NCBI gene;Acc:100522426]
chr18:32593745-32594236	chr18	32593745	32594236	492	12	-3.56823	-1	BS	B	B	E vs BS	C	0.0329501	1	Intron (ENSSSCT00000069324.1/ENSSSCG00000048245.1, intron 2 of 2)	18	32628175	32634410	6236	2	ENSSSCG00000048245	ENSSSCT00000076911.1	40174		NA
chr12:40529396-40529693	chr12	40529396	40529693	298	12	-2.44583	-1	BS	B	B	E vs BS	C	0.0356764	1	Distal Intergenic	12	40481784	40494148	12365	2	ENSSSCG00000022987	ENSSSCT00000019285.4	-35248	TMEM132E	100519732	transmembrane protein 132E [Source:NCBI gene;Acc:100519732]
chr1:134275316-134275514	chr1	134275316	134275514	199	12	-1.93417	-1	E	B	B	E vs B	H	0.0360278	1	Distal Intergenic	1	134227742	134238717	10976	1	ENSSSCG00000049733	ENSSSCT00000089425.1	47574		NA
chr13:101904-102460	chr13	101904	102460	557	12	-1.67277	-1	E	B	B	E vs B	A	0.0394792	1	Distal Intergenic	13	284506	289470	4965	2	ENSSSCG00000046931	ENSSSCT00000085232.1	187010		NA
chr15:35442-35923	chr15	35442	35923	482	12	-1.982	-1	BN	B	B	E vs BN	C	0.0411908	1	Distal Intergenic	15	40019	49722	9704	1	ENSSSCG00000047217	ENSSSCT00000079867.1	-4096		NA
chr13:205398390-205398598	chr13	205398390	205398598	209	12	-2.84448	-1	BS	B	B	E vs BS	C	0.0432271	1	Distal Intergenic	13	205392408	205395134	2727	1	ENSSSCG00000050415	ENSSSCT00000083505.1	5982		NA
chr6:22666371-22666958	chr6	22666371	22666958	588	12	-3.69847	-1	BS	B	B	E vs BS	H	0.0449975	1	Distal Intergenic	6	22841647	22846868	5222	2	ENSSSCG00000046861	ENSSSCT00000066823.1	179910		NA
chr7:53467013-53467493	chr7	53467013	53467493	481	13	-4.96453	-1	BS	B	B	E vs BS	C	1.23684e-06	0.00406796	Intron (ENSSSCT00000048292.2/ENSSSCG00000001817.3, intron 8 of 16)	7	53472946	53485080	12135	1	ENSSSCG00000001818	ENSSSCT00000002037.4	-5453	FES	100155631	FES proto-oncogene, tyrosine kinase [Source:NCBI gene;Acc:100155631]
chr1:87905857-87906339	chr1	87905857	87906339	483	13	-1.61952	-1	E	B	B	E vs B	C	0.00259762	0.907689	Distal Intergenic	1	87812329	87814536	2208	1	ENSSSCG00000044832	ENSSSCT00000087982.1	93528		NA
chr10:704068-704683	chr10	704068	704683	616	13	4.64152	1	E	B	E	E vs B	A	0.00549398	1	Intron (ENSSSCT00000084369.1/ENSSSCG00000031991.2, intron 5 of 5)	10	696374	725294	28921	2	ENSSSCG00000032055	ENSSSCT00000052320.2	20611	RO60	NA	Ro60, Y RNA binding protein [Source:HGNC Symbol;Acc:HGNC:11313]
chr6:61859210-61859460	chr6	61859210	61859460	251	13	-2.36727	-1	E	B	B	E vs B	H	0.00551972	1	Intron (ENSSSCT00000062348.2/ENSSSCG00000032196.2, intron 1 of 1)	6	61867794	61869175	1382	2	ENSSSCG00000047112	ENSSSCT00000081845.1	9715		NA
chr6:3253201-3253343	chr6	3253201	3253343	143	13	-3.80144	-1	E	B	B	E vs B	H	0.0130552	1	Exon (ENSSSCT00000027946.3/ENSSSCG00000002664.4, exon 12 of 15)	6	3131039	3240221	109183	2	ENSSSCG00000029034	ENSSSCT00000029520.3	-12980	COX4I1	100624067	cytochrome c oxidase subunit 4 isoform 1, mitochondrial [Source:NCBI gene;Acc:100624067]
chr9:19547591-19547722	chr9	19547591	19547722	132	13	-2.85797	-1	E	B	B	E vs B	C	0.0144628	0.907689	Promoter (<=1kb)	9	19547646	19554926	7281	1	ENSSSCG00000014905	ENSSSCT00000016260.4	0	TMEM126B	100626990	transmembrane protein 126B [Source:NCBI gene;Acc:100626990]
chr12:61125192-61125716	chr12	61125192	61125716	525	13	-3.39738	-1	E	B	B	E vs B	H	0.0351619	1	Intron (ENSSSCT00000053031.2/ENSSSCG00000036812.2, intron 3 of 22)	12	61077629	61118455	40827	2	ENSSSCG00000036812	ENSSSCT00000068107.1	-6737	MPRIP	110256142	myosin phosphatase Rho interacting protein [Source:NCBI gene;Acc:110256142]
chr14:23037258-23037867	chr14	23037258	23037867	610	13	2.34034	1	E	B	E	E vs B	A	0.042074	1	Distal Intergenic	14	23004849	23004945	97	2	ENSSSCG00000027583	ENSSSCT00000021703.3	-32313	U6	NA	U6 spliceosomal RNA [Source:RFAM;Acc:RF00026]
chr3:41194606-41194824	chr3	41194606	41194824	219	13	-2.65922	-1	E	B	B	E vs B	H	0.0424129	1	Exon (ENSSSCT00000008759.4/ENSSSCG00000007993.4, exon 6 of 13)	3	41180974	41182813	1840	2	ENSSSCG00000007989	ENSSSCT00000008754.4	-11793	PRR35	100739103	proline rich 35 [Source:NCBI gene;Acc:100739103]
chr1:7330272-7330594	chr1	7330272	7330594	323	13	-2.33814	-1	E	B	B	E vs B	H	0.04705	1	Distal Intergenic	1	7340442	7365505	25064	2	ENSSSCG00000004041	ENSSSCT00000086622.1	34911	SLC22A1	397049	solute carrier family 22 member 1 [Source:NCBI gene;Acc:397049]
chr15:139778835-139779061	chr15	139778835	139779061	227	13	-4.06525	-1	BN	BS	BS	BS vs BN	C	0.0471225	0.84267	Exon (ENSSSCT00000047621.2/ENSSSCG00000036261.2, exon 10 of 28)	15	139782168	139782268	101	2	ENSSSCG00000020515	ENSSSCT00000022110.2	3207	U6	NA	U6 spliceosomal RNA [Source:RFAM;Acc:RF00026]
chr11:1795587-1795791	chr11	1795587	1795791	205	13	2.97264	1	E	B	E	E vs B	H	0.0473765	1	Distal Intergenic	11	1820010	1891929	71920	1	ENSSSCG00000044808	ENSSSCT00000081751.1	-24219		NA
chr2:102860246-102860635	chr2	102860246	102860635	390	13	-1.27595	-1	E	B	B	E vs B	H	0.0485175	1	Distal Intergenic	2	102830398	102832191	1794	1	ENSSSCG00000047760	ENSSSCT00000066972.1	29848		NA
chr15:129113487-129113835	chr15	129113487	129113835	349	13	-4.06488	-1	BN	B	B	E vs BN	H	0.0499523	1	Promoter (2-3kb)	15	129116493	129116825	333	1	ENSSSCG00000046567	ENSSSCT00000073559.1	-2658	SCYGR8	NA	small cysteine and glycine repeat containing 8 [Source:HGNC Symbol;Acc:HGNC:34227]
chr15:137340869-137341446	chr15	137340869	137341446	578	14	-2.39272	-1	BS	B	B	E vs BS	C	0.00445466	1	Intron (ENSSSCT00000072415.1/ENSSSCG00000016330.4, intron 1 of 19)	15	137345705	137439349	93645	1	ENSSSCG00000016330	ENSSSCT00000045923.2	-4259	LRRFIP1	100517377	LRR binding FLII interacting protein 1 [Source:NCBI gene;Acc:100517377]
chr9:25262017-25262667	chr9	25262017	25262667	651	14	-2.05093	-1	E	B	B	E vs B	C	0.0139454	0.907689	Distal Intergenic	9	25408721	25472174	63454	1	ENSSSCG00000014935	ENSSSCT00000051131.2	-146054		NA
chr2:151006228-151006572	chr2	151006228	151006572	345	14	-2.92831	-1	BS	B	B	E vs BS	H	0.0160065	1	Intron (ENSSSCT00000015784.4/ENSSSCG00000039045.2, intron 2 of 5)	2	150996727	151022148	25422	1	ENSSSCG00000039045	ENSSSCT00000015784.4	9501	SLC26A2	100515885	solute carrier family 26 member 2 [Source:NCBI gene;Acc:100515885]
chr6:42839722-42839908	chr6	42839722	42839908	187	14	-1.33435	-1	E	B	B	E vs B	H	0.0165875	1	Intron (ENSSSCT00000030848.3/ENSSSCG00000022312.3, intron 9 of 14)	6	42815527	42819654	4128	1	ENSSSCG00000040905	ENSSSCT00000028553.3	24195	FAAP24	100621643	FA core complex associated protein 24 [Source:NCBI gene;Acc:100621643]
chr13:176151749-176152333	chr13	176151749	176152333	585	14	3.67687	1	E	B	E	E vs B	H	0.0264697	1	Promoter (2-3kb)	13	176154476	176394915	240440	1	ENSSSCG00000012001	ENSSSCT00000053075.2	-2143	ROBO1	100517310	roundabout guidance receptor 1 [Source:NCBI gene;Acc:100517310]
chr8:56515735-56516185	chr8	56515735	56516185	451	14	-1.12624	-1	E	B	B	E vs B	H	0.0300579	1	Distal Intergenic	8	56553274	56555810	2537	2	ENSSSCG00000044641	ENSSSCT00000073740.1	39625		NA
chr6:61859212-61859499	chr6	61859212	61859499	288	14	-2.08885	-1	BS	B	B	E vs BS	H	0.0305641	1	Intron (ENSSSCT00000062348.2/ENSSSCG00000032196.2, intron 1 of 1)	6	61867794	61869175	1382	2	ENSSSCG00000047112	ENSSSCT00000081845.1	9676		NA
chr7:883874-884046	chr7	883874	884046	173	14	-4.02594	-1	BN	B	B	E vs BN	H	0.0336124	1	Intron (ENSSSCT00000091101.1/ENSSSCG00000000994.4, intron 8 of 8)	7	837171	838805	1635	1	ENSSSCG00000039756	ENSSSCT00000037866.1	46703	FOXC1	102159047	forkhead box C1 [Source:NCBI gene;Acc:102159047]
chr14:132160619-132161216	chr14	132160619	132161216	598	14	-3.76347	-1	BN	B	B	E vs BN	C	0.0357219	1	Distal Intergenic	14	132132009	132136665	4657	1	ENSSSCG00000043375	ENSSSCT00000072215.1	28610		NA
chr2:2158315-2158451	chr2	2158315	2158451	137	14	3.31208	1	BS	B	BS	E vs BS	C	0.0453682	1	Intron (ENSSSCT00000089046.1/ENSSSCG00000012857.4, intron 1 of 21)	2	2124990	2154774	29785	2	ENSSSCG00000012857	ENSSSCT00000090278.1	-3541	CARS1	100516312	cysteinyl-tRNA synthetase 1 [Source:NCBI gene;Acc:100516312]
chr18:6475029-6475525	chr18	6475029	6475525	497	15	-3.33631	-1	E	B	B	E vs B	H	0.00604936	1	Distal Intergenic	18	6481080	6492071	10992	2	ENSSSCG00000016452	ENSSSCT00000017915.4	16546	GIMAP8	100736760	GTPase, IMAP family member 8 [Source:NCBI gene;Acc:100736760]
chr15:76005788-76006038	chr15	76005788	76006038	251	15	-2.21813	-1	BN	B	B	E vs BN	H	0.00992916	1	Promoter (1-2kb)	15	75980153	76007130	26978	2	ENSSSCG00000015935	ENSSSCT00000017351.4	1092	CCDC173	100520768	coiled-coil domain containing 173 [Source:NCBI gene;Acc:100520768]
chr7:4214720-4215236	chr7	4214720	4215236	517	15	-1.79226	-1	E	B	B	E vs B	A	0.012305	1	Distal Intergenic	7	4219537	4224833	5297	1	ENSSSCG00000042629	ENSSSCT00000088440.1	-4301		NA
chr14:44034789-44035038	chr14	44034789	44035038	250	15	3.10839	1	E	B	E	E vs B	A	0.0125694	1	Promoter (<=1kb)	14	44034247	44045087	10841	1	ENSSSCG00000009959	ENSSSCT00000064604.2	542	ASPHD2	100156894	aspartate beta-hydroxylase domain containing 2 [Source:NCBI gene;Acc:100156894]
chr12:455974-456315	chr12	455974	456315	342	15	-4.62094	-1	BN	BS	BS	BS vs BN	C	0.0146903	0.84267	Intron (ENSSSCT00000018649.4/ENSSSCG00000017131.4, intron 6 of 7)	12	327013	449557	122545	2	ENSSSCG00000017136	ENSSSCT00000018654.4	-6417	TBCD	100512127	tubulin folding cofactor D [Source:NCBI gene;Acc:100512127]
chr2:814724-815001	chr2	814724	815001	278	15	-4.35825	-1	BN	B	B	E vs BN	H	0.0176918	1	Exon (ENSSSCT00000043195.2/ENSSSCG00000033452.2, exon 12 of 51)	2	810372	841538	31167	1	ENSSSCG00000033452	ENSSSCT00000043195.2	4352		110259164	mucin 5B, oligomeric mucus/gel-forming [Source:NCBI gene;Acc:110259164]
chr17:63119946-63120348	chr17	63119946	63120348	403	15	-2.75163	-1	E	B	B	E vs B	C	0.0180878	0.907689	Distal Intergenic	17	63130700	63133411	2712	1	ENSSSCG00000043535	ENSSSCT00000084935.1	-10352		NA
chr3:34416730-34417291	chr3	34416730	34417291	562	15	-3.02742	-1	BS	B	B	E vs BS	H	0.0183863	1	Distal Intergenic	3	34541869	34552316	10448	1	ENSSSCG00000041437	ENSSSCT00000078118.1	-124578		NA
chr10:68441378-68441572	chr10	68441378	68441572	195	15	-3.61636	-1	E	B	B	E vs B	H	0.0231127	1	Intron (ENSSSCT00000079058.1/ENSSSCG00000011160.4, intron 6 of 9)	10	68487863	68528574	40712	2	ENSSSCG00000029602	ENSSSCT00000066425.2	87002	WDR37	100625330	WD repeat domain 37 [Source:NCBI gene;Acc:100625330]
chr12:55100504-55100831	chr12	55100504	55100831	328	15	-3.19859	-1	E	B	B	E vs B	C	0.0240801	0.907689	Promoter (2-3kb)	12	55046895	55103427	56533	2	ENSSSCG00000024416	ENSSSCT00000019595.4	2596	MYH13	100736982	myosin-13 [Source:NCBI gene;Acc:100736982]
chr1:146368509-146368908	chr1	146368509	146368908	400	15	-3.5657	-1	E	B	B	E vs B	H	0.0390542	1	Distal Intergenic	1	146279647	146315740	36094	1	ENSSSCG00000039717	ENSSSCT00000060511.2	88862		NA
chr17:63119961-63120347	chr17	63119961	63120347	387	15	-4.23793	-1	BN	B	B	E vs BN	C	0.0398158	1	Distal Intergenic	17	63130700	63133411	2712	1	ENSSSCG00000043535	ENSSSCT00000084935.1	-10353		NA
chr4:743424-743552	chr4	743424	743552	129	15	-2.49097	-1	E	B	B	E vs B	C	0.0479123	0.907689	Exon (ENSSSCT00000050712.2/ENSSSCG00000039094.2, exon 40 of 42)	4	729200	753859	24660	1	ENSSSCG00000039094	ENSSSCT00000055970.2	14224	PLEC	110260403	plectin [Source:NCBI gene;Acc:110260403]
chr4:68726472-68727071	chr4	68726472	68727071	600	16	-3.21584	-1	E	B	B	E vs B	H	0.00710023	1	Distal Intergenic	4	68779540	68896580	117041	1	ENSSSCG00000006218	ENSSSCT00000006814.4	-52469	PDE7A	100127143	phosphodiesterase 7A [Source:NCBI gene;Acc:100127143]
chr9:70095147-70095796	chr9	70095147	70095796	650	16	-1.83969	-1	BN	B	B	E vs BN	H	0.0095647	1	Distal Intergenic	9	70138760	70143837	5078	1	ENSSSCG00000043318	ENSSSCT00000072196.1	-42964		NA
chr10:704021-704776	chr10	704021	704776	756	16	4.71649	1	E	B	E	E vs B	H	0.011458	1	Intron (ENSSSCT00000084369.1/ENSSSCG00000031991.2, intron 5 of 5)	10	696374	725294	28921	2	ENSSSCG00000032055	ENSSSCT00000052320.2	20518	RO60	NA	Ro60, Y RNA binding protein [Source:HGNC Symbol;Acc:HGNC:11313]
chr18:6474989-6475525	chr18	6474989	6475525	537	16	-4.2442	-1	BS	B	B	E vs BS	H	0.0155312	1	Distal Intergenic	18	6481080	6492071	10992	2	ENSSSCG00000016452	ENSSSCT00000017915.4	16546	GIMAP8	100736760	GTPase, IMAP family member 8 [Source:NCBI gene;Acc:100736760]
chr6:28895296-28895748	chr6	28895296	28895748	453	16	-3.84289	-1	BS	B	B	E vs BS	C	0.0176166	1	Intron (ENSSSCT00000059230.2/ENSSSCG00000002763.4, intron 4 of 20)	6	28883647	28937300	53654	1	ENSSSCG00000002763	ENSSSCT00000042861.2	11649	PRMT7	100517946	protein arginine methyltransferase 7 [Source:NCBI gene;Acc:100517946]
chr2:10260613-10261230	chr2	10260613	10261230	618	16	-3.82954	-1	BN	B	B	E vs BN	H	0.024547	1	Distal Intergenic	2	10244187	10252680	8494	2	ENSSSCG00000013092	ENSSSCT00000014312.3	-7933	PGA5	396892	pepsinogen 5, group I (pepsinogen A) [Source:NCBI gene;Acc:396892]
chr9:63389966-63390128	chr9	63389966	63390128	163	16	1.0938	1	BS	B	BS	E vs BS	H	0.0428402	1	Distal Intergenic	9	63620228	63727022	106795	1	ENSSSCG00000026160	ENSSSCT00000023918.3	-230100	MROH9	100621049	maestro heat like repeat family member 9 [Source:NCBI gene;Acc:100621049]
chr6:37476792-37477262	chr6	37476792	37477262	471	16	-3.96129	-1	BN	B	B	E vs BN	H	0.0463503	1	Intron (ENSSSCT00000030872.2/ENSSSCG00000026318.3, intron 6 of 7)	6	37443384	37505737	62354	1	ENSSSCG00000026318	ENSSSCT00000074215.1	33408	NETO2	100626670	neuropilin and tolloid like 2 [Source:NCBI gene;Acc:100626670]
chr18:278621-278828	chr18	278621	278828	208	16	-4.15217	-1	BN	B	B	E vs BN	H	0.048171	1	Distal Intergenic	18	193314	196233	2920	2	ENSSSCG00000043920	ENSSSCT00000061665.2	-82388		NA
chr17:63119894-63120347	chr17	63119894	63120347	454	17	4.55837	1	BS	B	BS	E vs BS	H	1.51753e-06	0.00649958	Distal Intergenic	17	63130700	63133411	2712	1	ENSSSCG00000043535	ENSSSCT00000084935.1	-10353		NA
chr6:42839717-42840010	chr6	42839717	42840010	294	17	-3.54622	-1	BS	B	B	E vs BS	H	0.000111704	0.159476	Intron (ENSSSCT00000030848.3/ENSSSCG00000022312.3, intron 9 of 14)	6	42815527	42819654	4128	1	ENSSSCG00000040905	ENSSSCT00000028553.3	24190	FAAP24	100621643	FA core complex associated protein 24 [Source:NCBI gene;Acc:100621643]
chr8:733523-733850	chr8	733523	733850	328	17	-2.15297	-1	E	B	B	E vs B	H	0.0100099	1	Distal Intergenic	8	777539	786587	9049	2	ENSSSCG00000032633	ENSSSCT00000049698.2	52737	FAM53A	110262041	family with sequence similarity 53 member A [Source:NCBI gene;Acc:110262041]
chrX:38688487-38688747	chrX	38688487	38688747	261	17	-2.85844	-1	BN	B	B	E vs BN	H	0.0104561	1	Intron (ENSSSCT00000070583.1/ENSSSCG00000042172.1, intron 3 of 3)	19	38633252	38903577	270326	2	ENSSSCG00000042172	ENSSSCT00000070583.1	214830		NA
chr7:279195-279373	chr7	279195	279373	179	17	-3.08557	-1	E	B	B	E vs B	A	0.0166957	1	Intron (ENSSSCT00000050021.2/ENSSSCG00000000985.4, intron 9 of 29)	7	296890	304358	7469	2	ENSSSCG00000041494	ENSSSCT00000081314.1	24985		NA
chr10:63415856-63416219	chr10	63415856	63416219	364	17	1.38752	1	E	B	E	E vs B	A	0.0326264	1	Distal Intergenic	10	63367660	63388859	21200	2	ENSSSCG00000011125	ENSSSCT00000038381.2	-26997	GATA3	733631	GATA binding protein 3 [Source:NCBI gene;Acc:733631]
chr13:123049906-123050164	chr13	123049906	123050164	259	17	-1.52299	-1	E	B	B	E vs B	C	0.0340793	0.907689	Intron (ENSSSCT00000052369.2/ENSSSCG00000038724.2, intron 1 of 1)	13	122958347	123058655	100309	2	ENSSSCG00000038724	ENSSSCT00000052369.2	8491	C3orf70	106504156	chromosome 13 C3orf70 homolog [Source:NCBI gene;Acc:106504156]
chr6:149708420-149709152	chr6	149708420	149709152	733	17	-2.69873	-1	BS	B	B	E vs BS	C	0.0392352	1	Distal Intergenic	6	149557730	149691927	134198	2	ENSSSCG00000003816	ENSSSCT00000004223.4	-16493	ATG4C	100462748	autophagy related 4C cysteine peptidase [Source:NCBI gene;Acc:100462748]
chr15:32767862-32768215	chr15	32767862	32768215	354	17	-2.71662	-1	E	B	B	E vs B	C	0.0403073	0.907689	Intron (ENSSSCT00000017146.4/ENSSSCG00000015746.4, intron 2 of 14)	15	32851828	33267332	415505	1	ENSSSCG00000015746	ENSSSCT00000079760.1	-83613	DLGAP2	100523643	DLG associated protein 2 [Source:NCBI gene;Acc:100523643]
chr17:62123615-62124011	chr17	62123615	62124011	397	17	-1.04652	-1	E	B	B	E vs B	C	0.0443346	0.907689	Intron (ENSSSCT00000045224.2/ENSSSCG00000034173.2, intron 1 of 7)	17	62093907	62115716	21810	2	ENSSSCG00000038631	ENSSSCT00000064154.2	-7899	TCFL5	100620700	transcription factor like 5 [Source:NCBI gene;Acc:100620700]
chr8:122864861-122865072	chr8	122864861	122865072	212	18	-3.60002	-1	BS	B	B	E vs BS	H	0.00145605	0.899613	Distal Intergenic	8	122684871	122685013	143	1	ENSSSCG00000039281	ENSSSCT00000055377.1	179990		NA
chr9:63377896-63378103	chr9	63377896	63378103	208	18	2.99646	1	E	B	E	E vs B	A	0.00165425	1	Distal Intergenic	9	63620228	63727022	106795	1	ENSSSCG00000026160	ENSSSCT00000023918.3	-242125	MROH9	100621049	maestro heat like repeat family member 9 [Source:NCBI gene;Acc:100621049]
chr4:90041108-90041952	chr4	90041108	90041952	845	18	-4.78698	-1	BN	B	B	E vs BN	H	0.00182081	0.946368	Distal Intergenic	4	90053380	90080656	27277	2	ENSSSCG00000006383	ENSSSCT00000006996.4	38704	VANGL2	100158100	VANGL planar cell polarity protein 2 [Source:NCBI gene;Acc:100158100]
chr8:122864861-122865074	chr8	122864861	122865074	214	18	-2.58194	-1	BN	B	B	E vs BN	H	0.0375204	1	Distal Intergenic	8	122684871	122685013	143	1	ENSSSCG00000039281	ENSSSCT00000055377.1	179990		NA
chr11:1489291-1489753	chr11	1489291	1489753	463	19	-1.31158	-1	E	B	B	E vs B	H	0.00275742	1	Intron (ENSSSCT00000054260.2/ENSSSCG00000024667.3, intron 1 of 11)	11	1421169	1500396	79228	2	ENSSSCG00000024667	ENSSSCT00000054260.2	10643	MICU2	100623901	mitochondrial calcium uptake 2 [Source:NCBI gene;Acc:100623901]
chr7:28347457-28347732	chr7	28347457	28347732	276	19	-4.30566	-1	BN	B	B	E vs BN	C	0.0046342	1	Intron (ENSSSCT00000001665.4/ENSSSCG00000001493.4, intron 10 of 12)	7	28308809	28308919	111	2	ENSSSCG00000019940	ENSSSCT00000021535.2	-38538	U6	NA	U6 spliceosomal RNA [Source:RFAM;Acc:RF00026]
chr11:13808184-13808409	chr11	13808184	13808409	226	19	-2.68731	-1	E	B	B	E vs B	A	0.0170924	1	Intron (ENSSSCT00000089604.1/ENSSSCG00000045890.1, intron 9 of 19)	11	13765497	14057370	291874	1	ENSSSCG00000045890	ENSSSCT00000089708.1	42687	UFM1	100522509	ubiquitin fold modifier 1 [Source:NCBI gene;Acc:100522509]
chr14:141136019-141136499	chr14	141136019	141136499	481	19	-2.34077	-1	BS	B	B	E vs BS	C	0.026542	1	Intron (ENSSSCT00000011784.4/ENSSSCG00000010770.4, intron 1 of 30)	14	141132350	141188342	55993	1	ENSSSCG00000010770	ENSSSCT00000011784.4	3669	KNDC1	100152900	kinase non-catalytic C-lobe domain containing 1 [Source:NCBI gene;Acc:100152900]
chr6:64827953-64828560	chr6	64827953	64828560	608	19	-3.39004	-1	E	B	B	E vs B	H	0.0334557	1	Intron (ENSSSCT00000025435.3/ENSSSCG00000021490.3, intron 2 of 17)	6	64704468	65012575	308108	1	ENSSSCG00000021490	ENSSSCT00000051519.2	123485	PRDM16	100624476	PR/SET domain 16 [Source:NCBI gene;Acc:100624476]
chr3:18664450-18665255	chr3	18664450	18665255	806	20	-4.09508	-1	BS	B	B	E vs BS	H	0.0194801	1	Distal Intergenic	3	18644726	18651720	6995	2	ENSSSCG00000042584	ENSSSCT00000084195.1	-12730		NA
chr7:71906153-71907115	chr7	71906153	71907115	963	20	-1.01158	-1	BS	B	B	E vs BS	C	0.0207423	1	Distal Intergenic	7	71932850	71943610	10761	1	ENSSSCG00000045129	ENSSSCT00000068866.1	-25735		NA
chr1:253590969-253591763	chr1	253590969	253591763	795	20	-3.97019	-1	BS	B	B	E vs BS	H	0.0233146	1	Distal Intergenic	1	253565296	253570113	4818	2	ENSSSCG00000005472	ENSSSCT00000091032.1	-20856	SLC46A2	100157182	solute carrier family 46 member 2 [Source:NCBI gene;Acc:100157182]
chr8:733523-733928	chr8	733523	733928	406	20	-3.62235	-1	BN	B	B	E vs BN	H	0.0357097	1	Distal Intergenic	8	777539	786587	9049	2	ENSSSCG00000032633	ENSSSCT00000049698.2	52659	FAM53A	110262041	family with sequence similarity 53 member A [Source:NCBI gene;Acc:110262041]
chr13:135799-136711	chr13	135799	136711	913	20	-0.699831	-1	E	B	B	E vs B	C	0.0387552	0.907689	Distal Intergenic	13	284506	289470	4965	2	ENSSSCG00000046931	ENSSSCT00000085232.1	152759		NA
chr7:71906153-71907116	chr7	71906153	71907116	964	20	-0.674765	-1	E	B	B	E vs B	C	0.0442374	0.907689	Distal Intergenic	7	71932850	71943610	10761	1	ENSSSCG00000045129	ENSSSCT00000068866.1	-25734		NA
chr1:87905652-87906391	chr1	87905652	87906391	740	20	-1.36844	-1	BN	B	B	E vs BN	H	0.0456606	1	Distal Intergenic	1	87812329	87814536	2208	1	ENSSSCG00000044832	ENSSSCT00000087982.1	93323		NA
chr13:73070505-73071189	chr13	73070505	73071189	685	20	-4.13618	-1	BN	B	B	E vs BN	C	0.0459349	1	Exon (ENSSSCT00000031942.3/ENSSSCG00000024001.3, exon 20 of 33)	13	73054443	73098914	44472	2	ENSSSCG00000024001	ENSSSCT00000031942.3	27725	PLXNA1	100624579	plexin A1 [Source:NCBI gene;Acc:100624579]
chr3:18666483-18667053	chr3	18666483	18667053	571	21	-2.61549	-1	E	B	B	E vs B	C	0.024614	0.907689	Distal Intergenic	3	18644726	18651720	6995	2	ENSSSCG00000042584	ENSSSCT00000084195.1	-14763		NA
chr13:16276-17318	chr13	16276	17318	1043	21	-2.60523	-1	BN	B	B	E vs BN	H	0.0402809	1	Distal Intergenic	13	284506	289470	4965	2	ENSSSCG00000046931	ENSSSCT00000085232.1	272152		NA
chr13:123049871-123050230	chr13	123049871	123050230	360	21	-2.08047	-1	BS	B	B	E vs BS	C	0.042612	1	Intron (ENSSSCT00000052369.2/ENSSSCG00000038724.2, intron 1 of 1)	13	122958347	123058655	100309	2	ENSSSCG00000038724	ENSSSCT00000052369.2	8425	C3orf70	106504156	chromosome 13 C3orf70 homolog [Source:NCBI gene;Acc:106504156]
chr13:18928-19950	chr13	18928	19950	1023	22	-1.63789	-1	E	B	B	E vs B	H	0.0322521	1	Distal Intergenic	13	284506	289470	4965	2	ENSSSCG00000046931	ENSSSCT00000085232.1	269520		NA
chr9:50776735-50777546	chr9	50776735	50777546	812	23	-4.13602	-1	BN	B	B	E vs BN	A	0.0234115	0.994627	Distal Intergenic	9	50781737	50782666	930	1	ENSSSCG00000015154	ENSSSCT00000016520.4	-4191		100511340	olfactory receptor 8B3-like [Source:NCBI gene;Acc:110262281]
chr4:13344376-13345018	chr4	13344376	13345018	643	24	-2.03583	-1	E	B	B	E vs B	A	0.00832952	1	Distal Intergenic	4	13445309	13451322	6014	1	ENSSSCG00000005967	ENSSSCT00000037773.2	-100291	LRATD2	100623936	LRAT domain containing 2 [Source:NCBI gene;Acc:100623936]
chr4:13344372-13344969	chr4	13344372	13344969	598	24	-1.89876	-1	E	B	B	E vs B	C	0.00926269	0.907689	Distal Intergenic	4	13445309	13451322	6014	1	ENSSSCG00000005967	ENSSSCT00000037773.2	-100340	LRATD2	100623936	LRAT domain containing 2 [Source:NCBI gene;Acc:100623936]
chr5:82244947-82245586	chr5	82244947	82245586	640	24	-2.41271	-1	BS	B	B	E vs BS	A	0.0117932	1	Intron (ENSSSCT00000048764.2/ENSSSCG00000036075.2, intron 9 of 19)	5	82290382	82325562	35181	2	ENSSSCG00000023972	ENSSSCT00000029052.3	79976	DRAM1	100462750	DNA damage regulated autophagy modulator 1 [Source:NCBI gene;Acc:100462750]
chr6:35382011-35382692	chr6	35382011	35382692	682	24	-4.14382	-1	BS	B	B	E vs BS	H	0.0300012	1	Distal Intergenic	6	35394373	35409895	15523	2	ENSSSCG00000002839	ENSSSCT00000003140.4	27203		100627670	chromosome 6 C16orf78 homolog [Source:NCBI gene;Acc:100627670]
chr4:13344372-13344968	chr4	13344372	13344968	597	24	-2.22353	-1	BS	B	B	E vs BS	C	0.0336956	1	Distal Intergenic	4	13445309	13451322	6014	1	ENSSSCG00000005967	ENSSSCT00000037773.2	-100341	LRATD2	100623936	LRAT domain containing 2 [Source:NCBI gene;Acc:100623936]
chr18:50390656-50391912	chr18	50390656	50391912	1257	25	-2.96085	-1	BS	B	B	E vs BS	H	0.00488726	1	Exon (ENSSSCT00000067429.1/ENSSSCG00000016733.4, exon 5 of 7)	18	50385147	50399855	14709	1	ENSSSCG00000016733	ENSSSCT00000018215.4	5509		100511728	NAC alpha domain containing [Source:NCBI gene;Acc:100511728]
chr3:132367718-132368198	chr3	132367718	132368198	481	25	-1.02535	-1	E	B	B	E vs B	C	0.025087	0.907689	Promoter (<=1kb)	3	132364348	132368306	3959	2	ENSSSCG00000042329	ENSSSCT00000085169.1	108		NA
chr1:19186127-19186423	chr1	19186127	19186423	297	25	-3.0659	-1	E	B	B	E vs B	C	0.0292777	0.907689	3' UTR	1	18870890	19097892	227003	2	ENSSSCG00000004114	ENSSSCT00000004549.4	-88235	RAB32	100144496	RAB32, member RAS oncogene family [Source:NCBI gene;Acc:100144496]
chr3:8588793-8589502	chr3	8588793	8589502	710	25	-3.25458	-1	E	B	B	E vs B	H	0.0380679	1	Exon (ENSSSCT00000008408.4/ENSSSCG00000007668.4, exon 21 of 31)	3	8579122	8584267	5146	1	ENSSSCG00000007669	ENSSSCT00000008409.4	9671	GNB2	100516546	G protein subunit beta 2 [Source:NCBI gene;Acc:100516546]
chr15:2404-3433	chr15	2404	3433	1030	25	0.743085	1	BS	B	BS	E vs BS	C	0.0416622	1	Distal Intergenic	15	40019	49722	9704	1	ENSSSCG00000047217	ENSSSCT00000079867.1	-36586		NA
chr1:72213311-72213659	chr1	72213311	72213659	349	26	-3.47609	-1	E	B	B	E vs B	H	0.000933932	0.844172	Promoter (<=1kb)	1	72208848	72214600	5753	2	ENSSSCG00000043520	ENSSSCT00000091214.1	941		NA
chr1:72213313-72213658	chr1	72213313	72213658	346	26	-2.93698	-1	BS	B	B	E vs BS	H	0.0151666	1	Promoter (<=1kb)	1	72208848	72214600	5753	2	ENSSSCG00000043520	ENSSSCT00000091214.1	942		NA
chr9:63394321-63394599	chr9	63394321	63394599	279	26	0.688054	1	E	B	E	E vs B	A	0.0209722	1	Distal Intergenic	9	63620228	63727022	106795	1	ENSSSCG00000026160	ENSSSCT00000023918.3	-225629	MROH9	100621049	maestro heat like repeat family member 9 [Source:NCBI gene;Acc:100621049]
chr3:40361396-40361980	chr3	40361396	40361980	585	26	-1.9966	-1	BS	B	B	E vs BS	A	0.0464273	1	Intron (ENSSSCT00000050988.2/ENSSSCG00000008020.4, intron 25 of 30)	3	40342959	40355726	12768	2	ENSSSCG00000008021	ENSSSCT00000008790.4	-5670	TMEM204	100514571	transmembrane protein 204 [Source:NCBI gene;Acc:100514571]
chr9:63394306-63394604	chr9	63394306	63394604	299	27	0.932336	1	BS	B	BS	E vs BS	H	0.0224609	1	Distal Intergenic	9	63620228	63727022	106795	1	ENSSSCG00000026160	ENSSSCT00000023918.3	-225624	MROH9	100621049	maestro heat like repeat family member 9 [Source:NCBI gene;Acc:100621049]
chr6:53449746-53450353	chr6	53449746	53450353	608	28	-4.20582	-1	BS	B	B	E vs BS	A	0.0149506	1	Promoter (<=1kb)	6	53450822	53450932	111	1	ENSSSCG00000020791	ENSSSCT00000022415.2	-469	SNORD23	NA	small nucleolar RNA, C/D box 23 [Source:HGNC Symbol;Acc:HGNC:32718]
chr1:72213311-72213691	chr1	72213311	72213691	381	29	-4.38263	-1	BN	B	B	E vs BN	H	0.0104743	1	Promoter (<=1kb)	1	72208848	72214600	5753	2	ENSSSCG00000043520	ENSSSCT00000091214.1	909		NA
chr4:2042377-2042894	chr4	2042377	2042894	518	29	-3.89425	-1	BS	B	B	E vs BS	H	0.0475556	1	Distal Intergenic	4	2017628	2021175	3548	2	ENSSSCG00000046343	ENSSSCT00000066959.1	-21202		NA
chr18:50087524-50088177	chr18	50087524	50088177	654	30	-2.98732	-1	E	B	B	E vs B	H	0.01582	1	Exon (ENSSSCT00000018207.4/ENSSSCG00000016726.4, exon 7 of 20)	18	50043580	50045734	2155	1	ENSSSCG00000051193	ENSSSCT00000073433.1	43944		NA
chr13:19565-21107	chr13	19565	21107	1543	31	-1.28521	-1	E	B	B	E vs B	A	0.0309534	1	Distal Intergenic	13	284506	289470	4965	2	ENSSSCG00000046931	ENSSSCT00000085232.1	268363		NA
chr12:5501742-5502269	chr12	5501742	5502269	528	32	-2.43028	-1	E	B	B	E vs B	C	0.0223135	0.907689	Promoter (<=1kb)	12	5502966	5503069	104	1	ENSSSCG00000020309	ENSSSCT00000021904.3	-697	U6	NA	U6 spliceosomal RNA [Source:RFAM;Acc:RF00026]
chr1:407545-408130	chr1	407545	408130	586	33	-2.01122	-1	E	B	B	E vs B	C	0.00894345	0.907689	Distal Intergenic	1	418505	422224	3720	1	ENSSSCG00000042397	ENSSSCT00000069482.1	-10375		NA
chr13:19532-21107	chr13	19532	21107	1576	33	-2.24853	-1	BS	B	B	E vs BS	A	0.00912579	1	Distal Intergenic	13	284506	289470	4965	2	ENSSSCG00000046931	ENSSSCT00000085232.1	268363		NA
chr6:64789925-64790513	chr6	64789925	64790513	589	33	1.45633	1	BN	B	BN	E vs BN	A	0.0176421	0.994627	Intron (ENSSSCT00000025435.3/ENSSSCG00000021490.3, intron 1 of 17)	6	64704468	65012575	308108	1	ENSSSCG00000021490	ENSSSCT00000051519.2	85457	PRDM16	100624476	PR/SET domain 16 [Source:NCBI gene;Acc:100624476]
chr6:88273344-88273990	chr6	88273344	88273990	647	36	-2.84505	-1	E	B	B	E vs B	C	0.0460646	0.907689	Exon (ENSSSCT00000055784.2/ENSSSCG00000003604.4, exon 3 of 29)	6	88256148	88286911	30764	2	ENSSSCG00000003604	ENSSSCT00000047012.2	12921	ADGRB2	100520965	adhesion G protein-coupled receptor B2 [Source:NCBI gene;Acc:100520965]
chr13:18928-20746	chr13	18928	20746	1819	37	-4.34252	-1	BN	B	B	E vs BN	H	0.0089207	1	Distal Intergenic	13	284506	289470	4965	2	ENSSSCG00000046931	ENSSSCT00000085232.1	268724		NA
chr15:16048-17683	chr15	16048	17683	1636	37	-0.9062	-1	E	B	B	E vs B	A	0.0282539	1	Distal Intergenic	15	40019	49722	9704	1	ENSSSCG00000047217	ENSSSCT00000079867.1	-22336		NA
chr15:30733-32427	chr15	30733	32427	1695	39	1.49583	1	BN	BS	BN	BS vs BN	C	0.00339415	0.462736	Distal Intergenic	15	40019	49722	9704	1	ENSSSCG00000047217	ENSSSCT00000079867.1	-7592		NA
chrY:6976271-6977173	chrY	6976271	6977173	903	39	-4.233	-1	BS	B	B	E vs BS	C	0.00452223	1	Exon (ENSSSCT00000038428.2/ENSSSCG00000031398.2, exon 2 of 5)	20	6971648	6985130	13483	1	ENSSSCG00000031398	ENSSSCT00000038428.2	4623		110257938	PI-PLC X domain-containing protein 1-like [Source:NCBI gene;Acc:110257938]
chr3:986311-986801	chr3	986311	986801	491	39	-2.8556	-1	E	B	B	E vs B	C	0.00598957	0.907689	Exon (ENSSSCT00000008290.4/ENSSSCG00000007558.4, exon 33 of 47)	3	951323	971111	19789	2	ENSSSCG00000007557	ENSSSCT00000008289.4	-15200	MICALL2	100523596	MICAL like 2 [Source:NCBI gene;Acc:100523596]
chr1:255596466-255596800	chr1	255596466	255596800	335	39	-3.15343	-1	BN	BS	BS	BS vs BN	H	0.0185292	0.98038	Exon (ENSSSCT00000037131.2/ENSSSCG00000005494.4, exon 3 of 26)	1	255532449	255630161	97713	2	ENSSSCG00000005494	ENSSSCT00000037131.2	33361	TNC	397460	tenascin C [Source:NCBI gene;Acc:397460]
chr2:218431-219025	chr2	218431	219025	595	45	-4.13227	-1	BS	B	B	E vs BS	H	0.00566732	1	Promoter (2-3kb)	2	215702	223837	8136	1	ENSSSCG00000027302	ENSSSCT00000051706.2	2729	PKP3	100626903	plakophilin 3 [Source:NCBI gene;Acc:100626903]
chr16:16076-17891	chr16	16076	17891	1816	45	-0.975542	-1	E	B	B	E vs B	A	0.0100257	1	Distal Intergenic	16	43353	58564	15212	1	ENSSSCG00000022306	ENSSSCT00000022727.3	-25462	ROPN1L	100620566	rhophilin associated tail protein 1 like [Source:NCBI gene;Acc:100620566]
chr2:218429-219023	chr2	218429	219023	595	45	-3.85663	-1	BN	B	B	E vs BN	C	0.0188268	1	Promoter (2-3kb)	2	215702	223837	8136	1	ENSSSCG00000027302	ENSSSCT00000051706.2	2727	PKP3	100626903	plakophilin 3 [Source:NCBI gene;Acc:100626903]
chr8:12688995-12689653	chr8	12688995	12689653	659	55	-4.21043	-1	BN	BS	BS	BS vs BN	A	0.0493283	0.767659	Exon (ENSSSCT00000029582.3/ENSSSCG00000026232.3, exon 2 of 18)	8	12634367	12741488	107122	2	ENSSSCG00000026232	ENSSSCT00000029582.3	51835	FAM184B	100627969	family with sequence similarity 184 member B [Source:NCBI gene;Acc:100627969]
chr5:72036053-72041325	chr5	72036053	72041325	5273	240	-0.620756	-1	BN	B	B	E vs BN	H	2.34943e-05	0.0488446	Distal Intergenic	5	72078282	72080342	2061	2	ENSSSCG00000041614	ENSSSCT00000068461.1	39017		NA
chr13:161294607-161294707	chr13	161294607	161294707	101	1	-2.73352	-1	E	B	B	E vs B	H	0.0500155	1	Distal Intergenic	13	161309597	161310595	999	2	ENSSSCG00000040221	ENSSSCT00000037481.1	15888		110256349	olfactory receptor 5H8-like [Source:NCBI gene;Acc:110256349]
chr15:55893193-55893332	chr15	55893193	55893332	140	3	-4.26417	-1	BN	BS	BS	BS vs BN	C	0.0501078	0.84267	Intron (ENSSSCT00000080737.1/ENSSSCG00000048356.1, intron 1 of 2)	15	55871831	55880851	9021	2	ENSSSCG00000049898	ENSSSCT00000073576.1	-12342		NA
chr1:240173923-240174034	chr1	240173923	240174034	112	4	1.35677	1	E	B	E	E vs B	H	0.0501319	1	Intron (ENSSSCT00000025444.3/ENSSSCG00000027558.3, intron 12 of 18)	1	240002169	240049827	47659	2	ENSSSCG00000005376	ENSSSCT00000089289.1	-124096	TBC1D2	100512084	TBC1 domain family member 2 [Source:NCBI gene;Acc:100512084]
chr11:22666428-22666627	chr11	22666428	22666627	200	8	-0.859014	-1	E	B	B	E vs B	A	0.0501356	1	Distal Intergenic	11	22672235	22700675	28441	2	ENSSSCG00000040405	ENSSSCT00000046904.2	34048	SERP2	110255818	stress associated endoplasmic reticulum protein family member 2 [Source:NCBI gene;Acc:110255818]
chr14:20758148-20758250	chr14	20758148	20758250	103	3	-2.20363	-1	BS	B	B	E vs BS	C	0.0501375	1	Intron (ENSSSCT00000053826.2/ENSSSCG00000029331.3, intron 10 of 21)	14	20888780	20891616	2837	1	ENSSSCG00000045143	ENSSSCT00000069979.1	-130530		NA
chr9:26866597-26866800	chr9	26866597	26866800	204	7	-1.09073	-1	E	B	B	E vs B	H	0.050187	1	Promoter (2-3kb)	9	26864316	26978107	113792	1	ENSSSCG00000014960	ENSSSCT00000041933.2	2281	AMOTL1	100513610	angiomotin like 1 [Source:NCBI gene;Acc:100513610]
chr7:113818698-113818778	chr7	113818698	113818778	81	3	1.3549	1	E	B	E	E vs B	H	0.0503405	1	Distal Intergenic	7	113836189	114006304	170116	1	ENSSSCG00000002450	ENSSSCT00000083233.1	-17411	SLC24A4	100156914	solute carrier family 24 member 4 [Source:NCBI gene;Acc:100156914]
chr3:38350878-38351233	chr3	38350878	38351233	356	18	-3.59955	-1	BN	B	B	E vs BN	H	0.0503508	1	Distal Intergenic	3	38368345	38368452	108	1	ENSSSCG00000018870	ENSSSCT00000020465.3	-17112	U6	NA	U6 spliceosomal RNA [Source:RFAM;Acc:RF00026]
chr3:38165623-38165722	chr3	38165623	38165722	100	3	1.37794	1	BS	B	BS	E vs BS	H	0.0503875	1	Intron (ENSSSCT00000044661.2/ENSSSCG00000007950.4, intron 1 of 10)	3	38173063	38303538	130476	1	ENSSSCG00000007950	ENSSSCT00000045205.2	-7341	ADCY9	100625423	adenylate cyclase 9 [Source:NCBI gene;Acc:100625423]
chr7:100327978-100328138	chr7	100327978	100328138	161	4	-4.01775	-1	BS	B	B	E vs BS	H	0.0504529	1	Exon (ENSSSCT00000057563.2/ENSSSCG00000002398.4, exon 24 of 25)	7	100340939	100346438	5500	2	ENSSSCG00000002399	ENSSSCT00000002667.4	18300	NGB	414438	neuroglobin [Source:NCBI gene;Acc:414438]
chr8:75513944-75514083	chr8	75513944	75514083	140	4	-2.57405	-1	BN	BS	BS	BS vs BN	H	0.0505406	0.98038	Intron (ENSSSCT00000060770.2/ENSSSCG00000009007.4, intron 19 of 33)	8	75417861	75446850	28990	2	ENSSSCG00000009002	ENSSSCT00000079173.1	-67094	TLR2	396623	toll like receptor 2 [Source:NCBI gene;Acc:396623]
chr1:407545-408129	chr1	407545	408129	585	33	-2.08112	-1	BS	B	B	E vs BS	C	0.0506911	1	Distal Intergenic	1	418505	422224	3720	1	ENSSSCG00000042397	ENSSSCT00000069482.1	-10376		NA
chr7:95843144-95843260	chr7	95843144	95843260	117	3	-4.00428	-1	BS	B	B	E vs BS	C	0.0506984	1	Intron (ENSSSCT00000074176.1/ENSSSCG00000033093.2, intron 7 of 15)	7	95808583	95901363	92781	1	ENSSSCG00000033093	ENSSSCT00000090850.1	34561	RGS6	100620491	regulator of G protein signaling 6 [Source:NCBI gene;Acc:100620491]
chr3:55868921-55869082	chr3	55868921	55869082	162	5	-3.59772	-1	E	B	B	E vs B	H	0.0506989	1	Distal Intergenic	3	55874250	55903208	28959	2	ENSSSCG00000027113	ENSSSCT00000029510.3	34126	CNGA3	100622548	cyclic nucleotide gated channel subunit alpha 3 [Source:NCBI gene;Acc:100622548]
chr6:63878029-63878342	chr6	63878029	63878342	314	14	-2.3252	-1	E	B	B	E vs B	H	0.0507628	1	Intron (ENSSSCT00000043769.2/ENSSSCG00000021890.3, intron 7 of 11)	6	63867157	63886676	19520	2	ENSSSCG00000021890	ENSSSCT00000025244.3	8334	GNB1	110261346	G protein subunit beta 1 [Source:NCBI gene;Acc:110261346]
chr3:54356158-54356362	chr3	54356158	54356362	205	4	-4.11552	-1	BN	B	B	E vs BN	H	0.0507778	1	Intron (ENSSSCT00000064001.2/ENSSSCG00000008179.4, intron 7 of 24)	3	54135546	54862143	726598	1	ENSSSCG00000008179	ENSSSCT00000060593.2	220612	REV1	100522606	REV1 DNA directed polymerase [Source:NCBI gene;Acc:100522795]
chr9:80401204-80401317	chr9	80401204	80401317	114	4	-2.15632	-1	E	B	B	E vs B	A	0.0508881	1	Distal Intergenic	9	80315350	80320755	5406	2	ENSSSCG00000051543	ENSSSCT00000084194.1	-80449		NA
chr18:10242827-10242907	chr18	10242827	10242907	81	5	1.73656	1	BS	B	BS	E vs BS	H	0.0509215	1	Distal Intergenic	18	10213507	10235900	22394	1	ENSSSCG00000016506	ENSSSCT00000017971.3	29320	KLRG2	100518525	killer cell lectin like receptor G2 [Source:NCBI gene;Acc:100518525]
chr2:56453831-56454519	chr2	56453831	56454519	689	11	-3.35673	-1	BS	B	B	E vs BS	C	0.0509283	1	Distal Intergenic	2	56486132	56487073	942	2	ENSSSCG00000036591	ENSSSCT00000053961.2	32554		110259608	olfactory receptor 5V1-like [Source:NCBI gene;Acc:110259608]
chrX:67747515-67747885	chrX	67747515	67747885	371	5	-3.73984	-1	BS	B	B	E vs BS	C	0.0509294	1	Distal Intergenic	19	67799253	68111795	312543	1	ENSSSCG00000046367	ENSSSCT00000090668.1	-51368		NA
chr3:31908550-31908669	chr3	31908550	31908669	120	3	-2.17425	-1	E	B	B	E vs B	C	0.050951	0.907689	Distal Intergenic	3	31881225	31884969	3745	1	ENSSSCG00000027855	ENSSSCT00000029636.3	27325	SOCS1	100307052	suppressor of cytokine signaling 1 [Source:NCBI gene;Acc:100307052]
chr9:80401111-80401478	chr9	80401111	80401478	368	11	-0.639351	-1	E	B	B	E vs B	C	0.0510396	0.907689	Distal Intergenic	9	80315350	80320755	5406	2	ENSSSCG00000051543	ENSSSCT00000084194.1	-80356		NA
chr7:11598722-11598912	chr7	11598722	11598912	191	4	-2.65184	-1	E	B	B	E vs B	C	0.0510542	0.907689	Intron (ENSSSCT00000062045.2/ENSSSCG00000001061.4, intron 19 of 19)	7	11602395	11650062	47668	2	ENSSSCG00000001062	ENSSSCT00000087294.1	51150	DTNBP1	100049697	dystrobrevin binding protein 1 [Source:NCBI gene;Acc:100049697]
chr6:66323130-66323399	chr6	66323130	66323399	270	3	-1.60952	-1	E	B	B	E vs B	H	0.0510824	1	Distal Intergenic	6	65889467	65951768	62302	1	ENSSSCG00000031344	ENSSSCT00000055398.2	433663	AJAP1	110261085	adherens junctions associated protein 1 [Source:NCBI gene;Acc:110261085]
chr3:27142580-27142721	chr3	27142580	27142721	142	5	-2.10284	-1	E	B	B	E vs B	A	0.0512	1	Intron (ENSSSCT00000069404.1/ENSSSCG00000042476.1, intron 1 of 2)	3	27097076	27156749	59674	1	ENSSSCG00000042476	ENSSSCT00000069404.1	45504		NA
chr16:78788355-78788469	chr16	78788355	78788469	115	1	-3.73972	-1	BN	B	B	E vs BN	C	0.0512677	1	Distal Intergenic	16	78742956	78745467	2512	2	ENSSSCG00000041107	ENSSSCT00000066965.1	-42888		NA
chr3:126315279-126315389	chr3	126315279	126315389	111	7	-1.51655	-1	E	B	B	E vs B	A	0.0512978	1	Distal Intergenic	3	126357199	126364922	7724	2	ENSSSCG00000031741	ENSSSCT00000054012.2	49533		100316853	ribonucleotide reductase regulatory subunit M2 [Source:NCBI gene;Acc:100316853]
chr9:45695093-45695297	chr9	45695093	45695297	205	3	-4.11266	-1	BN	B	B	E vs BN	C	0.0513076	1	Intron (ENSSSCT00000091614.1/ENSSSCG00000015095.4, intron 22 of 26)	9	45706706	45720783	14078	1	ENSSSCG00000046892	ENSSSCT00000080378.1	-11409	ATP5MG	396956	ATP synthase membrane subunit g [Source:NCBI gene;Acc:396956]
chr15:128675214-128675446	chr15	128675214	128675446	233	11	-2.36363	-1	E	B	B	E vs B	H	0.0513568	1	Intron (ENSSSCT00000017689.4/ENSSSCG00000016245.4, intron 1 of 53)	15	128476260	128612379	136120	2	ENSSSCG00000016244	ENSSSCT00000017688.4	-62835	COL4A4	100621403	collagen type IV alpha 4 chain [Source:NCBI gene;Acc:100621403]
chr12:25272820-25273303	chr12	25272820	25273303	484	21	-1.93486	-1	BS	B	B	E vs BS	H	0.0514186	1	Promoter (2-3kb)	12	25270239	25301463	31225	1	ENSSSCG00000030269	ENSSSCT00000032589.3	2581		110255214	beta-1,4 N-acetylgalactosaminyltransferase 2-like [Source:NCBI gene;Acc:110255214]
chr5:23307556-23307805	chr5	23307556	23307805	250	6	-3.89014	-1	BN	B	B	E vs BN	A	0.0515468	0.994627	Promoter (<=1kb)	5	23306221	23306970	750	2	ENSSSCG00000046236	ENSSSCT00000083498.1	-586		NA
chr1:150418157-150418682	chr1	150418157	150418682	526	12	-0.957457	-1	E	B	B	E vs B	C	0.0515998	0.907689	Distal Intergenic	1	150387073	150413707	26635	2	ENSSSCG00000050052	ENSSSCT00000077901.1	-4450		NA
chr13:43806249-43806410	chr13	43806249	43806410	162	2	-2.04774	-1	E	B	B	E vs B	C	0.0516214	0.907689	Intron (ENSSSCT00000012568.4/ENSSSCG00000011485.4, intron 13 of 27)	13	43898265	43915145	16881	1	ENSSSCG00000011486	ENSSSCT00000012569.4	-91855	C3orf14	100157232	chromosome 13 C3orf14 homolog [Source:NCBI gene;Acc:100157232]
chr1:87905614-87906389	chr1	87905614	87906389	776	20	-1.0071	-1	E	B	B	E vs B	H	0.0516588	1	Distal Intergenic	1	87812329	87814536	2208	1	ENSSSCG00000044832	ENSSSCT00000087982.1	93285		NA
chr7:99862326-99862442	chr7	99862326	99862442	117	2	1.27868	1	E	B	E	E vs B	A	0.0516772	1	Distal Intergenic	7	99910496	99929774	19279	1	ENSSSCG00000002389	ENSSSCT00000057206.2	-48054	VASH1	100511141	vasohibin 1 [Source:NCBI gene;Acc:100511141]
chr1:140230217-140230342	chr1	140230217	140230342	126	2	-2.68928	-1	E	B	B	E vs B	C	0.0517096	0.907689	Intron (ENSSSCT00000050504.2/ENSSSCG00000035584.2, intron 3 of 9)	1	140302064	140302170	107	2	ENSSSCG00000032387	ENSSSCT00000041065.1	71828	U6	NA	U6 spliceosomal RNA [Source:RFAM;Acc:RF00026]
chr13:56125-56382	chr13	56125	56382	258	5	-1.14048	-1	BN	B	B	E vs BN	A	0.051755	0.994627	Distal Intergenic	13	284506	289470	4965	2	ENSSSCG00000046931	ENSSSCT00000085232.1	233088		NA
chr7:99183681-99183786	chr7	99183681	99183786	106	4	-2.5831	-1	E	B	B	E vs B	H	0.0517599	1	Intron (ENSSSCT00000073170.1/ENSSSCG00000002386.4, intron 2 of 5)	7	99133879	99162232	28354	2	ENSSSCG00000002385	ENSSSCT00000035269.3	-21449	TGFB3	397400	transforming growth factor beta 3 [Source:NCBI gene;Acc:397400]
chr1:1225548-1225666	chr1	1225548	1225666	119	4	-1.79397	-1	BN	B	B	E vs BN	C	0.0518634	1	Intron (ENSSSCT00000088316.1/ENSSSCG00000004013.4, intron 8 of 13)	1	1186604	1188093	1490	1	ENSSSCG00000045916	ENSSSCT00000089528.1	38944		NA
chr1:184512001-184512105	chr1	184512001	184512105	105	3	-1.33768	-1	E	B	B	E vs B	C	0.0518681	0.907689	Intron (ENSSSCT00000005573.4/ENSSSCG00000005056.4, intron 14 of 18)	1	184487430	184497951	10522	1	ENSSSCG00000005055	ENSSSCT00000068434.1	24571	LGALS3	100038033	galectin 3 [Source:NCBI gene;Acc:100038033]
chr3:64227857-64227936	chr3	64227857	64227936	80	2	1.22018	1	BS	B	BS	E vs BS	H	0.0518778	1	Intron (ENSSSCT00000055124.2/ENSSSCG00000008250.4, intron 2 of 17)	3	63205079	64417865	1212787	2	ENSSSCG00000008250	ENSSSCT00000055124.2	189929		100525337	catenin alpha 2 [Source:NCBI gene;Acc:100525337]
chr2:49576831-49576942	chr2	49576831	49576942	112	1	-3.86303	-1	BN	B	B	E vs BN	H	0.051916	1	Intron (ENSSSCT00000064321.2/ENSSSCG00000013409.4, intron 16 of 38)	2	49473851	49691764	217914	1	ENSSSCG00000013409	ENSSSCT00000014649.4	102980	SBF2	100521123	SET binding factor 2 [Source:NCBI gene;Acc:100521123]
chrX:45791555-45791749	chrX	45791555	45791749	195	5	-3.93768	-1	E	B	B	E vs B	H	0.0519698	1	Distal Intergenic	19	45772578	45785560	12983	1	ENSSSCG00000034056	ENSSSCT00000042113.2	18977		NA
chr6:124828945-124829093	chr6	124828945	124829093	149	2	-4.05846	-1	BN	B	B	E vs BN	H	0.0520253	1	Distal Intergenic	6	124770475	124786215	15741	2	ENSSSCG00000047699	ENSSSCT00000066676.1	-42730		NA
chr1:268103348-268103984	chr1	268103348	268103984	637	12	-1.82851	-1	BS	B	B	E vs BS	A	0.0520488	1	Distal Intergenic	1	268116118	268213921	97804	1	ENSSSCG00000005617	ENSSSCT00000006177.4	-12134	STXBP1	100517927	syntaxin binding protein 1 [Source:NCBI gene;Acc:100517927]
chr9:6601740-6601872	chr9	6601740	6601872	133	8	2.17265	1	E	B	E	E vs B	A	0.0521013	1	Exon (ENSSSCT00000016153.4/ENSSSCG00000014802.4, exon 15 of 27)	9	6591946	6627231	35286	2	ENSSSCG00000014802	ENSSSCT00000037061.2	25359	NUMA1	100526064	nuclear mitotic apparatus protein 1 [Source:NCBI gene;Acc:100526064]
chr8:3413069-3413378	chr8	3413069	3413378	310	9	-3.40293	-1	E	B	B	E vs B	H	0.0521394	1	Intron (ENSSSCT00000088296.1/ENSSSCG00000037539.2, intron 2 of 25)	8	3207098	3486333	279236	2	ENSSSCG00000037539	ENSSSCT00000088296.1	72955	SORCS2	102159930	sortilin related VPS10 domain containing receptor 2 [Source:NCBI gene;Acc:102159930]
chr14:57809241-57809394	chr14	57809241	57809394	154	1	-3.87462	-1	E	B	B	E vs B	H	0.0522036	1	Intron (ENSSSCT00000067270.1/ENSSSCG00000010166.4, intron 4 of 4)	14	57802564	57828801	26238	2	ENSSSCG00000010166	ENSSSCT00000067270.1	19407	NTPCR	100152811	nucleoside-triphosphatase, cancer-related [Source:NCBI gene;Acc:100152811]
chr1:82920301-82920532	chr1	82920301	82920532	232	7	-1.86545	-1	E	B	B	E vs B	H	0.0522339	1	Intron (ENSSSCT00000047131.2/ENSSSCG00000004454.4, intron 6 of 13)	1	82997986	83003554	5569	2	ENSSSCG00000029129	ENSSSCT00000029460.3	83022	RWDD2A	100155667	RWD domain containing 2A [Source:NCBI gene;Acc:100155667]
chr8:1327382-1327624	chr8	1327382	1327624	243	6	-2.47101	-1	E	B	B	E vs B	C	0.0526069	0.907689	Intron (ENSSSCT00000051364.2/ENSSSCG00000034633.2, intron 2 of 15)	8	1313154	1351727	38574	1	ENSSSCG00000034633	ENSSSCT00000051364.2	14228	CFAP99	100516278	cilia and flagella associated protein 99 [Source:NCBI gene;Acc:100516278]
chr5:2640038-2640271	chr5	2640038	2640271	234	12	-3.7171	-1	BN	B	B	E vs BN	C	0.052654	1	Intron (ENSSSCT00000079994.1/ENSSSCG00000000955.4, intron 7 of 12)	5	2576414	2576517	104	2	ENSSSCG00000034556	ENSSSCT00000029519.2	-63521	U6	NA	U6 spliceosomal RNA [Source:RFAM;Acc:RF00026]
chr6:166016670-166016948	chr6	166016670	166016948	279	12	-1.07235	-1	BS	B	B	E vs BS	H	0.0527113	1	Promoter (2-3kb)	6	166012601	166014323	1723	2	ENSSSCG00000003920	ENSSSCT00000004335.4	-2347		100514057	4-hydroxyphenylpyruvate dioxygenase like [Source:NCBI gene;Acc:100514057]
chr11:1489310-1489430	chr11	1489310	1489430	121	6	1.57809	1	BN	BS	BN	BS vs BN	H	0.0528016	0.98038	Intron (ENSSSCT00000054260.2/ENSSSCG00000024667.3, intron 1 of 11)	11	1421169	1500396	79228	2	ENSSSCG00000024667	ENSSSCT00000054260.2	10966	MICU2	100623901	mitochondrial calcium uptake 2 [Source:NCBI gene;Acc:100623901]
chr9:10958820-10958988	chr9	10958820	10958988	169	7	0.923432	1	E	B	E	E vs B	C	0.052859	0.907689	Intron (ENSSSCT00000067346.1/ENSSSCG00000032723.2, intron 2 of 16)	9	10955814	10956612	799	1	ENSSSCG00000014872	ENSSSCT00000016225.4	3006		NA
chr3:31908549-31908670	chr3	31908549	31908670	122	3	-4.07678	-1	BN	B	B	E vs BN	C	0.0528991	1	Distal Intergenic	3	31881225	31884969	3745	1	ENSSSCG00000027855	ENSSSCT00000029636.3	27324	SOCS1	100307052	suppressor of cytokine signaling 1 [Source:NCBI gene;Acc:100307052]
chr10:38641778-38641857	chr10	38641778	38641857	80	1	2.2751	1	E	B	E	E vs B	H	0.0529	1	Intron (ENSSSCT00000050048.2/ENSSSCG00000038811.2, intron 3 of 3)	10	38758728	38762412	3685	1	ENSSSCG00000048641	ENSSSCT00000088881.1	-116871		NA
chr15:30474-32692	chr15	30474	32692	2219	48	0.942309	1	BS	B	BS	E vs BS	A	0.0529265	1	Distal Intergenic	15	40019	49722	9704	1	ENSSSCG00000047217	ENSSSCT00000079867.1	-7327		NA
chr9:63427267-63428948	chr9	63427267	63428948	1682	59	-3.47474	-1	BS	B	B	E vs BS	H	0.0529309	1	Distal Intergenic	9	63620228	63727022	106795	1	ENSSSCG00000026160	ENSSSCT00000023918.3	-191280	MROH9	100621049	maestro heat like repeat family member 9 [Source:NCBI gene;Acc:100621049]
chr3:126319602-126319834	chr3	126319602	126319834	233	9	-3.60616	-1	BN	B	B	E vs BN	H	0.0529477	1	Distal Intergenic	3	126357199	126364922	7724	2	ENSSSCG00000031741	ENSSSCT00000054012.2	45088		100316853	ribonucleotide reductase regulatory subunit M2 [Source:NCBI gene;Acc:100316853]
chr6:93936036-93936231	chr6	93936036	93936231	196	6	-3.51759	-1	BS	B	B	E vs BS	C	0.0529729	1	Promoter (2-3kb)	6	93885465	93933604	48140	2	ENSSSCG00000003642	ENSSSCT00000064157.2	-2432	INPP5B	100512110	inositol polyphosphate-5-phosphatase B [Source:NCBI gene;Acc:100512110]
chr15:117485499-117485752	chr15	117485499	117485752	254	7	-0.783135	-1	E	B	B	E vs B	H	0.0529977	1	Promoter (1-2kb)	15	117483796	117559228	75433	1	ENSSSCG00000048716	ENSSSCT00000067545.1	1703		NA
chr8:59630412-59630579	chr8	59630412	59630579	168	3	-2.70325	-1	BS	B	B	E vs BS	C	0.05304	1	Distal Intergenic	8	59357440	59365454	8015	1	ENSSSCG00000046907	ENSSSCT00000067859.1	272972		NA
chr14:82361480-82361651	chr14	82361480	82361651	172	5	-1.58671	-1	E	B	B	E vs B	A	0.0531111	1	Intron (ENSSSCT00000041992.2/ENSSSCG00000010341.4, intron 7 of 9)	14	82351135	82364661	13527	1	ENSSSCG00000010341	ENSSSCT00000042338.2	10345	TSPAN14	100154486	tetraspanin 14 [Source:NCBI gene;Acc:100154486]
chr15:6249-6868	chr15	6249	6868	620	18	1.6441	1	BN	BS	BN	BS vs BN	C	0.0532202	0.84267	Distal Intergenic	15	40019	49722	9704	1	ENSSSCG00000047217	ENSSSCT00000079867.1	-33151		NA
chr13:106068347-106068492	chr13	106068347	106068492	146	2	-3.9145	-1	BS	B	B	E vs BS	A	0.0532508	1	Distal Intergenic	13	106170799	106179363	8565	1	ENSSSCG00000044118	ENSSSCT00000074670.1	-102307		NA
chr1:245561949-245562246	chr1	245561949	245562246	298	9	-3.78335	-1	BS	B	B	E vs BS	H	0.0533017	1	Distal Intergenic	1	245677093	245679888	2796	1	ENSSSCG00000049425	ENSSSCT00000081735.1	-114847		NA
chr13:57561615-57561962	chr13	57561615	57561962	348	6	-1.81882	-1	E	B	B	E vs B	C	0.0534085	0.907689	Distal Intergenic	13	57719847	58014975	295129	1	ENSSSCG00000038152	ENSSSCT00000040321.2	-157885	CNTN6	100512314	contactin 6 [Source:NCBI gene;Acc:100512314]
chr9:3358036-3358179	chr9	3358036	3358179	144	5	-2.23194	-1	E	B	B	E vs B	C	0.0534827	0.907689	Distal Intergenic	9	3378207	3379848	1642	1	ENSSSCG00000014633	ENSSSCT00000015984.4	-20028	CAVIN3	100513556	caveolae associated protein 3 [Source:NCBI gene;Acc:100513556]
chr3:58985500-58985731	chr3	58985500	58985731	232	8	-2.37843	-1	E	B	B	E vs B	C	0.0535008	0.907689	Intron (ENSSSCT00000009013.4/ENSSSCG00000008230.4, intron 2 of 2)	3	58964541	59001146	36606	2	ENSSSCG00000008230	ENSSSCT00000009013.4	15415	ATOH8	100523367	atonal bHLH transcription factor 8 [Source:NCBI gene;Acc:100523367]
chr10:19774661-19775077	chr10	19774661	19775077	417	11	-3.94317	-1	BN	B	B	E vs BN	C	0.0535283	1	Intron (ENSSSCT00000082119.1/ENSSSCG00000029411.3, intron 2 of 20)	10	19758764	19814979	56216	1	ENSSSCG00000029411	ENSSSCT00000022751.3	15897	CAPN2	397393	calpain 2 [Source:NCBI gene;Acc:397393]
chr6:49355500-49355782	chr6	49355500	49355782	283	8	-3.50764	-1	E	B	B	E vs B	A	0.0536005	1	Intron (ENSSSCT00000003346.4/ENSSSCG00000003013.4, intron 4 of 5)	6	49360795	49398742	37948	1	ENSSSCG00000028794	ENSSSCT00000073641.1	-5013		100142666	transmembrane protein 91 [Source:NCBI gene;Acc:100511932]
chr15:99839732-99839842	chr15	99839732	99839842	111	2	-2.91547	-1	E	B	B	E vs B	A	0.0536116	1	Intron (ENSSSCT00000043415.2/ENSSSCG00000032814.2, intron 39 of 66)	15	99724828	99987004	262177	2	ENSSSCG00000032814	ENSSSCT00000043415.2	147162	DNAH7	100157866	dynein axonemal heavy chain 7 [Source:NCBI gene;Acc:100157866]
chr17:53550867-53551082	chr17	53550867	53551082	216	5	-2.43825	-1	BS	B	B	E vs BS	A	0.0536495	1	Distal Intergenic	17	53564305	53730987	166683	1	ENSSSCG00000048872	ENSSSCT00000072833.1	-13223		NA
chr12:19032713-19033204	chr12	19032713	19033204	492	7	-3.64279	-1	BN	B	B	E vs BN	H	0.0537007	1	Promoter (2-3kb)	12	19035992	19036733	742	1	ENSSSCG00000036358	ENSSSCT00000054283.1	-2788		NA
chr3:22411255-22411439	chr3	22411255	22411439	185	11	-2.70492	-1	BS	B	B	E vs BS	C	0.0537145	1	Distal Intergenic	3	21995231	22383264	388034	2	ENSSSCG00000033674	ENSSSCT00000064783.1	-27991	PRKCB	100522792	protein kinase C beta [Source:NCBI gene;Acc:100522792]
chr13:192442267-192442404	chr13	192442267	192442404	138	6	-2.0966	-1	E	B	B	E vs B	C	0.0537867	0.907689	Distal Intergenic	13	192406280	192423413	17134	2	ENSSSCG00000026761	ENSSSCT00000023076.3	-18854	CCT8	100623886	chaperonin containing TCP1 subunit 8 [Source:NCBI gene;Acc:100623886]
chr3:46004158-46004309	chr3	46004158	46004309	152	2	-3.79574	-1	BS	B	B	E vs BS	H	0.0538379	1	Intron (ENSSSCT00000024943.3/ENSSSCG00000008118.4, intron 22 of 22)	3	45906673	46000187	93515	2	ENSSSCG00000008119	ENSSSCT00000008895.4	-3971	KCNIP3	100524248	potassium voltage-gated channel interacting protein 3 [Source:NCBI gene;Acc:100524248]
chr3:12776372-12776574	chr3	12776372	12776574	203	9	-2.67016	-1	E	B	B	E vs B	H	0.0539385	1	Intron (ENSSSCT00000077984.1/ENSSSCG00000036217.2, intron 1 of 1)	3	12657623	12792293	134671	2	ENSSSCG00000036217	ENSSSCT00000077984.1	15719		NA
chr1:193209148-193209341	chr1	193209148	193209341	194	6	1.43125	1	E	B	E	E vs B	A	0.0539414	1	Intron (ENSSSCT00000062307.2/ENSSSCG00000036551.2, intron 19 of 27)	1	193108720	193110545	1826	2	ENSSSCG00000042933	ENSSSCT00000071293.1	-98603		NA
chr8:3993370-3993476	chr8	3993370	3993476	107	1	-3.50648	-1	E	B	B	E vs B	H	0.0539464	1	Distal Intergenic	8	3816137	3929059	112923	2	ENSSSCG00000027349	ENSSSCT00000025950.3	-64311		100622341	TBC1 domain family member 14 [Source:NCBI gene;Acc:100622341]
chr6:110309539-110309773	chr6	110309539	110309773	235	4	-2.61657	-1	BS	B	B	E vs BS	A	0.0539464	1	Distal Intergenic	6	109833615	110124798	291184	2	ENSSSCG00000003715	ENSSSCT00000004115.4	-184741	ZNF521	100739769	zinc finger protein 521 [Source:NCBI gene;Acc:100739769]
chr1:199324880-199325260	chr1	199324880	199325260	381	13	-2.13355	-1	BS	B	B	E vs BS	H	0.0540602	1	Promoter (1-2kb)	1	199319376	199323014	3639	2	ENSSSCG00000042911	ENSSSCT00000085786.1	-1866		NA
chr8:20873040-20873160	chr8	20873040	20873160	121	8	-4.30324	-1	BN	BS	BS	BS vs BN	H	0.0541294	0.98038	Intron (ENSSSCT00000073362.1/ENSSSCG00000051729.1, intron 1 of 1)	8	20832367	20881207	48841	1	ENSSSCG00000051729	ENSSSCT00000072981.1	40673		NA
chr16:21810-23896	chr16	21810	23896	2087	50	-0.603252	-1	E	B	B	E vs B	C	0.0541309	0.907689	Distal Intergenic	16	43353	58564	15212	1	ENSSSCG00000022306	ENSSSCT00000022727.3	-19457	ROPN1L	100620566	rhophilin associated tail protein 1 like [Source:NCBI gene;Acc:100620566]
chr1:134983125-134983235	chr1	134983125	134983235	111	2	-1.13793	-1	E	B	B	E vs B	C	0.0541899	0.907689	Distal Intergenic	1	134699180	134704518	5339	1	ENSSSCG00000048307	ENSSSCT00000067592.1	283945		NA
chr18:3255309-3255665	chr18	3255309	3255665	357	13	-3.56565	-1	BS	B	B	E vs BS	C	0.0542368	1	Intron (ENSSSCT00000017884.4/ENSSSCG00000016423.4, intron 3 of 20)	18	3148481	3319824	171344	2	ENSSSCG00000016423	ENSSSCT00000017884.4	64159	DPP6	100621864	dipeptidyl peptidase like 6 [Source:NCBI gene;Acc:100621864]
chrX:100720533-100721296	chrX	100720533	100721296	764	15	-0.501519	-1	E	B	B	E vs B	A	0.054258	1	Distal Intergenic	19	100770463	100774925	4463	1	ENSSSCG00000042390	ENSSSCT00000086089.1	-49167		NA
chr15:33326470-33326867	chr15	33326470	33326867	398	13	-3.49407	-1	E	B	B	E vs B	H	0.0542775	1	Promoter (<=1kb)	15	33325821	33327018	1198	1	ENSSSCG00000037718	ENSSSCT00000046114.2	649		NA
chr10:13241291-13241427	chr10	13241291	13241427	137	11	2.63887	1	E	B	E	E vs B	H	0.0543023	1	Distal Intergenic	10	13249178	13337447	88270	1	ENSSSCG00000031483	ENSSSCT00000056845.2	-7751		NA
chr8:85478486-85478639	chr8	85478486	85478639	154	1	2.16773	1	E	B	E	E vs B	A	0.0543071	1	Intron (ENSSSCT00000009911.4/ENSSSCG00000009050.4, intron 27 of 27)	8	85525489	85557736	32248	1	ENSSSCG00000041112	ENSSSCT00000085381.1	-46850		NA
chr14:20618676-20618857	chr14	20618676	20618857	182	4	-3.48445	-1	BS	B	B	E vs BS	C	0.0543075	1	Exon (ENSSSCT00000070905.1/ENSSSCG00000046578.1, exon 2 of 3)	14	20615881	20621918	6038	2	ENSSSCG00000046578	ENSSSCT00000070905.1	3061		NA
chr9:38888025-38888201	chr9	38888025	38888201	177	2	-3.49467	-1	E	B	B	E vs B	H	0.0543273	1	Promoter (1-2kb)	9	38886217	38889679	3463	2	ENSSSCG00000044674	ENSSSCT00000081643.1	1478		NA
chr6:94774478-94774711	chr6	94774478	94774711	234	5	3.69923	1	E	B	E	E vs B	A	0.0543316	1	Distal Intergenic	6	94785910	94802988	17079	2	ENSSSCG00000003648	ENSSSCT00000049551.2	28277	RRAGC	100513798	Ras related GTP binding C [Source:NCBI gene;Acc:100513798]
chr5:5098616-5098972	chr5	5098616	5098972	357	12	-3.94603	-1	BN	BS	BS	BS vs BN	A	0.0543471	0.767659	Distal Intergenic	5	5075622	5092515	16894	2	ENSSSCG00000027266	ENSSSCT00000026951.3	-6101	PNPLA3	100049690	patatin like phospholipase domain containing 3 [Source:NCBI gene;Acc:100049690]
chr9:42120855-42120957	chr9	42120855	42120957	103	5	2.38984	1	BN	B	BN	E vs BN	H	0.0543575	1	Distal Intergenic	9	42104705	42110874	6170	2	ENSSSCG00000026203	ENSSSCT00000030869.3	-9981		NA
chr3:22432248-22432843	chr3	22432248	22432843	596	19	-3.38384	-1	E	B	B	E vs B	H	0.0544869	1	Distal Intergenic	3	22473247	22478588	5342	2	ENSSSCG00000034827	ENSSSCT00000062165.2	45745	CHP2	102163757	calcineurin like EF-hand protein 2 [Source:NCBI gene;Acc:102163757]
chr9:36938406-36938698	chr9	36938406	36938698	293	8	-3.45435	-1	BN	B	B	E vs BN	C	0.0546144	1	Intron (ENSSSCT00000053995.2/ENSSSCG00000015010.4, intron 1 of 5)	9	36885212	36971762	86551	2	ENSSSCG00000015010	ENSSSCT00000053995.2	33064	EXPH5	100512977	KDEL motif-containing protein 2 [Source:NCBI gene;Acc:100512977]
chr6:64415444-64415593	chr6	64415444	64415593	150	5	-3.51086	-1	E	B	B	E vs B	H	0.0546863	1	Distal Intergenic	6	64409115	64411006	1892	2	ENSSSCG00000037304	ENSSSCT00000058093.2	-4438	HES5	110261433	hes family bHLH transcription factor 5 [Source:NCBI gene;Acc:110261433]
chr2:147176458-147176571	chr2	147176458	147176571	114	4	4.01792	1	E	B	E	E vs B	C	0.0547596	0.907689	Intron (ENSSSCT00000067794.1/ENSSSCG00000014406.4, intron 1 of 8)	2	147157908	147166391	8484	2	ENSSSCG00000041978	ENSSSCT00000081015.1	-10067		NA
chr13:207019230-207019340	chr13	207019230	207019340	111	7	2.73953	1	E	B	E	E vs B	A	0.0549255	1	Intron (ENSSSCT00000028839.3/ENSSSCG00000029627.3, intron 5 of 19)	13	207015151	207033142	17992	1	ENSSSCG00000029627	ENSSSCT00000076226.1	4079		100623705	PWP2 small subunit processome component [Source:NCBI gene;Acc:100623705]
chr12:11111099-11111220	chr12	11111099	11111220	122	2	-2.36538	-1	E	B	B	E vs B	C	0.0549616	0.907689	Intron (ENSSSCT00000033236.3/ENSSSCG00000017255.5, intron 14 of 41)	12	11147725	11147827	103	2	ENSSSCG00000019268	ENSSSCT00000020863.3	36607	U6	NA	U6 spliceosomal RNA [Source:RFAM;Acc:RF00026]
chr11:16052169-16052332	chr11	16052169	16052332	164	7	-1.80041	-1	BN	B	B	E vs BN	H	0.0550423	1	Distal Intergenic	11	16008665	16034395	25731	1	ENSSSCG00000041795	ENSSSCT00000068115.1	43504	TMEM272	106505279	uncharacterized LOC106505279 [Source:NCBI gene;Acc:106505279]
chr8:96758766-96758974	chr8	96758766	96758974	209	5	-2.11045	-1	E	B	B	E vs B	C	0.0550692	0.907689	Intron (ENSSSCT00000053780.2/ENSSSCG00000034280.2, intron 16 of 18)	8	96732835	96738352	5518	1	ENSSSCG00000043658	ENSSSCT00000073761.1	25931		NA
chr18:38156575-38156737	chr18	38156575	38156737	163	9	1.59648	1	BS	B	BS	E vs BS	H	0.0551037	1	Promoter (<=1kb)	18	38083058	38157108	74051	2	ENSSSCG00000016661	ENSSSCT00000039336.2	371	SEPTIN7	100523875	septin 7 [Source:NCBI gene;Acc:100523875]
chr10:1066341-1066530	chr10	1066341	1066530	190	3	-2.40125	-1	E	B	B	E vs B	C	0.0551536	0.907689	Intron (ENSSSCT00000059364.2/ENSSSCG00000040300.2, intron 6 of 7)	10	1057622	1082111	24490	2	ENSSSCG00000040300	ENSSSCT00000059364.2	15581	RGS13	106505070	regulator of G protein signaling 13 [Source:NCBI gene;Acc:106505070]
chr18:55896532-55897114	chr18	55896532	55897114	583	38	-1.89838	-1	E	B	B	E vs B	C	0.0552532	0.907689	Promoter (<=1kb)	18	55896869	55903416	6548	1	ENSSSCG00000040690	ENSSSCT00000059288.2	0		100623960	ZBED6 C-terminal like [Source:NCBI gene;Acc:100623960]
chr6:1768983-1769198	chr6	1768983	1769198	216	10	-3.89436	-1	BN	B	B	E vs BN	C	0.0553852	1	Promoter (2-3kb)	6	1677133	1766849	89717	2	ENSSSCG00000002653	ENSSSCT00000002944.4	-2134		100512414	junctophilin 3 [Source:NCBI gene;Acc:100512414]
chr16:45904998-45905160	chr16	45904998	45905160	163	5	-1.46534	-1	E	B	B	E vs B	H	0.0553959	1	Distal Intergenic	16	45727022	45729426	2405	1	ENSSSCG00000041397	ENSSSCT00000069282.1	177976		NA
chr4:4512021-4512176	chr4	4512021	4512176	156	6	-1.61197	-1	E	B	B	E vs B	C	0.055614	0.907689	Intron (ENSSSCT00000006522.4/ENSSSCG00000005939.5, intron 2 of 19)	4	4374390	4658020	283631	1	ENSSSCG00000005939	ENSSSCT00000059362.2	137631	FAM135B	100155271	family with sequence similarity 135 member B [Source:NCBI gene;Acc:100155271]
chr4:7672341-7672469	chr4	7672341	7672469	129	5	1.15336	1	BN	B	BN	E vs BN	H	0.0557501	1	Distal Intergenic	4	7682910	7770660	87751	1	ENSSSCG00000046642	ENSSSCT00000077110.1	-10441		NA
chr3:40287535-40287622	chr3	40287535	40287622	88	8	-3.45413	-1	E	B	B	E vs B	H	0.0557514	1	Intron (ENSSSCT00000055038.2/ENSSSCG00000008026.4, intron 4 of 20)	3	40257684	40299404	41721	2	ENSSSCG00000008026	ENSSSCT00000055038.2	11782	CRAMP1	100522247	cramped chromatin regulator homolog 1 [Source:NCBI gene;Acc:100522247]
chr15:126520564-126520743	chr15	126520564	126520743	180	3	-2.3291	-1	E	B	B	E vs B	H	0.0558339	1	Intron (ENSSSCT00000040896.2/ENSSSCG00000016237.4, intron 16 of 55)	15	126508063	126516392	8330	1	ENSSSCG00000051735	ENSSSCT00000089187.1	12501		NA
chr1:272724537-272724796	chr1	272724537	272724796	260	10	-4.04041	-1	BN	B	B	E vs BN	C	0.0559778	1	Distal Intergenic	1	272743612	272760055	16444	1	ENSSSCG00000032110	ENSSSCT00000041895.2	-18816		102157976	general transcription factor IIIC subunit 5 [Source:NCBI gene;Acc:102157976]
chr1:4134553-4134691	chr1	4134553	4134691	139	1	-1.51185	-1	E	B	B	E vs B	C	0.0560081	0.907689	Distal Intergenic	1	4253143	4262861	9719	1	ENSSSCG00000050396	ENSSSCT00000090551.1	-118452		NA
chr8:11035380-11036068	chr8	11035380	11036068	689	14	-2.20716	-1	BS	B	B	E vs BS	A	0.0560177	1	Intron (ENSSSCT00000085855.1/ENSSSCG00000028359.4, intron 7 of 7)	8	11029775	11032641	2867	1	ENSSSCG00000043339	ENSSSCT00000078378.1	5605		NA
chrX:78251955-78252538	chrX	78251955	78252538	584	12	-3.60872	-1	BN	B	B	E vs BN	H	0.0560334	1	Distal Intergenic	19	78085056	78088874	3819	1	ENSSSCG00000047351	ENSSSCT00000077176.1	166899		NA
chr6:167302973-167303136	chr6	167302973	167303136	164	5	-2.78849	-1	E	B	B	E vs B	A	0.0560437	1	Promoter (2-3kb)	6	167301562	167305229	3668	2	ENSSSCG00000034727	ENSSSCT00000091477.1	2093	CCDC24	100620860	coiled-coil domain containing 24 [Source:NCBI gene;Acc:100620860]
chr1:268177325-268177451	chr1	268177325	268177451	127	12	0.672215	1	BS	B	BS	E vs BS	H	0.056111	1	Intron (ENSSSCT00000006177.4/ENSSSCG00000005617.4, intron 8 of 25)	1	268209396	268213921	4526	1	ENSSSCG00000005618	ENSSSCT00000006178.4	-31945	CFAP157	100155942	cilia and flagella associated protein 157 [Source:NCBI gene;Acc:100155942]
chr6:108303545-108303654	chr6	108303545	108303654	110	4	2.23787	1	E	B	E	E vs B	A	0.0561298	1	Intron (ENSSSCT00000084626.1/ENSSSCG00000040452.2, intron 4 of 15)	6	108232960	108329651	96692	2	ENSSSCG00000040452	ENSSSCT00000066935.1	25997	TMEM241	102167268	transmembrane protein 241 [Source:NCBI gene;Acc:102167268]
chr5:22035102-22035235	chr5	22035102	22035235	134	4	-1.83929	-1	E	B	B	E vs B	A	0.0562846	1	Distal Intergenic	5	22030249	22034355	4107	1	ENSSSCG00000050500	ENSSSCT00000084063.1	4853		NA
chr14:63196852-63197120	chr14	63196852	63197120	269	6	1.32997	1	BS	B	BS	E vs BS	H	0.0563081	1	Intron (ENSSSCT00000044153.2/ENSSSCG00000010211.4, intron 6 of 9)	14	63125140	63152845	27706	2	ENSSSCG00000032953	ENSSSCT00000042448.1	-44007		105667210	myoregulin [Source:NCBI gene;Acc:105667210]
chr5:22941890-22942000	chr5	22941890	22942000	111	2	-3.41547	-1	E	B	B	E vs B	H	0.0563277	1	Exon (ENSSSCT00000085951.1/ENSSSCG00000049796.1, exon 2 of 2)	5	22941881	22945555	3675	2	ENSSSCG00000049796	ENSSSCT00000085951.1	3555		NA
chr6:63534706-63534881	chr6	63534706	63534881	176	8	-2.68972	-1	BN	B	B	E vs BN	H	0.0563501	1	Intron (ENSSSCT00000050956.2/ENSSSCG00000003332.4, intron 4 of 6)	6	63529853	63537892	8040	2	ENSSSCG00000003332	ENSSSCT00000050956.2	3011	SDF4	100522934	stromal cell derived factor 4 [Source:NCBI gene;Acc:100522934]
chr4:7298463-7298592	chr4	7298463	7298592	130	5	1.52989	1	BN	B	BN	E vs BN	H	0.0563545	1	Intron (ENSSSCT00000050325.2/ENSSSCG00000030947.3, intron 17 of 17)	4	7531684	7535010	3327	1	ENSSSCG00000048755	ENSSSCT00000084042.1	-233092		NA
chr6:148670423-148670547	chr6	148670423	148670547	125	4	1.87241	1	E	B	E	E vs B	C	0.0564539	0.907689	Intron (ENSSSCT00000004218.4/ENSSSCG00000003811.4, intron 1 of 8)	6	148315283	148761325	446043	2	ENSSSCG00000003811	ENSSSCT00000004218.4	90778	ROR1	100520620	receptor tyrosine kinase like orphan receptor 1 [Source:NCBI gene;Acc:100520620]
chr3:89401160-89401769	chr3	89401160	89401769	610	3	-2.3468	-1	E	B	B	E vs B	A	0.0565223	1	Distal Intergenic	3	89340833	89345531	4699	1	ENSSSCG00000044218	ENSSSCT00000073146.1	60327		NA
chr1:182498198-182498335	chr1	182498198	182498335	138	5	-1.47131	-1	BN	B	B	E vs BN	C	0.0565815	1	Promoter (1-2kb)	1	182496915	182502864	5950	1	ENSSSCG00000042839	ENSSSCT00000071669.1	1283		NA
chr9:51849965-51850066	chr9	51849965	51850066	102	8	-3.45318	-1	BS	B	B	E vs BS	C	0.0566503	1	Distal Intergenic	9	51854148	51860330	6183	1	ENSSSCG00000015194	ENSSSCT00000016560.2	-4082	PANX3	100521468	pannexin 3 [Source:NCBI gene;Acc:100521468]
chr9:136716371-136716668	chr9	136716371	136716668	298	10	-3.70537	-1	BS	B	B	E vs BS	H	0.0566967	1	Promoter (1-2kb)	9	136714285	136714392	108	2	ENSSSCG00000020248	ENSSSCT00000021843.2	-1979	U6	NA	U6 spliceosomal RNA [Source:RFAM;Acc:RF00026]
chr6:170068602-170069165	chr6	170068602	170069165	564	4	-3.99484	-1	BS	B	B	E vs BS	H	0.0567016	1	Intron (ENSSSCT00000004393.4/ENSSSCG00000003971.4, intron 5 of 14)	6	170063717	170189353	125637	1	ENSSSCG00000003971	ENSSSCT00000065727.2	4885	SCMH1	100525880	Scm polycomb group protein homolog 1 [Source:NCBI gene;Acc:100525880]
chr11:18066145-18066280	chr11	18066145	18066280	136	2	-3.36026	-1	E	B	B	E vs B	H	0.0567482	1	Intron (ENSSSCT00000069879.1/ENSSSCG00000009393.4, intron 2 of 3)	11	18040110	18197747	157638	1	ENSSSCG00000021060	ENSSSCT00000059324.2	26035	RCBTB1	100628042	RCC1 and BTB domain containing protein 1 [Source:NCBI gene;Acc:100628042]
chr4:84586137-84586272	chr4	84586137	84586272	136	3	-1.5649	-1	BS	B	B	E vs BS	H	0.0568088	1	Distal Intergenic	4	84597425	84690461	93037	1	ENSSSCG00000006321	ENSSSCT00000006928.4	-11153	FAM78B	100153010	family with sequence similarity 78 member B [Source:NCBI gene;Acc:100153010]
chr5:4475549-4475877	chr5	4475549	4475877	329	9	-3.81295	-1	BN	B	B	E vs BN	H	0.0568132	1	Exon (ENSSSCT00000030026.3/ENSSSCG00000021748.3, exon 6 of 8)	5	4467232	4494320	27089	2	ENSSSCG00000021748	ENSSSCT00000030026.3	18443	PRR5	100152201	proline rich 5 [Source:NCBI gene;Acc:100152201]
chr6:139121560-139121655	chr6	139121560	139121655	96	1	-1.09248	-1	E	B	B	E vs B	H	0.0568351	1	Intron (ENSSSCT00000059238.1/ENSSSCG00000003784.3, intron 6 of 6)	6	138964559	139151925	187367	1	ENSSSCG00000003784	ENSSSCT00000078055.1	157001	LRRIQ3	733655	leucine rich repeats and IQ motif containing 3 [Source:NCBI gene;Acc:733655]
chr14:58692928-58693096	chr14	58692928	58693096	169	3	2.22053	1	E	B	E	E vs B	A	0.0569179	1	Intron (ENSSSCT00000023966.3/ENSSSCG00000010170.4, intron 13 of 17)	14	58561417	58561526	110	1	ENSSSCG00000040806	ENSSSCT00000022103.3	131511	SNORA70	NA	Small nucleolar RNA SNORA70 [Source:RFAM;Acc:RF00156]
chr8:124668440-124668550	chr8	124668440	124668550	111	1	2.86082	1	E	B	E	E vs B	H	0.056931	1	Intron (ENSSSCT00000034827.3/ENSSSCG00000029621.4, intron 4 of 13)	8	124536648	124650778	114131	2	ENSSSCG00000029621	ENSSSCT00000028459.3	-17662	BMPR1B	396691	bone morphogenetic protein receptor type 1B [Source:NCBI gene;Acc:396691]
chr1:152935734-152935829	chr1	152935734	152935829	96	1	-1.92096	-1	E	B	B	E vs B	H	0.0569546	1	Intron (ENSSSCT00000045454.2/ENSSSCG00000038398.2, intron 3 of 6)	1	152986809	152989319	2511	1	ENSSSCG00000047328	ENSSSCT00000083539.1	-50980		NA
chr6:80826750-80826884	chr6	80826750	80826884	135	6	-3.42883	-1	E	B	B	E vs B	C	0.0569682	0.907689	Exon (ENSSSCT00000028438.3/ENSSSCG00000003527.4, exon 9 of 16)	6	80870866	80882391	11526	2	ENSSSCG00000003529	ENSSSCT00000003920.2	55507	LACTBL1	100519718	lactamase beta like 1 [Source:NCBI gene;Acc:100519718]
chr6:169593129-169593239	chr6	169593129	169593239	111	5	-2.35234	-1	BS	B	B	E vs BS	C	0.0570208	1	Distal Intergenic	6	169567771	169574610	6840	2	ENSSSCG00000051622	ENSSSCT00000069201.1	-18519		NA
chr6:24339525-24339633	chr6	24339525	24339633	109	1	-3.75951	-1	BS	B	B	E vs BS	C	0.0570405	1	Intron (ENSSSCT00000077154.1/ENSSSCG00000041084.1, intron 2 of 2)	6	24334388	24340360	5973	1	ENSSSCG00000041084	ENSSSCT00000077154.1	5137		NA
chr6:3981967-3982194	chr6	3981967	3982194	228	16	-2.10168	-1	BN	B	B	E vs BN	H	0.0571357	1	Intron (ENSSSCT00000077401.1/ENSSSCG00000002670.4, intron 12 of 13)	6	3950851	3970319	19469	2	ENSSSCG00000042552	ENSSSCT00000075709.1	-11648		NA
chr1:222472746-222472978	chr1	222472746	222472978	233	4	-4.68832	-1	BN	BS	BS	BS vs BN	C	0.0571633	0.84267	Promoter (1-2kb)	1	222474639	222612989	138351	1	ENSSSCG00000005247	ENSSSCT00000005781.4	-1661		100513065	tight junction protein 2 [Source:NCBI gene;Acc:100513065]
chr12:28037573-28037718	chr12	28037573	28037718	146	4	-1.89303	-1	E	B	B	E vs B	C	0.0572118	0.907689	Intron (ENSSSCT00000027811.3/ENSSSCG00000023169.4, intron 6 of 11)	12	28267482	28270069	2588	1	ENSSSCG00000044721	ENSSSCT00000091516.1	-229764		NA
chr3:2756219-2756398	chr3	2756219	2756398	180	4	-3.7629	-1	BN	B	B	E vs BN	C	0.0572842	1	Distal Intergenic	3	2814328	3324799	510472	1	ENSSSCG00000007574	ENSSSCT00000091563.1	-57930	SDK1	100512953	sidekick cell adhesion molecule 1 [Source:NCBI gene;Acc:100512953]
chr3:126276222-126276410	chr3	126276222	126276410	189	4	1.43537	1	E	B	E	E vs B	A	0.0573582	1	Distal Intergenic	3	126107412	126220309	112898	2	ENSSSCG00000003663	ENSSSCT00000035469.3	-55913	HPCAL1	100144506	hippocalcin like 1 [Source:NCBI gene;Acc:100144506]
chr18:23623070-23623370	chr18	23623070	23623370	301	6	-3.93051	-1	BS	B	B	E vs BS	C	0.0573652	1	Downstream (<1kb)	18	23603847	23603948	102	1	ENSSSCG00000020314	ENSSSCT00000021909.3	19223	U6	NA	U6 spliceosomal RNA [Source:RFAM;Acc:RF00026]
chr12:18478765-18478858	chr12	18478765	18478858	94	2	2.48667	1	E	B	E	E vs B	H	0.0573661	1	Intron (ENSSSCT00000018882.4/ENSSSCG00000017346.4, intron 3 of 28)	12	18470650	18474281	3632	2	ENSSSCG00000017345	ENSSSCT00000018881.4	-4484		NA
chr3:132310122-132310225	chr3	132310122	132310225	104	8	-3.35616	-1	E	B	B	E vs B	H	0.0573904	1	Intron (ENSSSCT00000009470.4/ENSSSCG00000029570.3, intron 1 of 21)	3	132306443	132362841	56399	1	ENSSSCG00000029570	ENSSSCT00000075673.1	3679	PXDN	100516076	peroxidasin [Source:NCBI gene;Acc:100516076]
chr7:113497363-113497583	chr7	113497363	113497583	221	10	-3.39211	-1	BS	B	B	E vs BS	H	0.0573934	1	Intron (ENSSSCT00000052301.2/ENSSSCG00000002444.4, intron 2 of 9)	7	113423629	113511200	87572	2	ENSSSCG00000002444	ENSSSCT00000052301.2	13617	FBLN5	100155248	fibulin 5 [Source:NCBI gene;Acc:100155248]
chr3:986538-986797	chr3	986538	986797	260	22	-3.80135	-1	BN	B	B	E vs BN	C	0.0574169	1	Exon (ENSSSCT00000008290.4/ENSSSCG00000007558.4, exon 33 of 47)	3	951323	971111	19789	2	ENSSSCG00000007557	ENSSSCT00000008289.4	-15427	MICALL2	100523596	MICAL like 2 [Source:NCBI gene;Acc:100523596]
chr7:55619023-55619174	chr7	55619023	55619174	152	3	-3.69969	-1	BS	B	B	E vs BS	H	0.0575316	1	Intron (ENSSSCT00000051280.2/ENSSSCG00000021361.3, intron 2 of 6)	7	55633405	55652934	19530	1	ENSSSCG00000021361	ENSSSCT00000040454.2	-14231	ZNF710	100152649	zinc finger protein 710 [Source:NCBI gene;Acc:100152649]
chrX:99123921-99124326	chrX	99123921	99124326	406	14	-1.30187	-1	BN	B	B	E vs BN	H	0.0575327	1	Promoter (2-3kb)	19	99121314	99164269	42956	1	ENSSSCG00000043377	ENSSSCT00000090201.1	2607		NA
chr12:35554717-35554822	chr12	35554717	35554822	106	3	-1.96788	-1	BN	B	B	E vs BN	H	0.0575966	1	Distal Intergenic	12	35573495	35644200	70706	1	ENSSSCG00000035400	ENSSSCT00000049123.2	-18673	YPEL2	100524105	yippee like 2 [Source:NCBI gene;Acc:100524105]
chr2:37214958-37215298	chr2	37214958	37215298	341	14	-2.14897	-1	E	B	B	E vs B	C	0.057682	0.907689	Intron (ENSSSCT00000028769.3/ENSSSCG00000013344.4, intron 7 of 20)	2	37171401	37255811	84411	2	ENSSSCG00000013344	ENSSSCT00000028769.3	40513	ANO5	100520542	anoctamin 5 [Source:NCBI gene;Acc:100520542]
chr15:125457508-125457662	chr15	125457508	125457662	155	1	-4.25156	-1	BN	BS	BS	BS vs BN	A	0.0578026	0.767659	Distal Intergenic	15	125419847	125426278	6432	2	ENSSSCG00000023032	ENSSSCT00000057901.1	-31230	SCG2	497237	secretogranin II [Source:NCBI gene;Acc:497237]
chr15:11675546-11675676	chr15	11675546	11675676	131	8	-2.54795	-1	E	B	B	E vs B	A	0.0578171	1	Distal Intergenic	15	11908521	11914110	5590	2	ENSSSCG00000047966	ENSSSCT00000071826.1	238434		NA
chr4:34337526-34337668	chr4	34337526	34337668	143	0	3.97124	1	E	B	E	E vs B	A	0.057825	1	Distal Intergenic	4	34366887	34366992	106	1	ENSSSCG00000018203	ENSSSCT00000019798.2	-29219	U6	NA	U6 spliceosomal RNA [Source:RFAM;Acc:RF00026]
chr9:64808464-64808661	chr9	64808464	64808661	198	9	-3.96665	-1	BN	BS	BS	BS vs BN	H	0.0578889	0.98038	Promoter (1-2kb)	9	64785568	64807437	21870	2	ENSSSCG00000015276	ENSSSCT00000070304.1	-1027	ETNK2	100622861	ethanolamine kinase 2 [Source:NCBI gene;Acc:100622861]
chr2:30745562-30745762	chr2	30745562	30745762	201	6	-2.01081	-1	BN	B	B	E vs BN	A	0.0578929	0.994627	Distal Intergenic	2	30605564	30613452	7889	1	ENSSSCG00000013330	ENSSSCT00000014557.2	139998	KCNA4	100037947	potassium voltage-gated channel subfamily A member 4 [Source:NCBI gene;Acc:100037947]
chr13:206734255-206734509	chr13	206734255	206734509	255	15	-2.34297	-1	E	B	B	E vs B	H	0.0579788	1	Exon (ENSSSCT00000044042.2/ENSSSCG00000037061.2, exon 11 of 13)	13	206722595	206735997	13403	1	ENSSSCG00000037061	ENSSSCT00000044042.2	11660	RRP1	110256501	ribosomal RNA processing 1 [Source:NCBI gene;Acc:110256501]
chr9:58219309-58219523	chr9	58219309	58219523	215	5	-3.7018	-1	BN	B	B	E vs BN	C	0.0580139	1	Intron (ENSSSCT00000070378.1/ENSSSCG00000015253.4, intron 1 of 7)	9	57966239	58968355	1002117	1	ENSSSCG00000015253	ENSSSCT00000070378.1	253070	NTM	100519556	neurotrimin [Source:NCBI gene;Acc:100519556]
chr1:129321250-129321705	chr1	129321250	129321705	456	3	-3.73875	-1	BS	B	B	E vs BS	H	0.0580812	1	Intron (ENSSSCT00000049474.2/ENSSSCG00000037292.2, intron 2 of 21)	1	129289112	129364026	74915	1	ENSSSCG00000037292	ENSSSCT00000049474.2	32138	PLA2G4E	100514811	phospholipase A2 group IVE [Source:NCBI gene;Acc:100514811]
chrX:56646674-56647002	chrX	56646674	56647002	329	11	0.890702	1	BN	B	BN	E vs BN	H	0.0580923	1	Intron (ENSSSCT00000063734.2/ENSSSCG00000030850.3, intron 24 of 31)	19	56744336	56744653	318	1	ENSSSCG00000025388	ENSSSCT00000027081.2	-97334		NA
chr5:13878639-13878738	chr5	13878639	13878738	100	5	-1.72462	-1	BN	B	B	E vs BN	H	0.0581164	1	Intron (ENSSSCT00000069744.1/ENSSSCG00000000169.4, intron 12 of 40)	5	13610686	13926604	315919	2	ENSSSCG00000000169	ENSSSCT00000069744.1	47866	POLR3B	102159905	RNA polymerase III subunit B [Source:NCBI gene;Acc:102159905]
chr2:82520123-82520246	chr2	82520123	82520246	124	3	-3.87256	-1	BN	B	B	E vs BN	A	0.0581393	0.994627	Distal Intergenic	2	82576550	82602276	25727	1	ENSSSCG00000041272	ENSSSCT00000082887.1	-56304		NA
chr1:18297989-18298122	chr1	18297989	18298122	134	1	-3.4671	-1	E	B	B	E vs B	H	0.0581428	1	Intron (ENSSSCT00000079810.1/ENSSSCG00000046455.1, intron 3 of 3)	1	18231468	18290022	58555	2	ENSSSCG00000048240	ENSSSCT00000076355.1	-7967	SAMD5	100522528	sterile alpha motif domain containing 5 [Source:NCBI gene;Acc:100522528]
chr8:56515738-56516185	chr8	56515738	56516185	448	14	-1.30014	-1	BS	B	B	E vs BS	H	0.0582458	1	Distal Intergenic	8	56553274	56555810	2537	2	ENSSSCG00000044641	ENSSSCT00000073740.1	39625		NA
chr2:58281745-58281867	chr2	58281745	58281867	123	6	-3.36977	-1	E	B	B	E vs B	H	0.0582498	1	Exon (ENSSSCT00000041308.2/ENSSSCG00000013930.4, exon 18 of 46)	2	58286722	58296256	9535	1	ENSSSCG00000013931	ENSSSCT00000015217.4	-4855	GMIP	100517882	GEM interacting protein [Source:NCBI gene;Acc:100517882]
chrX:64902210-64902392	chrX	64902210	64902392	183	1	2.01043	1	BS	B	BS	E vs BS	A	0.0582768	1	Distal Intergenic	19	64873335	64875809	2475	2	ENSSSCG00000048574	ENSSSCT00000074063.1	-26401		NA
chr10:59547302-59547411	chr10	59547302	59547411	110	4	-1.14959	-1	BS	B	B	E vs BS	A	0.0582869	1	Promoter (1-2kb)	10	59545828	59545961	134	2	ENSSSCG00000020212	ENSSSCT00000021807.2	-1341		NA
chr7:46549504-46549640	chr7	46549504	46549640	137	12	1.99784	1	E	B	E	E vs B	H	0.0583462	1	Promoter (<=1kb)	7	46538743	46548670	9928	2	ENSSSCG00000002623	ENSSSCT00000002914.4	-834	GSTA1	397682	glutathione S-transferase alpha 1 [Source:NCBI gene;Acc:397682]
chr13:23326-24274	chr13	23326	24274	949	17	-1.00205	-1	E	B	B	E vs B	C	0.0583563	0.907689	Distal Intergenic	13	284506	289470	4965	2	ENSSSCG00000046931	ENSSSCT00000085232.1	265196		NA
chr17:47362736-47362877	chr17	47362736	47362877	142	3	-4.21069	-1	BN	BS	BS	BS vs BN	A	0.0583809	0.767659	Intron (ENSSSCT00000048380.2/ENSSSCG00000007383.4, intron 5 of 6)	17	47376115	47475703	99589	1	ENSSSCG00000030820	ENSSSCT00000035288.3	-13238	STK4	100517317	serine/threonine kinase 4 [Source:NCBI gene;Acc:100517317]
chr16:65413553-65413664	chr16	65413553	65413664	112	2	-2.65897	-1	E	B	B	E vs B	H	0.0583988	1	Distal Intergenic	16	65385882	65395950	10069	1	ENSSSCG00000043382	ENSSSCT00000079773.1	27671		NA
chr15:3469381-3469499	chr15	3469381	3469499	119	3	-4.02395	-1	BN	B	B	E vs BN	C	0.0585019	1	Intron (ENSSSCT00000042713.2/ENSSSCG00000027211.3, intron 3 of 13)	15	3417995	3526160	108166	2	ENSSSCG00000027211	ENSSSCT00000017063.4	56661	EPC2	100518870	enhancer of polycomb homolog 2 [Source:NCBI gene;Acc:100518870]
chr17:12229492-12229615	chr17	12229492	12229615	124	3	1.71685	1	BS	B	BS	E vs BS	H	0.0587854	1	Promoter (<=1kb)	17	12228974	12232595	3622	1	ENSSSCG00000051036	ENSSSCT00000086857.1	518		NA
chr15:76005788-76006093	chr15	76005788	76006093	306	16	-1.37246	-1	BS	B	B	E vs BS	A	0.0588423	1	Promoter (1-2kb)	15	75980153	76007130	26978	2	ENSSSCG00000015935	ENSSSCT00000017351.4	1037	CCDC173	100520768	coiled-coil domain containing 173 [Source:NCBI gene;Acc:100520768]
chr3:8425151-8425321	chr3	8425151	8425321	171	4	-2.58043	-1	E	B	B	E vs B	C	0.0588437	0.907689	Distal Intergenic	3	8409102	8415654	6553	1	ENSSSCG00000030337	ENSSSCT00000060448.2	16049	NYAP1	100514396	neuronal tyrosine phosphorylated phosphoinositide-3-kinase adaptor 1 [Source:NCBI gene;Acc:100514396]
chr14:138418974-138419132	chr14	138418974	138419132	159	6	-2.55785	-1	E	B	B	E vs B	C	0.0589116	0.907689	Distal Intergenic	14	138443469	138454361	10893	1	ENSSSCG00000048068	ENSSSCT00000073455.1	-24337		NA
chr2:74546015-74546326	chr2	74546015	74546326	312	24	-4.23154	-1	BN	BS	BS	BS vs BN	C	0.0589341	0.84267	Exon (ENSSSCT00000014743.4/ENSSSCG00000013497.4, exon 16 of 20)	2	74530730	74539583	8854	2	ENSSSCG00000013498	ENSSSCT00000014744.4	-6432	EBI3	100522599	Epstein-Barr virus induced 3 [Source:NCBI gene;Acc:100522599]
chr7:50164786-50164889	chr7	50164786	50164889	104	3	-2.77521	-1	BS	B	B	E vs BS	H	0.058938	1	Intron (ENSSSCT00000002005.4/ENSSSCG00000001789.4, intron 7 of 22)	7	50124860	50184089	59230	2	ENSSSCG00000001789	ENSSSCT00000002005.4	19200	TMC3	100152791	transmembrane channel like 3 [Source:NCBI gene;Acc:100152791]
chr6:64020847-64021063	chr6	64020847	64021063	217	9	-2.09102	-1	E	B	B	E vs B	H	0.0589533	1	Intron (ENSSSCT00000030280.3/ENSSSCG00000030513.3, intron 5 of 37)	6	63976011	64026767	50757	2	ENSSSCG00000030513	ENSSSCT00000030280.3	5704	CFAP74	100623546	cilia and flagella associated protein 74 [Source:NCBI gene;Acc:100623546]
chr4:34013449-34013555	chr4	34013449	34013555	107	2	-4.19976	-1	BN	B	B	E vs BN	H	0.0589698	1	Distal Intergenic	4	33893337	33983942	90606	2	ENSSSCG00000006053	ENSSSCT00000006642.4	-29507	BAALC	100170128	BAALC binder of MAP3K1 and KLF4 [Source:NCBI gene;Acc:100170128]
chr14:62555843-62556064	chr14	62555843	62556064	222	16	-0.962366	-1	E	B	B	E vs B	H	0.0589828	1	Intron (ENSSSCT00000066452.1/ENSSSCG00000039215.2, intron 1 of 3)	14	62526099	62627607	101509	1	ENSSSCG00000039215	ENSSSCT00000046544.2	29744	PHYHIPL	100525186	phytanoyl-CoA 2-hydroxylase interacting protein like [Source:NCBI gene;Acc:100525186]
chr10:67917589-67917983	chr10	67917589	67917983	395	24	-3.41223	-1	BS	B	B	E vs BS	H	0.059028	1	Intron (ENSSSCT00000086232.1/ENSSSCG00000048251.1, intron 1 of 1)	10	67833285	68013512	180228	2	ENSSSCG00000048251	ENSSSCT00000086232.1	95529		NA
chr18:7804159-7804268	chr18	7804159	7804268	110	2	1.71245	1	E	B	E	E vs B	H	0.0590698	1	Intron (ENSSSCT00000086880.1/ENSSSCG00000016487.4, intron 26 of 47)	18	7809982	7810091	110	1	ENSSSCG00000020512	ENSSSCT00000022107.2	-5714	U6	NA	U6 spliceosomal RNA [Source:RFAM;Acc:RF00026]
chr3:25489716-25489887	chr3	25489716	25489887	172	7	-2.60642	-1	BS	B	B	E vs BS	C	0.0591899	1	Intron (ENSSSCT00000008610.4/ENSSSCG00000007859.4, intron 9 of 10)	3	25497345	25511061	13717	1	ENSSSCG00000007861	ENSSSCT00000080877.1	-7458	GP2	100303610	glycoprotein 2 [Source:NCBI gene;Acc:100303610]
chr15:135035467-135035601	chr15	135035467	135035601	135	4	1.63596	1	E	B	E	E vs B	A	0.0591993	1	Intron (ENSSSCT00000046411.2/ENSSSCG00000034692.2, intron 1 of 5)	15	135003569	135094799	91231	1	ENSSSCG00000034692	ENSSSCT00000037439.2	31898	SH3BP4	110256943	SH3 domain binding protein 4 [Source:NCBI gene;Acc:110256943]
chr10:50890074-50890276	chr10	50890074	50890276	203	5	-1.57134	-1	BN	B	B	E vs BN	C	0.0592225	1	Intron (ENSSSCT00000045612.2/ENSSSCG00000011075.4, intron 2 of 20)	10	50707066	50877350	170285	2	ENSSSCG00000011075	ENSSSCT00000054776.2	-12724	KIAA1217	100519102	KIAA1217 ortholog [Source:NCBI gene;Acc:100519102]
chr9:80316817-80316931	chr9	80316817	80316931	115	3	-2.37966	-1	E	B	B	E vs B	H	0.0592832	1	5' UTR	9	80315350	80320755	5406	2	ENSSSCG00000051543	ENSSSCT00000084194.1	3824		NA
chr5:90994994-90995271	chr5	90994994	90995271	278	7	-1.75331	-1	BN	B	B	E vs BN	C	0.0592946	1	Intron (ENSSSCT00000044658.2/ENSSSCG00000035790.2, intron 6 of 10)	5	90877875	90883614	5740	2	ENSSSCG00000051747	ENSSSCT00000088922.1	-111380		NA
chr13:68137-68909	chr13	68137	68909	773	18	-1.66819	-1	BN	B	B	E vs BN	A	0.0593609	0.994627	Distal Intergenic	13	284506	289470	4965	2	ENSSSCG00000046931	ENSSSCT00000085232.1	220561		NA
chrX:64337176-64337282	chrX	64337176	64337282	107	0	3.56882	1	E	B	E	E vs B	H	0.0594253	1	Intron (ENSSSCT00000045006.2/ENSSSCG00000025156.4, intron 8 of 38)	19	64241620	64403288	161669	2	ENSSSCG00000025156	ENSSSCT00000045006.2	66006	BRWD3	100520060	bromodomain and WD repeat domain containing 3 [Source:NCBI gene;Acc:100520060]
chr15:138817640-138818413	chr15	138817640	138818413	774	31	-2.64867	-1	BS	B	B	E vs BS	A	0.0594394	1	Distal Intergenic	15	138826536	138830411	3876	1	ENSSSCG00000044891	ENSSSCT00000074331.1	-8123		NA
chr6:57071934-57072146	chr6	57071934	57072146	213	7	-1.65508	-1	E	B	B	E vs B	C	0.0594912	0.907689	Intron (ENSSSCT00000022365.3/ENSSSCG00000027741.3, intron 6 of 6)	6	57078191	57084027	5837	1	ENSSSCG00000042769	ENSSSCT00000088606.1	-6045		NA
chr7:23129381-23129921	chr7	23129381	23129921	541	10	-3.88747	-1	BN	B	B	E vs BN	H	0.0595484	1	Intron (ENSSSCT00000035204.3/ENSSSCG00000001346.5, intron 1 of 23)	7	23126283	23143993	17711	1	ENSSSCG00000001346	ENSSSCT00000035204.3	3098	ABCF1	100144452	ATP binding cassette subfamily F member 1 [Source:NCBI gene;Acc:100144452]
chr1:265791042-265791217	chr1	265791042	265791217	176	7	-2.1674	-1	BS	B	B	E vs BS	C	0.059557	1	Intron (ENSSSCT00000006156.4/ENSSSCG00000005598.4, intron 2 of 16)	1	265714211	265867058	152848	2	ENSSSCG00000005598	ENSSSCT00000044592.2	75841	SCAI	100515704	suppressor of cancer cell invasion [Source:NCBI gene;Acc:100515704]
chr3:48724505-48724673	chr3	48724505	48724673	169	4	-1.97324	-1	BS	B	B	E vs BS	H	0.0596193	1	Distal Intergenic	3	48747185	48747289	105	1	ENSSSCG00000019055	ENSSSCT00000020650.3	-22512	U6	NA	U6 spliceosomal RNA [Source:RFAM;Acc:RF00026]
chr1:66319322-66319452	chr1	66319322	66319452	131	3	-1.79575	-1	E	B	B	E vs B	C	0.0597401	0.907689	Intron (ENSSSCT00000028667.3/ENSSSCG00000004349.4, intron 7 of 7)	1	66232181	66309616	77436	2	ENSSSCG00000004349	ENSSSCT00000004805.4	-9706	FAXC	100152047	coenzyme Q3, methyltransferase [Source:NCBI gene;Acc:100152047]
chr18:8249703-8249901	chr18	8249703	8249901	199	5	-4.25869	-1	BN	BS	BS	BS vs BN	C	0.0597634	0.84267	Intron (ENSSSCT00000017955.4/ENSSSCG00000016491.4, intron 4 of 8)	18	8205524	8261702	56179	1	ENSSSCG00000016491	ENSSSCT00000017955.4	44179	DENND11	100513325	DENN domain containing 11 [Source:NCBI gene;Acc:100513325]
chr16:76529320-76529422	chr16	76529320	76529422	103	4	1.25926	1	BN	B	BN	E vs BN	C	0.0597784	1	Distal Intergenic	16	76326719	76490894	164176	2	ENSSSCG00000017109	ENSSSCT00000018627.4	-38426	ADAMTS16	100519115	ADAM metallopeptidase with thrombospondin type 1 motif 16 [Source:NCBI gene;Acc:100519115]
chr18:1430249-1430422	chr18	1430249	1430422	174	8	2.13084	1	BS	B	BS	E vs BS	A	0.059805	1	Distal Intergenic	18	1361682	1361768	87	1	ENSSSCG00000037841	ENSSSCT00000040312.1	68567	ssc-mir-153	NA	ssc-mir-153 [Source:miRBase;Acc:MI0002454]
chr3:846303-846577	chr3	846303	846577	275	20	-2.74388	-1	E	B	B	E vs B	H	0.0598603	1	Distal Intergenic	3	804177	809770	5594	1	ENSSSCG00000007555	ENSSSCT00000029725.3	42126	UNCX	100523430	UNC homeobox [Source:NCBI gene;Acc:100523430]
chr3:627705-627834	chr3	627705	627834	130	6	-0.946807	-1	BS	B	B	E vs BS	C	0.0598683	1	Intron (ENSSSCT00000083458.1/ENSSSCG00000007547.4, intron 2 of 11)	3	547367	634437	87071	2	ENSSSCG00000007547	ENSSSCT00000083458.1	6603	ADAP1	397453	ArfGAP with dual PH domains 1 [Source:NCBI gene;Acc:397453]
chr11:21613212-21613449	chr11	21613212	21613449	238	17	-2.61273	-1	BN	BS	BS	BS vs BN	H	0.059951	0.98038	Exon (ENSSSCT00000010319.2/ENSSSCG00000009417.3, exon 2 of 2)	11	21612148	21621716	9569	2	ENSSSCG00000009417	ENSSSCT00000058133.2	8267	CBY2	100522270	chibby family member 2 [Source:NCBI gene;Acc:100522270]
chr2:27343268-27343492	chr2	27343268	27343492	225	5	-3.54354	-1	BS	B	B	E vs BS	A	0.0599686	1	Intron (ENSSSCT00000076255.1/ENSSSCG00000013311.4, intron 9 of 21)	2	27237651	27366551	128901	2	ENSSSCG00000013311	ENSSSCT00000076255.1	23059	KIAA1549L	100513003	KIAA1549 like [Source:NCBI gene;Acc:100513003]
chr12:33096131-33096299	chr12	33096131	33096299	169	4	-2.14205	-1	BS	B	B	E vs BS	H	0.0599778	1	Distal Intergenic	12	33141505	33166363	24859	1	ENSSSCG00000017615	ENSSSCT00000063949.2	-45206	DGKE	100312967	diacylglycerol kinase epsilon [Source:NCBI gene;Acc:100312967]
chr11:45807293-45807375	chr11	45807293	45807375	83	2	2.26217	1	BS	B	BS	E vs BS	H	0.0600572	1	Distal Intergenic	11	45927374	45933024	5651	2	ENSSSCG00000045422	ENSSSCT00000082792.1	125649		NA
chr6:70686717-70687057	chr6	70686717	70687057	341	8	-3.68566	-1	BN	B	B	E vs BN	C	0.0601463	1	Intron (ENSSSCT00000003774.4/ENSSSCG00000003402.4, intron 7 of 13)	6	70675815	70692679	16865	1	ENSSSCG00000003402	ENSSSCT00000069463.1	10902	PGD	397546	phosphogluconate dehydrogenase [Source:NCBI gene;Acc:397546]
chr1:7401522-7401684	chr1	7401522	7401684	163	6	-2.09261	-1	BN	B	B	E vs BN	H	0.0601627	1	Intron (ENSSSCT00000067407.1/ENSSSCG00000004044.5, intron 27 of 47)	1	7340442	7365520	25079	2	ENSSSCG00000004041	ENSSSCT00000024677.3	-36002	SLC22A1	397049	solute carrier family 22 member 1 [Source:NCBI gene;Acc:397049]
chr10:67365341-67365722	chr10	67365341	67365722	382	10	-3.77163	-1	BS	B	B	E vs BS	H	0.0601695	1	Distal Intergenic	10	67302626	67302732	107	2	ENSSSCG00000031153	ENSSSCT00000048545.1	-62609	U6	NA	U6 spliceosomal RNA [Source:RFAM;Acc:RF00026]
chr15:137987248-137987370	chr15	137987248	137987370	123	4	-3.91405	-1	BS	B	B	E vs BS	A	0.0602136	1	Distal Intergenic	15	138001104	138002941	1838	1	ENSSSCG00000042914	ENSSSCT00000066755.1	-13734		NA
chr3:116177010-116177211	chr3	116177010	116177211	202	6	-1.48225	-1	BS	B	B	E vs BS	C	0.0604909	1	Promoter (<=1kb)	3	116175671	116176856	1186	2	ENSSSCG00000047227	ENSSSCT00000085425.1	-154		NA
chr4:16256692-16256802	chr4	16256692	16256802	111	3	-3.9406	-1	BN	B	B	E vs BN	C	0.0606139	1	Intron (ENSSSCT00000043801.2/ENSSSCG00000005987.4, intron 7 of 20)	4	16215435	16287562	72128	2	ENSSSCG00000005987	ENSSSCT00000025217.3	30760	TBC1D31	100737543	TBC1 domain family member 31 [Source:NCBI gene;Acc:100737543]
chr11:23272281-23272453	chr11	23272281	23272453	173	5	-2.5691	-1	BN	B	B	E vs BN	H	0.0607013	1	Intron (ENSSSCT00000045599.2/ENSSSCG00000021818.3, intron 1 of 18)	11	23237774	23894727	656954	1	ENSSSCG00000021818	ENSSSCT00000022928.3	34507	ENOX1	100525605	ecto-NOX disulfide-thiol exchanger 1 [Source:NCBI gene;Acc:100525605]
chr10:51713537-51713928	chr10	51713537	51713928	392	3	-2.62009	-1	BS	B	B	E vs BS	H	0.0607113	1	Intron (ENSSSCT00000024615.2/ENSSSCG00000021093.2, intron 4 of 16)	10	51683329	51812646	129318	1	ENSSSCG00000021093	ENSSSCT00000024615.2	30208		100623946	chromosome 10 C10orf67 homolog [Source:NCBI gene;Acc:100623946]
chr1:589056-589216	chr1	589056	589216	161	7	1.26836	1	E	B	E	E vs B	H	0.06073	1	Intron (ENSSSCT00000086163.1/ENSSSCG00000004008.4, intron 2 of 24)	1	578508	720106	141599	1	ENSSSCG00000004008	ENSSSCT00000004431.4	10548		100736968	WD repeat domain 27 [Source:NCBI gene;Acc:100736968]
chr12:37992586-37992874	chr12	37992586	37992874	289	5	-3.75317	-1	BN	B	B	E vs BN	H	0.060796	1	Distal Intergenic	12	37962967	37972509	9543	2	ENSSSCG00000023186	ENSSSCT00000032087.3	-20077	CA4	100511956	carbonic anhydrase 4 [Source:NCBI gene;Acc:100511956]
chr16:73103114-73103245	chr16	73103114	73103245	132	8	0.663104	1	BS	B	BS	E vs BS	H	0.0608516	1	Intron (ENSSSCT00000088383.1/ENSSSCG00000017095.4, intron 9 of 15)	16	72988805	72991296	2492	1	ENSSSCG00000044901	ENSSSCT00000084066.1	114309		NA
chr7:4214767-4215236	chr7	4214767	4215236	470	14	-2.07491	-1	BN	B	B	E vs BN	A	0.0609665	0.994627	Distal Intergenic	7	4219537	4224833	5297	1	ENSSSCG00000042629	ENSSSCT00000088440.1	-4301		NA
chr2:4074747-4074902	chr2	4074747	4074902	156	14	-3.99533	-1	BS	B	B	E vs BS	A	0.0609668	1	3' UTR	2	4074719	4102190	27472	2	ENSSSCG00000012875	ENSSSCT00000087835.1	27288		100523421	two pore segment channel 2 [Source:NCBI gene;Acc:100523421]
chr10:15379971-15380168	chr10	15379971	15380168	198	5	2.16508	1	E	B	E	E vs B	A	0.0609856	1	3' UTR	10	15372879	15382939	10061	1	ENSSSCG00000034838	ENSSSCT00000045638.2	7092	MAP1LC3C	100512852	microtubule associated protein 1 light chain 3 gamma [Source:NCBI gene;Acc:100512852]
chr13:72257510-72257788	chr13	72257510	72257788	279	2	-3.74641	-1	BS	B	B	E vs BS	C	0.0610514	1	Intron (ENSSSCT00000027391.3/ENSSSCG00000011621.4, intron 17 of 17)	13	72254477	72270189	15713	2	ENSSSCG00000011621	ENSSSCT00000038836.2	12401	SEC61A1	100155306	SEC61 translocon subunit alpha 1 [Source:NCBI gene;Acc:100155306]
chr13:200394984-200395172	chr13	200394984	200395172	189	3	-3.6661	-1	BN	B	B	E vs BN	A	0.061303	0.994627	Intron (ENSSSCT00000025022.3/ENSSSCG00000027179.3, intron 7 of 10)	13	200354920	200403247	48328	1	ENSSSCG00000027179	ENSSSCT00000025022.3	40064	SIM2	100623917	SIM bHLH transcription factor 2 [Source:NCBI gene;Acc:100623917]
chr12:50853009-50853139	chr12	50853009	50853139	131	5	-1.50459	-1	E	B	B	E vs B	A	0.0613347	1	3' UTR	12	50809559	50897279	87721	1	ENSSSCG00000017890	ENSSSCT00000057129.2	43450	PITPNM3	100524106	PITPNM family member 3 [Source:NCBI gene;Acc:100524106]
chr4:45748639-45748755	chr4	45748639	45748755	117	7	1.88565	1	BS	B	BS	E vs BS	H	0.0613494	1	Intron (ENSSSCT00000071528.1/ENSSSCG00000039660.2, intron 1 of 18)	4	45450408	45772266	321859	2	ENSSSCG00000039660	ENSSSCT00000071528.1	23511		NA
chr7:26634530-26634691	chr7	26634530	26634691	162	2	-2.66765	-1	BN	B	B	E vs BN	H	0.0613805	1	Intron (ENSSSCT00000058001.2/ENSSSCG00000001485.4, intron 9 of 12)	7	26561363	26700037	138675	2	ENSSSCG00000001485	ENSSSCT00000029860.3	65346	MLIP	100623023	muscular LMNA interacting protein [Source:NCBI gene;Acc:100623023]
chr2:10633797-10633974	chr2	10633797	10633974	178	5	-1.66952	-1	BS	B	B	E vs BS	H	0.0614187	1	Intron (ENSSSCT00000032280.3/ENSSSCG00000028762.3, intron 5 of 9)	2	10614453	10643544	29092	1	ENSSSCG00000028762	ENSSSCT00000050613.2	19344	VPS37C	100511491	VPS37C subunit of ESCRT-I [Source:NCBI gene;Acc:100511491]
chr14:57713947-57714354	chr14	57713947	57714354	408	3	-2.38424	-1	BS	B	B	E vs BS	C	0.0614637	1	Distal Intergenic	14	57700547	57709820	9274	1	ENSSSCG00000044712	ENSSSCT00000085723.1	13400		NA
chr10:24704223-24704339	chr10	24704223	24704339	117	3	-4.15411	-1	BN	BS	BS	BS vs BN	H	0.0615044	0.98038	Distal Intergenic	10	24638704	24669846	31143	2	ENSSSCG00000010926	ENSSSCT00000011958.4	-34377	SYT2	100511582	synaptotagmin 2 [Source:NCBI gene;Acc:100511582]
chr13:50963270-50963443	chr13	50963270	50963443	174	2	-2.45633	-1	BN	B	B	E vs BN	H	0.0616286	1	Distal Intergenic	13	50857735	50861285	3551	2	ENSSSCG00000050105	ENSSSCT00000086278.1	-101985		NA
chr17:45595972-45596174	chr17	45595972	45596174	203	4	-2.10987	-1	BS	B	B	E vs BS	H	0.0616319	1	Intron (ENSSSCT00000041471.2/ENSSSCG00000038990.2, intron 1 of 31)	17	45638927	45644895	5969	1	ENSSSCG00000047462	ENSSSCT00000080949.1	-42753		NA
chr10:31247509-31247669	chr10	31247509	31247669	161	1	1.14605	1	E	B	E	E vs B	A	0.0618793	1	3' UTR	10	31226412	31232316	5905	1	ENSSSCG00000049051	ENSSSCT00000085357.1	21097		NA
chr11:20765677-20765831	chr11	20765677	20765831	155	7	1.34206	1	E	B	E	E vs B	A	0.0619689	1	Intron (ENSSSCT00000039610.2/ENSSSCG00000009408.4, intron 5 of 19)	11	20684168	20687606	3439	2	ENSSSCG00000045677	ENSSSCT00000090802.1	-78071		NA
chr13:28568150-28568418	chr13	28568150	28568418	269	20	-1.93621	-1	BS	B	B	E vs BS	H	0.062003	1	Intron (ENSSSCT00000024438.3/ENSSSCG00000011312.4, intron 5 of 19)	13	28528968	28692323	163356	1	ENSSSCG00000011312	ENSSSCT00000078345.1	39182	LARS2	100513625	leucyl-tRNA synthetase 2, mitochondrial [Source:NCBI gene;Acc:100513625]
chr5:10158835-10159093	chr5	10158835	10159093	259	10	-1.12789	-1	E	B	B	E vs B	H	0.062076	1	Promoter (2-3kb)	5	10149062	10156210	7149	2	ENSSSCG00000033854	ENSSSCT00000088226.1	-2625	LGALS1	414915	galectin 1 [Source:NCBI gene;Acc:414915]
chr13:108782204-108782377	chr13	108782204	108782377	174	6	1.08189	1	E	B	E	E vs B	H	0.0621916	1	Intron (ENSSSCT00000049351.2/ENSSSCG00000035883.2, intron 3 of 4)	13	108776167	108782067	5901	1	ENSSSCG00000051128	ENSSSCT00000083878.1	6037		NA
chr5:9981922-9982120	chr5	9981922	9982120	199	12	-2.27732	-1	E	B	B	E vs B	H	0.0621971	1	Intron (ENSSSCT00000076216.1/ENSSSCG00000000119.4, intron 4 of 9)	5	9968428	9993799	25372	2	ENSSSCG00000000119	ENSSSCT00000076216.1	11679	EIF3L	100515608	eukaryotic translation initiation factor 3 subunit L [Source:NCBI gene;Acc:100515608]
chr6:108303545-108303655	chr6	108303545	108303655	111	4	2.54566	1	E	B	E	E vs B	H	0.0621998	1	Intron (ENSSSCT00000084626.1/ENSSSCG00000040452.2, intron 4 of 15)	6	108232960	108329651	96692	2	ENSSSCG00000040452	ENSSSCT00000066935.1	25996	TMEM241	102167268	transmembrane protein 241 [Source:NCBI gene;Acc:102167268]
chr12:19508968-19509178	chr12	19508968	19509178	211	2	-4.02421	-1	BN	B	B	E vs BN	C	0.0622372	1	Distal Intergenic	12	19496844	19500152	3309	1	ENSSSCG00000017377	ENSSSCT00000018916.3	12124		NA
chr8:80904885-80905035	chr8	80904885	80905035	151	11	0.718982	1	E	B	E	E vs B	H	0.0622534	1	Intron (ENSSSCT00000009888.4/ENSSSCG00000009029.4, intron 3 of 21)	8	80675001	81024492	349492	2	ENSSSCG00000009029	ENSSSCT00000009888.4	119457	ARHGAP10	100521464	Rho GTPase activating protein 10 [Source:NCBI gene;Acc:100521464]
chr12:18377782-18378064	chr12	18377782	18378064	283	3	1.5901	1	E	B	E	E vs B	H	0.0622786	1	Distal Intergenic	12	18410110	18416816	6707	1	ENSSSCG00000039101	ENSSSCT00000065674.2	-32046	C1QL1	780424	complement C1q like 1 [Source:NCBI gene;Acc:780424]
chr7:1744902-1745076	chr7	1744902	1745076	175	5	-2.3645	-1	BN	B	B	E vs BN	H	0.0623459	1	Distal Intergenic	7	1721065	1736074	15010	2	ENSSSCG00000031615	ENSSSCT00000062369.2	-8828	SERPINB9	100126851	serpin peptidase inhibitor, clade B (ovalbumin), member 9 [Source:NCBI gene;Acc:100126851]
chr7:12900911-12901028	chr7	12900911	12901028	118	2	-3.66229	-1	BS	B	B	E vs BS	H	0.0624036	1	Intron (ENSSSCT00000084850.1/ENSSSCG00000047883.1, intron 1 of 1)	7	12897322	12929766	32445	2	ENSSSCG00000047883	ENSSSCT00000084850.1	28738		NA
chr3:39315611-39316766	chr3	39315611	39316766	1156	35	-3.36506	-1	E	B	B	E vs B	H	0.0625503	1	Promoter (<=1kb)	3	39316178	39322780	6603	1	ENSSSCG00000022744	ENSSSCT00000066116.2	0	PRSS21	100737333	testisin-like [Source:NCBI gene;Acc:100737333]
chr3:87103705-87103830	chr3	87103705	87103830	126	1	-3.9957	-1	BN	BS	BS	BS vs BN	H	0.0626347	0.98038	Intron (ENSSSCT00000084997.1/ENSSSCG00000025224.3, intron 1 of 2)	3	86946016	87108991	162976	2	ENSSSCG00000025224	ENSSSCT00000069614.1	5161		100516794	acylphosphatase 2 [Source:NCBI gene;Acc:100516794]
chr9:26866596-26866796	chr9	26866596	26866796	201	7	-1.67249	-1	BN	B	B	E vs BN	H	0.0627523	1	Promoter (2-3kb)	9	26864316	26978107	113792	1	ENSSSCG00000014960	ENSSSCT00000041933.2	2280	AMOTL1	100513610	angiomotin like 1 [Source:NCBI gene;Acc:100513610]
chr13:128739408-128739558	chr13	128739408	128739558	151	2	-3.61465	-1	BS	B	B	E vs BS	H	0.0627526	1	Distal Intergenic	13	128774240	128781558	7319	1	ENSSSCG00000050697	ENSSSCT00000088165.1	-34682		NA
chr14:63627484-63627565	chr14	63627484	63627565	82	0	-3.37905	-1	E	B	B	E vs B	H	0.0628433	1	Intron (ENSSSCT00000087999.1/ENSSSCG00000010212.5, intron 6 of 41)	14	63415226	63681593	266368	2	ENSSSCG00000010212	ENSSSCT00000087999.1	54028		100154687	ankyrin 3 [Source:NCBI gene;Acc:100154687]
chr13:204211785-204211908	chr13	204211785	204211908	124	7	-2.58151	-1	BN	B	B	E vs BN	A	0.0628448	0.994627	Intron (ENSSSCT00000013204.4/ENSSSCG00000012072.4, intron 1 of 34)	13	203567129	204313713	746585	2	ENSSSCG00000012072	ENSSSCT00000013204.4	101805	DSCAM	100517192	DS cell adhesion molecule [Source:NCBI gene;Acc:100517192]
chr4:126742106-126742256	chr4	126742106	126742256	151	3	2.91793	1	E	B	E	E vs B	A	0.0628724	1	Promoter (<=1kb)	4	126742560	126747805	5246	1	ENSSSCG00000048065	ENSSSCT00000072629.1	-304		NA
chr16:35437478-35437637	chr16	35437478	35437637	160	3	-3.30778	-1	E	B	B	E vs B	C	0.0628812	0.907689	Intron (ENSSSCT00000079122.1/ENSSSCG00000016917.4, intron 2 of 7)	16	35397423	35398356	934	1	ENSSSCG00000038692	ENSSSCT00000059818.2	40055		NA
chr14:71205592-71205864	chr14	71205592	71205864	273	8	-1.56207	-1	E	B	B	E vs B	H	0.0628964	1	Intron (ENSSSCT00000044180.2/ENSSSCG00000038913.2, intron 8 of 22)	14	71126110	71269227	143118	2	ENSSSCG00000038913	ENSSSCT00000040035.2	63363	HERC4	102167519	HECT and RLD domain containing E3 ubiquitin protein ligase 4 [Source:NCBI gene;Acc:102167519]
chr9:131006750-131006900	chr9	131006750	131006900	151	7	0.729931	1	BS	B	BS	E vs BS	C	0.062929	1	Intron (ENSSSCT00000055719.2/ENSSSCG00000015599.4, intron 12 of 14)	9	130968250	131001480	33231	1	ENSSSCG00000015598	ENSSSCT00000069667.1	38500	PACC1	100524887	proton activated chloride channel 1 [Source:NCBI gene;Acc:100524887]
chr13:137307488-137307616	chr13	137307488	137307616	129	4	-3.92988	-1	BS	B	B	E vs BS	C	0.0629411	1	Intron (ENSSSCT00000012984.4/ENSSSCG00000011870.4, intron 14 of 16)	13	137311688	137316408	4721	1	ENSSSCG00000041693	ENSSSCT00000085332.1	-4072		NA
chr3:986538-986658	chr3	986538	986658	121	6	-2.80016	-1	E	B	B	E vs B	A	0.0630143	1	Exon (ENSSSCT00000008290.4/ENSSSCG00000007558.4, exon 34 of 47)	3	951323	971111	19789	2	ENSSSCG00000007557	ENSSSCT00000008289.4	-15427	MICALL2	100523596	MICAL like 2 [Source:NCBI gene;Acc:100523596]
chr18:7804170-7804271	chr18	7804170	7804271	102	2	1.9164	1	BS	B	BS	E vs BS	C	0.063029	1	Intron (ENSSSCT00000086880.1/ENSSSCG00000016487.4, intron 26 of 47)	18	7809982	7810091	110	1	ENSSSCG00000020512	ENSSSCT00000022107.2	-5711	U6	NA	U6 spliceosomal RNA [Source:RFAM;Acc:RF00026]
chr3:22411255-22411437	chr3	22411255	22411437	183	11	-1.90884	-1	E	B	B	E vs B	C	0.063108	0.907689	Distal Intergenic	3	21995231	22383264	388034	2	ENSSSCG00000033674	ENSSSCT00000064783.1	-27991	PRKCB	100522792	protein kinase C beta [Source:NCBI gene;Acc:100522792]
chr16:78977395-78977518	chr16	78977395	78977518	124	4	-3.33108	-1	E	B	B	E vs B	C	0.0631253	0.907689	Downstream (2-3kb)	16	78980087	78981499	1413	2	ENSSSCG00000048696	ENSSSCT00000069776.1	3981		NA
chr14:77533844-77534032	chr14	77533844	77534032	189	4	-1.88678	-1	BN	BS	BS	BS vs BN	A	0.0631512	0.767659	Intron (ENSSSCT00000040190.2/ENSSSCG00000010316.4, intron 4 of 17)	14	77496275	77504412	8138	2	ENSSSCG00000042477	ENSSSCT00000071879.1	-29432		NA
chr13:66645383-66645687	chr13	66645383	66645687	305	8	-2.5424	-1	E	B	B	E vs B	C	0.0631698	0.907689	5' UTR	13	66528462	66664475	136014	2	ENSSSCG00000023084	ENSSSCT00000038542.2	18788	ATP2B2	100625418	ATPase plasma membrane Ca2+ transporting 2 [Source:NCBI gene;Acc:100625418]
chr5:66696082-66696192	chr5	66696082	66696192	111	3	-3.38695	-1	E	B	B	E vs B	H	0.0631797	1	Intron (ENSSSCT00000039617.2/ENSSSCG00000000730.4, intron 4 of 8)	5	66667895	66717459	49565	2	ENSSSCG00000000730	ENSSSCT00000073876.1	21267	PRMT8	100526051	protein arginine methyltransferase 8 [Source:NCBI gene;Acc:100526051]
chr12:11111095-11111226	chr12	11111095	11111226	132	2	-3.94209	-1	BS	B	B	E vs BS	C	0.0631974	1	Intron (ENSSSCT00000033236.3/ENSSSCG00000017255.5, intron 14 of 41)	12	11147725	11147827	103	2	ENSSSCG00000019268	ENSSSCT00000020863.3	36601	U6	NA	U6 spliceosomal RNA [Source:RFAM;Acc:RF00026]
chr12:41873583-41873816	chr12	41873583	41873816	234	5	1.25481	1	E	B	E	E vs B	A	0.0632326	1	Intron (ENSSSCT00000049877.2/ENSSSCG00000040177.2, intron 1 of 9)	12	41727002	42031991	304990	1	ENSSSCG00000040177	ENSSSCT00000036957.2	146581	ASIC2	100628008	acid sensing ion channel subunit 2 [Source:NCBI gene;Acc:100628008]
chr16:73103091-73103239	chr16	73103091	73103239	149	8	0.571057	1	E	B	E	E vs B	C	0.0632332	0.907689	Intron (ENSSSCT00000088383.1/ENSSSCG00000017095.4, intron 9 of 15)	16	72988805	72991296	2492	1	ENSSSCG00000044901	ENSSSCT00000084066.1	114286		NA
chr17:57502992-57503186	chr17	57502992	57503186	195	4	-2.34905	-1	E	B	B	E vs B	C	0.0632528	0.907689	Distal Intergenic	17	57480404	57480813	410	1	ENSSSCG00000007500	ENSSSCT00000008210.2	22588		NA
chr2:20521417-20521622	chr2	20521417	20521622	206	5	-1.66451	-1	BN	B	B	E vs BN	H	0.0633381	1	Distal Intergenic	2	20402056	20412542	10487	2	ENSSSCG00000047142	ENSSSCT00000078726.1	-108875		NA
chr13:98990593-98990908	chr13	98990593	98990908	316	3	-3.57808	-1	BS	B	B	E vs BS	H	0.0634057	1	Intron (ENSSSCT00000012838.3/ENSSSCG00000011728.3, intron 1 of 5)	13	99067915	99633024	565110	1	ENSSSCG00000011729	ENSSSCT00000080367.1	-77007		NA
chr18:16904412-16904513	chr18	16904412	16904513	102	5	2.79913	1	E	B	E	E vs B	H	0.0634211	1	Exon (ENSSSCT00000047876.2/ENSSSCG00000021562.3, exon 24 of 42)	18	16498987	16606009	107023	1	ENSSSCG00000021562	ENSSSCT00000038950.1	405425	PLXNA4	100620243	plexin A4 [Source:NCBI gene;Acc:100620243]
chr6:14223845-14224108	chr6	14223845	14224108	264	0	-3.37016	-1	E	B	B	E vs B	H	0.0634919	1	Intron (ENSSSCT00000042048.2/ENSSSCG00000040973.2, intron 5 of 22)	6	14060285	14333623	273339	2	ENSSSCG00000040973	ENSSSCT00000042048.2	109515		NA
chr16:57082814-57082900	chr16	57082814	57082900	87	3	2.72391	1	BN	B	BN	E vs BN	H	0.0635154	1	Distal Intergenic	16	57176713	57181197	4485	2	ENSSSCG00000042765	ENSSSCT00000077406.1	98297		NA
chr6:35146841-35147992	chr6	35146841	35147992	1152	81	-1.8736	-1	BS	B	B	E vs BS	H	0.0635341	1	Exon (ENSSSCT00000055710.2/ENSSSCG00000002838.4, exon 4 of 5)	6	34932960	35299692	366733	1	ENSSSCG00000002838	ENSSSCT00000003139.3	213881	ZNF423	100520077	zinc finger protein 423 [Source:NCBI gene;Acc:100520077]
chr5:42568294-42568474	chr5	42568294	42568474	181	5	-2.62714	-1	E	B	B	E vs B	H	0.0635514	1	3' UTR	5	42569248	42575949	6702	2	ENSSSCG00000033766	ENSSSCT00000084347.1	7475		110260714	electron transfer flavoprotein subunit beta lysine methyltransferase [Source:NCBI gene;Acc:110260714]
chr12:59589612-59589885	chr12	59589612	59589885	274	3	2.59538	1	E	B	E	E vs B	C	0.0635926	0.907689	Intron (ENSSSCT00000043176.2/ENSSSCG00000034364.2, intron 1 of 10)	12	59466791	59594975	128185	2	ENSSSCG00000034364	ENSSSCT00000043176.2	5090	SPECC1	102158777	sperm antigen with calponin homology and coiled-coil domains 1 [Source:NCBI gene;Acc:102158777]
chr17:34541898-34542023	chr17	34541898	34542023	126	2	-3.42505	-1	E	B	B	E vs B	H	0.0636008	1	Distal Intergenic	17	34557783	34570167	12385	1	ENSSSCG00000039028	ENSSSCT00000056637.2	-15760	SCRT2	100620262	scratch family transcriptional repressor 2 [Source:NCBI gene;Acc:100620262]
chr11:1795394-1795593	chr11	1795394	1795593	200	9	2.32651	1	E	B	E	E vs B	A	0.0636198	1	Distal Intergenic	11	1820010	1891929	71920	1	ENSSSCG00000044808	ENSSSCT00000081751.1	-24417		NA
chr5:72553225-72553364	chr5	72553225	72553364	140	2	-3.39177	-1	E	B	B	E vs B	H	0.0636829	1	Distal Intergenic	5	72569123	72571934	2812	2	ENSSSCG00000051444	ENSSSCT00000067413.1	18570		NA
chr4:96058727-96058822	chr4	96058727	96058822	96	1	1.69484	1	BN	B	BN	E vs BN	H	0.0637184	1	Distal Intergenic	4	96072469	96077228	4760	1	ENSSSCG00000006580	ENSSSCT00000036193.3	-13647	S100A2	NA	S100 calcium binding protein A2 [Source:HGNC Symbol;Acc:HGNC:10492]
chr11:1489268-1489416	chr11	1489268	1489416	149	8	-2.26249	-1	BN	BS	BS	BS vs BN	A	0.0637739	0.767659	Intron (ENSSSCT00000054260.2/ENSSSCG00000024667.3, intron 1 of 11)	11	1421177	1478331	57155	2	ENSSSCG00000024667	ENSSSCT00000087126.1	-10937	MICU2	100623901	mitochondrial calcium uptake 2 [Source:NCBI gene;Acc:100623901]
chr5:4858979-4859081	chr5	4858979	4859081	103	2	-3.81395	-1	BS	B	B	E vs BS	C	0.0638043	1	Distal Intergenic	5	4839462	4842660	3199	1	ENSSSCG00000047610	ENSSSCT00000076921.1	19517		NA
chr8:3908651-3908808	chr8	3908651	3908808	158	8	-1.46539	-1	BS	B	B	E vs BS	C	0.0638124	1	Intron (ENSSSCT00000025950.3/ENSSSCG00000027349.3, intron 2 of 15)	8	3816137	3896590	80454	2	ENSSSCG00000027349	ENSSSCT00000061952.2	-12061		100622341	TBC1 domain family member 14 [Source:NCBI gene;Acc:100622341]
chrY:39873280-39873613	chrY	39873280	39873613	334	9	-1.04626	-1	E	B	B	E vs B	A	0.0639238	1	Distal Intergenic	20	39790644	39834607	43964	1	ENSSSCG00000038249	ENSSSCT00000054630.2	82636		110257894	gamma-taxilin-like [Source:NCBI gene;Acc:110257894]
chr15:110759026-110759108	chr15	110759026	110759108	83	2	1.53639	1	BS	B	BS	E vs BS	H	0.063939	1	Intron (ENSSSCT00000051771.2/ENSSSCG00000034395.2, intron 9 of 9)	15	110778732	110789406	10675	2	ENSSSCG00000036466	ENSSSCT00000040207.2	30298	METTL21A	100518583	methyltransferase like 21A [Source:NCBI gene;Acc:100518583]
chr4:126423-126538	chr4	126423	126538	116	3	-3.64888	-1	BN	B	B	E vs BN	A	0.0640118	0.994627	Intron (ENSSSCT00000006472.4/ENSSSCG00000005893.4, intron 5 of 5)	4	122715	123505	791	1	ENSSSCG00000050845	ENSSSCT00000054668.2	3708		NA
chr5:78307728-78307845	chr5	78307728	78307845	118	5	-3.34458	-1	E	B	B	E vs B	C	0.0640913	0.907689	Intron (ENSSSCT00000060829.2/ENSSSCG00000028397.3, intron 3 of 10)	5	78319332	78324900	5569	1	ENSSSCG00000028397	ENSSSCT00000038240.2	-11487	TMEM106C	100154789	transmembrane protein 106C [Source:NCBI gene;Acc:100154789]
chr12:57234070-57234815	chr12	57234070	57234815	746	55	-3.74812	-1	BS	B	B	E vs BS	A	0.0641127	1	Exon (ENSSSCT00000023879.3/ENSSSCG00000028465.3, exon 6 of 26)	12	57206864	57238427	31564	2	ENSSSCG00000028465	ENSSSCT00000023879.3	3612	ELAC2	100520804	elaC ribonuclease Z 2 [Source:NCBI gene;Acc:100520804]
chr9:24906527-24906670	chr9	24906527	24906670	144	7	2.09457	1	BN	BS	BN	BS vs BN	H	0.0641174	0.98038	Distal Intergenic	9	24453721	24497018	43298	1	ENSSSCG00000045215	ENSSSCT00000089493.1	452806		NA
chr6:3260432-3260999	chr6	3260432	3260999	568	44	-4.26293	-1	BN	BS	BS	BS vs BN	H	0.0641264	0.98038	Exon (ENSSSCT00000027946.3/ENSSSCG00000002664.4, exon 7 of 15)	6	3131039	3240221	109183	2	ENSSSCG00000029034	ENSSSCT00000029520.3	-20211	COX4I1	100624067	cytochrome c oxidase subunit 4 isoform 1, mitochondrial [Source:NCBI gene;Acc:100624067]
chr9:90360689-90360792	chr9	90360689	90360792	104	3	-1.40953	-1	E	B	B	E vs B	C	0.0641674	0.907689	Intron (ENSSSCT00000057177.2/ENSSSCG00000015378.4, intron 2 of 4)	9	90337379	90410268	72890	1	ENSSSCG00000015378	ENSSSCT00000053051.2	23310	SP4	100620437	Sp4 transcription factor [Source:NCBI gene;Acc:100620437]
chr5:3041443-3041598	chr5	3041443	3041598	156	3	-1.78683	-1	E	B	B	E vs B	H	0.0642647	1	Intron (ENSSSCT00000066405.2/ENSSSCG00000031361.2, intron 1 of 34)	5	2980069	3204803	224735	1	ENSSSCG00000031361	ENSSSCT00000047404.1	61374	CELSR1	102159820	cadherin EGF LAG seven-pass G-type receptor 1 [Source:NCBI gene;Acc:102159820]
chr6:59489300-59489587	chr6	59489300	59489587	288	5	-3.77769	-1	BN	B	B	E vs BN	H	0.0643995	1	Intron (ENSSSCT00000072705.1/ENSSSCG00000032656.2, intron 17 of 18)	6	59505619	59506981	1363	1	ENSSSCG00000042393	ENSSSCT00000091093.1	-16032		NA
chr14:35731218-35731481	chr14	35731218	35731481	264	10	-3.58481	-1	BN	B	B	E vs BN	A	0.0644197	0.994627	Intron (ENSSSCT00000071143.1/ENSSSCG00000035873.2, intron 4 of 4)	14	35705975	36011336	305362	1	ENSSSCG00000035873	ENSSSCT00000089902.1	25243	C12orf49	100520051	chromosome 14 C12orf49 homolog [Source:NCBI gene;Acc:100520051]
chr15:39903818-39904030	chr15	39903818	39904030	213	3	-2.47478	-1	BN	B	B	E vs BN	C	0.0644402	1	Promoter (2-3kb)	15	39906793	39915585	8793	1	ENSSSCG00000049401	ENSSSCT00000090942.1	-2763		NA
chr8:72039716-72039877	chr8	72039716	72039877	162	3	-3.58348	-1	BS	B	B	E vs BS	C	0.0645682	1	Intron (ENSSSCT00000009840.4/ENSSSCG00000008983.4, intron 15 of 23)	8	72045350	72045456	107	2	ENSSSCG00000032576	ENSSSCT00000021962.2	5579	U6	NA	U6 spliceosomal RNA [Source:RFAM;Acc:RF00026]
chr8:129916501-129916597	chr8	129916501	129916597	97	2	-1.3661	-1	BS	B	B	E vs BS	H	0.0646001	1	Distal Intergenic	8	129867164	129869489	2326	1	ENSSSCG00000039821	ENSSSCT00000043127.2	49337		NA
chr1:259380405-259380547	chr1	259380405	259380547	143	5	-1.48371	-1	BS	B	B	E vs BS	C	0.0646184	1	Intron (ENSSSCT00000006053.4/ENSSSCG00000005504.4, intron 7 of 8)	1	259202017	259232537	30521	2	ENSSSCG00000048699	ENSSSCT00000069071.1	-147868		NA
chr2:7675688-7676012	chr2	7675688	7676012	325	8	-0.809495	-1	E	B	B	E vs B	C	0.0646249	0.907689	Distal Intergenic	2	7693878	7697701	3824	1	ENSSSCG00000050721	ENSSSCT00000074293.1	-17866		NA
chr18:52648694-52648856	chr18	52648694	52648856	163	4	1.55004	1	E	B	E	E vs B	A	0.0646487	1	Intron (ENSSSCT00000018248.4/ENSSSCG00000016763.4, intron 10 of 14)	18	52495437	52498335	2899	1	ENSSSCG00000016763	ENSSSCT00000074730.1	153257	GLI3	100516888	GLI family zinc finger 3 [Source:NCBI gene;Acc:100516888]
chr14:49162648-49162856	chr14	49162648	49162856	209	7	-2.562	-1	E	B	B	E vs B	C	0.0646857	0.907689	Intron (ENSSSCT00000011007.4/ENSSSCG00000010046.4, intron 2 of 2)	14	49150598	49200410	49813	1	ENSSSCG00000010048	ENSSSCT00000011009.4	12050	RAB36	100519392	RAB36, member RAS oncogene family [Source:NCBI gene;Acc:100519392]
chr13:89608585-89608698	chr13	89608585	89608698	114	1	-2.23194	-1	BS	B	B	E vs BS	A	0.0647503	1	Intron (ENSSSCT00000072799.1/ENSSSCG00000011703.4, intron 1 of 4)	13	89594174	89600027	5854	2	ENSSSCG00000033018	ENSSSCT00000086366.1	-8558	TM4SF1	100522035	transmembrane 4 L six family member 1 [Source:NCBI gene;Acc:100522035]
chr11:9521228-9521573	chr11	9521228	9521573	346	21	-2.85799	-1	E	B	B	E vs B	H	0.0647549	1	Exon (ENSSSCT00000010245.4/ENSSSCG00000009348.4, exon 12 of 13)	11	9427198	9478346	51149	1	ENSSSCG00000009347	ENSSSCT00000010244.4	94030		100519728	klotho [Source:NCBI gene;Acc:100519728]
chr1:9321509-9321614	chr1	9321509	9321614	106	2	-2.39477	-1	E	B	B	E vs B	C	0.0648	0.907689	Promoter (1-2kb)	1	9323123	9329581	6459	1	ENSSSCG00000045936	ENSSSCT00000073586.1	-1509		NA
chr2:7340716-7340968	chr2	7340716	7340968	253	24	-2.54704	-1	E	B	B	E vs B	C	0.0649712	0.907689	Exon (ENSSSCT00000014229.4/ENSSSCG00000013018.4, exon 29 of 38)	2	7328233	7347451	19219	1	ENSSSCG00000013018	ENSSSCT00000014229.4	12483	CDC42BPG	100520358	CDC42 binding protein kinase gamma [Source:NCBI gene;Acc:100520358]
chr12:10343061-10343174	chr12	10343061	10343174	114	2	-2.26966	-1	E	B	B	E vs B	C	0.0649837	0.907689	Distal Intergenic	12	10349409	10359675	10267	2	ENSSSCG00000039947	ENSSSCT00000083209.1	16501	KCNJ2	397293	potassium inwardly rectifying channel subfamily J member 2 [Source:NCBI gene;Acc:397293]
chr4:20265484-20265935	chr4	20265484	20265935	452	8	-2.19872	-1	BS	B	B	E vs BS	H	0.0650302	1	Intron (ENSSSCT00000048687.2/ENSSSCG00000036553.2, intron 2 of 4)	4	20143864	20569129	425266	1	ENSSSCG00000036553	ENSSSCT00000048687.2	121620	SAMD12	100738445	sterile alpha motif domain containing 12 [Source:NCBI gene;Acc:100738445]
chr1:122333471-122333995	chr1	122333471	122333995	525	7	-2.17697	-1	E	B	B	E vs B	C	0.0650768	0.907689	Intron (ENSSSCT00000030745.3/ENSSSCG00000004648.4, intron 11 of 17)	1	122215878	122278541	62664	2	ENSSSCG00000004651	ENSSSCT00000056886.2	-54930	GALK2	100152312	fibroblast growth factor 7 [Source:NCBI gene;Acc:397281]
chr5:41534397-41534502	chr5	41534397	41534502	106	2	-3.78615	-1	BS	B	B	E vs BS	H	0.0650773	1	Distal Intergenic	5	41561626	41571820	10195	1	ENSSSCG00000027429	ENSSSCT00000062299.1	-27124	YARS2	100624597	tyrosyl-tRNA synthetase 2 [Source:NCBI gene;Acc:100624597]
chr2:814725-814993	chr2	814725	814993	269	15	-2.1989	-1	BS	B	B	E vs BS	H	0.0650807	1	Exon (ENSSSCT00000043195.2/ENSSSCG00000033452.2, exon 12 of 51)	2	810372	841538	31167	1	ENSSSCG00000033452	ENSSSCT00000043195.2	4353		110259164	mucin 5B, oligomeric mucus/gel-forming [Source:NCBI gene;Acc:110259164]
chr12:39455828-39455947	chr12	39455828	39455947	120	7	1.03715	1	BS	B	BS	E vs BS	H	0.0651203	1	Distal Intergenic	12	39468988	39472612	3625	1	ENSSSCG00000039685	ENSSSCT00000039709.2	-13041		NA
chr6:108343627-108343858	chr6	108343627	108343858	232	4	-3.96795	-1	BN	B	B	E vs BN	H	0.0651811	1	Intron (ENSSSCT00000042310.2/ENSSSCG00000029518.3, intron 2 of 13)	6	108339014	108363867	24854	1	ENSSSCG00000029518	ENSSSCT00000064771.2	4613	RIOK3	100621912	RIO kinase 3 [Source:NCBI gene;Acc:100621912]
chr5:82245391-82245569	chr5	82245391	82245569	179	7	-1.81161	-1	BN	B	B	E vs BN	A	0.0652117	0.994627	Intron (ENSSSCT00000048764.2/ENSSSCG00000036075.2, intron 9 of 19)	5	82290382	82325562	35181	2	ENSSSCG00000023972	ENSSSCT00000029052.3	79993	DRAM1	100462750	DNA damage regulated autophagy modulator 1 [Source:NCBI gene;Acc:100462750]
chr2:2101020-2101358	chr2	2101020	2101358	339	15	1.5399	1	BS	B	BS	E vs BS	H	0.0652219	1	Intron (ENSSSCT00000014052.4/ENSSSCG00000012856.4, intron 2 of 17)	2	2086049	2086178	130	2	ENSSSCG00000032948	ENSSSCT00000021123.3	-14842		NA
chr6:53598775-53598945	chr6	53598775	53598945	171	9	-2.71454	-1	E	B	B	E vs B	C	0.065372	0.907689	Intron (ENSSSCT00000003466.3/ENSSSCG00000003125.3, intron 4 of 6)	6	53583965	53603366	19402	1	ENSSSCG00000003125	ENSSSCT00000026368.2	14810	ELSPBP1	399529	epididymal sperm binding protein 1 [Source:NCBI gene;Acc:399529]
chr4:68206778-68206936	chr4	68206778	68206936	159	6	-2.38351	-1	E	B	B	E vs B	C	0.0653838	0.907689	Intron (ENSSSCT00000032451.3/ENSSSCG00000023848.3, intron 4 of 5)	4	68202222	68225005	22784	2	ENSSSCG00000023848	ENSSSCT00000032451.3	18069	VXN	100525161	vexin [Source:NCBI gene;Acc:100525161]
chr5:912963-913080	chr5	912963	913080	118	5	2.38563	1	E	B	E	E vs B	H	0.0654544	1	Distal Intergenic	5	861644	863487	1844	2	ENSSSCG00000042403	ENSSSCT00000067565.1	-49476		NA
chr6:65295420-65295585	chr6	65295420	65295585	166	8	-3.76982	-1	BS	B	B	E vs BS	H	0.0654732	1	Exon (ENSSSCT00000003731.4/ENSSSCG00000003362.4, exon 5 of 22)	6	65301242	65301322	81	2	ENSSSCG00000020449	ENSSSCT00000022044.3	5737	ssc-mir-2320	100628346	ssc-mir-2320 [Source:miRBase;Acc:MI0017997]
chr18:53512139-53512266	chr18	53512139	53512266	128	0	-1.85317	-1	E	B	B	E vs B	A	0.0655549	1	Distal Intergenic	18	53578905	53586447	7543	2	ENSSSCG00000046901	ENSSSCT00000079771.1	74181		NA
chr18:19285561-19286076	chr18	19285561	19286076	516	7	-3.63117	-1	BS	B	B	E vs BS	C	0.0655555	1	Promoter (<=1kb)	18	19263506	19286185	22680	2	ENSSSCG00000016568	ENSSSCT00000077216.1	109	AHCYL2	100514931	adenosylhomocysteinase like 2 [Source:NCBI gene;Acc:100514931]
chr13:107772-108001	chr13	107772	108001	230	4	-1.024	-1	BN	B	B	E vs BN	A	0.0655803	0.994627	Distal Intergenic	13	284506	289470	4965	2	ENSSSCG00000046931	ENSSSCT00000085232.1	181469		NA
chr2:7615509-7615656	chr2	7615509	7615656	148	7	-2.34602	-1	E	B	B	E vs B	C	0.0656027	0.907689	Exon (ENSSSCT00000073522.1/ENSSSCG00000043801.1, exon 2 of 2)	2	7615421	7618764	3344	2	ENSSSCG00000043801	ENSSSCT00000073522.1	3108		NA
chr7:24085537-24085726	chr7	24085537	24085726	190	5	-3.87952	-1	BN	B	B	E vs BN	C	0.0656658	1	Promoter (<=1kb)	7	24086217	24089374	3158	1	ENSSSCG00000001428	ENSSSCT00000074277.1	-491	CYP21A2	403337	cytochrome P450, family 21, subfamily A, polypepide 2 [Source:NCBI gene;Acc:403337]
chr15:137470363-137470464	chr15	137470363	137470464	102	4	-3.62658	-1	BN	B	B	E vs BN	C	0.0656846	1	Intron (ENSSSCT00000054673.2/ENSSSCG00000016332.4, intron 30 of 32)	15	137490087	137535555	45469	1	ENSSSCG00000016331	ENSSSCT00000017784.4	-19623	RAMP1	397401	receptor activity modifying protein 1 [Source:NCBI gene;Acc:397401]
chr15:137987247-137987370	chr15	137987247	137987370	124	4	-2.3918	-1	E	B	B	E vs B	A	0.0656978	1	Distal Intergenic	15	138001104	138002941	1838	1	ENSSSCG00000042914	ENSSSCT00000066755.1	-13734		NA
chr6:167293968-167294180	chr6	167293968	167294180	213	6	-3.87278	-1	BN	B	B	E vs BN	H	0.0657355	1	Intron (ENSSSCT00000053601.2/ENSSSCG00000039770.2, intron 5 of 14)	6	167301562	167305229	3668	2	ENSSSCG00000034727	ENSSSCT00000091477.1	11049	CCDC24	100620860	coiled-coil domain containing 24 [Source:NCBI gene;Acc:100620860]
chr8:29851980-29852081	chr8	29851980	29852081	102	2	-3.57117	-1	BS	B	B	E vs BS	C	0.0658555	1	Distal Intergenic	8	29758538	29763711	5174	1	ENSSSCG00000048794	ENSSSCT00000075865.1	93442		NA
chr1:156631857-156632057	chr1	156631857	156632057	201	10	-3.46496	-1	E	B	B	E vs B	A	0.0658687	1	Distal Intergenic	1	156663153	156668679	5527	2	ENSSSCG00000044770	ENSSSCT00000089874.1	36622		NA
chr3:41149309-41149497	chr3	41149309	41149497	189	5	-2.2985	-1	BN	B	B	E vs BN	H	0.0658919	1	Intron (ENSSSCT00000037401.2/ENSSSCG00000033792.2, intron 2 of 6)	3	41136200	41138785	2586	2	ENSSSCG00000037013	ENSSSCT00000046653.2	-10524	WFIKKN1	100623309	WAP, follistatin/kazal, immunoglobulin, kunitz and netrin domain containing 1 [Source:NCBI gene;Acc:100623309]
chr18:7654444-7654611	chr18	7654444	7654611	168	8	-2.52652	-1	E	B	B	E vs B	H	0.0659433	1	3' UTR	18	7653734	7658748	5015	2	ENSSSCG00000031902	ENSSSCT00000042118.2	4137		NA
chr1:164067388-164067652	chr1	164067388	164067652	265	6	-3.54459	-1	BN	B	B	E vs BN	C	0.0659998	1	Intron (ENSSSCT00000064802.2/ENSSSCG00000004939.4, intron 2 of 19)	1	164089122	164089305	184	2	ENSSSCG00000018330	ENSSSCT00000019925.2	21653	U2	NA	U2 spliceosomal RNA [Source:RFAM;Acc:RF00004]
chr4:49452305-49452604	chr4	49452305	49452604	300	6	-1.25621	-1	E	B	B	E vs B	C	0.0660511	0.907689	Distal Intergenic	4	49531821	49970295	438475	2	ENSSSCG00000036161	ENSSSCT00000046700.2	517691	CNBD1	100153231	cyclic nucleotide binding domain containing 1 [Source:NCBI gene;Acc:100153231]
chr7:53467055-53467171	chr7	53467055	53467171	117	5	-1.72828	-1	E	B	B	E vs B	H	0.0660696	1	Intron (ENSSSCT00000048292.2/ENSSSCG00000001817.3, intron 8 of 16)	7	53472946	53485080	12135	1	ENSSSCG00000001818	ENSSSCT00000002037.4	-5775	FES	100155631	FES proto-oncogene, tyrosine kinase [Source:NCBI gene;Acc:100155631]
chr8:1420275-1420388	chr8	1420275	1420388	114	1	-2.71894	-1	BS	B	B	E vs BS	C	0.0662438	1	Intron (ENSSSCT00000029015.3/ENSSSCG00000029745.3, intron 1 of 20)	8	1388266	1523932	135667	1	ENSSSCG00000029745	ENSSSCT00000029015.3	32009	FAM193A	100517173	family with sequence similarity 193 member A [Source:NCBI gene;Acc:100517173]
chr1:251849228-251849437	chr1	251849228	251849437	210	4	-3.54112	-1	BN	B	B	E vs BN	C	0.0662775	1	Intron (ENSSSCT00000047545.2/ENSSSCG00000005457.4, intron 4 of 4)	1	251826991	251831246	4256	2	ENSSSCG00000044924	ENSSSCT00000084813.1	-17982		NA
chr6:70686743-70686954	chr6	70686743	70686954	212	4	-2.36718	-1	E	B	B	E vs B	H	0.0662898	1	Intron (ENSSSCT00000003774.4/ENSSSCG00000003402.4, intron 7 of 13)	6	70675815	70692679	16865	1	ENSSSCG00000003402	ENSSSCT00000069463.1	10928	PGD	397546	phosphogluconate dehydrogenase [Source:NCBI gene;Acc:397546]
chrX:85899546-85899755	chrX	85899546	85899755	210	8	0.95211	1	BN	B	BN	E vs BN	A	0.066321	0.994627	Intron (ENSSSCT00000054771.2/ENSSSCG00000012545.5, intron 1 of 9)	19	85893514	85895943	2430	2	ENSSSCG00000049433	ENSSSCT00000067111.1	-3603		NA
chr15:95148983-95149084	chr15	95148983	95149084	102	3	-2.11085	-1	BN	B	B	E vs BN	H	0.066382	1	Distal Intergenic	15	95097132	95140479	43348	2	ENSSSCG00000016053	ENSSSCT00000017478.4	-8504	NEMP2	100515587	nuclear envelope integral membrane protein 2 [Source:NCBI gene;Acc:100515587]
chr17:52427001-52427148	chr17	52427001	52427148	148	9	-1.17835	-1	E	B	B	E vs B	C	0.0664018	0.907689	Intron (ENSSSCT00000008182.3/ENSSSCG00000007476.4, intron 2 of 2)	17	52422280	52444656	22377	2	ENSSSCG00000007476	ENSSSCT00000008182.3	17508	KCNG1	100134965	potassium voltage-gated channel modifier subfamily G member 1 [Source:NCBI gene;Acc:100134965]
chr17:60989254-60989404	chr17	60989254	60989404	151	6	-4.10553	-1	BS	B	B	E vs BS	H	0.0664207	1	Intron (ENSSSCT00000022675.3/ENSSSCG00000025784.3, intron 2 of 15)	17	60959274	61454191	494918	1	ENSSSCG00000025784	ENSSSCT00000022675.3	29980	CDH4	100626354	cadherin 4 [Source:NCBI gene;Acc:100626354]
chr3:101417377-101417527	chr3	101417377	101417527	151	1	2.38467	1	BS	B	BS	E vs BS	H	0.0664681	1	Promoter (<=1kb)	3	101416479	101416585	107	2	ENSSSCG00000040299	ENSSSCT00000064353.1	-792	U6	NA	U6 spliceosomal RNA [Source:RFAM;Acc:RF00026]
chr5:77625675-77625799	chr5	77625675	77625799	125	6	-1.92753	-1	BS	B	B	E vs BS	H	0.0665214	1	Distal Intergenic	5	77605554	77612125	6572	2	ENSSSCG00000049155	ENSSSCT00000087979.1	-13550		NA
chr16:26099472-26099629	chr16	26099472	26099629	158	8	0.621529	1	E	B	E	E vs B	H	0.0665635	1	Distal Intergenic	16	26023684	26084652	60969	2	ENSSSCG00000016861	ENSSSCT00000018364.4	-14820	C6	100037952	complement C6 [Source:NCBI gene;Acc:100037952]
chr11:8209403-8209932	chr11	8209403	8209932	530	20	-3.87364	-1	BS	B	B	E vs BS	H	0.0666076	1	Distal Intergenic	11	8252156	8257397	5242	1	ENSSSCG00000045960	ENSSSCT00000081156.1	-42224		NA
chr5:2708047-2708385	chr5	2708047	2708385	339	19	-4.08407	-1	BN	B	B	E vs BN	A	0.06661	0.994627	Intron (ENSSSCT00000079994.1/ENSSSCG00000000955.4, intron 3 of 12)	5	2528921	2787149	258229	2	ENSSSCG00000000955	ENSSSCT00000079994.1	78764	TBC1D22A	100625790	TBC1 domain family member 22A [Source:NCBI gene;Acc:100625790]
chr15:95354464-95354580	chr15	95354464	95354580	117	2	-2.39318	-1	BS	B	B	E vs BS	H	0.0666343	1	Promoter (1-2kb)	15	95355706	95358243	2538	1	ENSSSCG00000047737	ENSSSCT00000067175.1	-1126		NA
chr13:88352-88591	chr13	88352	88591	240	4	-0.978187	-1	BN	B	B	E vs BN	A	0.0666371	0.994627	Distal Intergenic	13	284506	289470	4965	2	ENSSSCG00000046931	ENSSSCT00000085232.1	200879		NA
chr14:38641966-38642328	chr14	38641966	38642328	363	8	-2.30951	-1	E	B	B	E vs B	H	0.066649	1	Promoter (<=1kb)	14	38642993	38651446	8454	1	ENSSSCG00000009875	ENSSSCT00000010823.3	-665	CFAP73	100523699	cilia and flagella associated protein 73 [Source:NCBI gene;Acc:100523699]
chr9:8012395-8012513	chr9	8012395	8012513	119	3	-2.72268	-1	E	B	B	E vs B	H	0.0667476	1	Intron (ENSSSCT00000046931.2/ENSSSCG00000039996.2, intron 1 of 8)	9	8001378	8009692	8315	1	ENSSSCG00000044826	ENSSSCT00000091403.1	11017		NA
chr12:712884-713031	chr12	712884	713031	148	12	2.67054	1	E	B	E	E vs B	H	0.0667869	1	Distal Intergenic	12	707616	708637	1022	2	ENSSSCG00000044039	ENSSSCT00000070743.1	-4247		NA
chr8:121374082-121374308	chr8	121374082	121374308	227	8	-2.68977	-1	BS	B	B	E vs BS	C	0.0668003	1	Distal Intergenic	8	121293007	121352460	59454	2	ENSSSCG00000009186	ENSSSCT00000010059.4	-21622	METAP1	100513747	methionyl aminopeptidase 1 [Source:NCBI gene;Acc:100513747]
chr15:49055352-49055430	chr15	49055352	49055430	79	1	1.85086	1	BS	B	BS	E vs BS	H	0.0668548	1	Intron (ENSSSCT00000072755.1/ENSSSCG00000049254.1, intron 2 of 2)	15	49030103	49075413	45311	1	ENSSSCG00000049254	ENSSSCT00000071258.1	25249		NA
chr18:53069173-53069407	chr18	53069173	53069407	235	7	-4.10221	-1	BN	BS	BS	BS vs BN	H	0.0669307	0.98038	Intron (ENSSSCT00000090070.1/ENSSSCG00000045227.1, intron 4 of 5)	18	52998739	53004491	5753	1	ENSSSCG00000034662	ENSSSCT00000079904.1	70434		NA
chr13:13728185-13728400	chr13	13728185	13728400	216	4	-1.35024	-1	E	B	B	E vs B	H	0.0669422	1	Distal Intergenic	13	13752467	13930387	177921	2	ENSSSCG00000011217	ENSSSCT00000012283.3	201987	NEK10	100622627	NIMA related kinase 10 [Source:NCBI gene;Acc:100622627]
chr13:9085505-9085614	chr13	9085505	9085614	110	0	1.92755	1	BN	B	BN	E vs BN	H	0.066974	1	Distal Intergenic	13	8977420	9073455	96036	2	ENSSSCG00000051315	ENSSSCT00000076237.1	-12050		NA
chr2:16284942-16285150	chr2	16284942	16285150	209	9	-4.10969	-1	BN	BS	BS	BS vs BN	H	0.0669874	0.98038	Promoter (2-3kb)	2	16277575	16282722	5148	2	ENSSSCG00000042848	ENSSSCT00000066622.1	-2220		NA
chr6:101127025-101127127	chr6	101127025	101127127	103	2	2.40323	1	BS	B	BS	E vs BS	H	0.0670263	1	Distal Intergenic	6	101094182	101097437	3256	1	ENSSSCG00000049298	ENSSSCT00000071701.1	32843		NA
chr5:31393244-31393409	chr5	31393244	31393409	166	6	-2.3537	-1	BN	B	B	E vs BN	C	0.0670461	1	Distal Intergenic	5	31398858	31400092	1235	2	ENSSSCG00000047806	ENSSSCT00000073400.1	6683		NA
chr1:273721412-273721558	chr1	273721412	273721558	147	6	-3.44517	-1	BS	B	B	E vs BS	C	0.0673396	1	Promoter (<=1kb)	1	273721466	273797622	76157	1	ENSSSCG00000038220	ENSSSCT00000086079.1	0	RXRA	397306	retinoid X receptor alpha [Source:NCBI gene;Acc:397306]
chr3:36343887-36344026	chr3	36343887	36344026	140	7	-4.25357	-1	BN	BS	BS	BS vs BN	A	0.0673461	0.767659	Intron (ENSSSCT00000085808.1/ENSSSCG00000007917.4, intron 1 of 16)	3	36432877	36435093	2217	1	ENSSSCG00000051435	ENSSSCT00000084979.1	-88851		NA
chr13:21609680-21609818	chr13	21609680	21609818	139	0	-2.95041	-1	E	B	B	E vs B	H	0.0674161	1	Intron (ENSSSCT00000088163.1/ENSSSCG00000048558.1, intron 1 of 5)	13	21659992	21662693	2702	1	ENSSSCG00000042530	ENSSSCT00000085923.1	-50174		NA
chr4:393244-393427	chr4	393244	393427	184	18	-3.47094	-1	BS	B	B	E vs BS	C	0.0674262	1	Promoter (<=1kb)	4	392540	393730	1191	1	ENSSSCG00000046182	ENSSSCT00000088790.1	704		NA
chr3:2544530-2544652	chr3	2544530	2544652	123	5	-1.22097	-1	BN	B	B	E vs BN	C	0.0674784	1	Distal Intergenic	3	2523284	2530829	7546	2	ENSSSCG00000043628	ENSSSCT00000078831.1	-13701		NA
chr8:112618394-112618632	chr8	112618394	112618632	239	8	-4.45648	-1	BN	BS	BS	BS vs BN	A	0.0675204	0.767659	Intron (ENSSSCT00000010009.4/ENSSSCG00000009141.4, intron 1 of 7)	8	112539187	112651261	112075	2	ENSSSCG00000009141	ENSSSCT00000010009.4	32629	MCUB	100623186	mitochondrial calcium uniporter dominant negative subunit beta [Source:NCBI gene;Acc:100623186]
chr6:49320328-49320532	chr6	49320328	49320532	205	6	-3.77341	-1	BS	B	B	E vs BS	C	0.0675424	1	Promoter (1-2kb)	6	49318673	49328002	9330	1	ENSSSCG00000003016	ENSSSCT00000003349.4	1655	CCDC97	100738128	coiled-coil domain containing 97 [Source:NCBI gene;Acc:100738128]
chr6:53739725-53739888	chr6	53739725	53739888	164	8	1.0388	1	BN	B	BN	E vs BN	A	0.0676032	0.994627	Intron (ENSSSCT00000029139.3/ENSSSCG00000026689.3, intron 6 of 14)	6	53730431	53753468	23038	2	ENSSSCG00000026689	ENSSSCT00000083742.1	13580		100622853	coiled-coil domain containing 114 [Source:NCBI gene;Acc:100622853]
chr11:69697273-69697419	chr11	69697273	69697419	147	6	-3.38686	-1	E	B	B	E vs B	H	0.0676574	1	Distal Intergenic	11	69538751	69651155	112405	1	ENSSSCG00000036690	ENSSSCT00000072978.1	158522		NA
chr6:98902695-98902902	chr6	98902695	98902902	208	6	-1.63683	-1	BS	B	B	E vs BS	C	0.0678645	1	Distal Intergenic	6	98820675	98852576	31902	2	ENSSSCG00000038826	ENSSSCT00000004081.4	-50119	NDUFV2	100037991	NADH:ubiquinone oxidoreductase core subunit V2 [Source:NCBI gene;Acc:100037991]
chr17:57821702-57821783	chr17	57821702	57821783	82	6	1.66199	1	BS	B	BS	E vs BS	H	0.067973	1	Distal Intergenic	17	57789512	57797982	8471	1	ENSSSCG00000007504	ENSSSCT00000079961.1	32190	RBM38	100125973	RNA binding motif protein 38 [Source:NCBI gene;Acc:100125973]
chr17:26568964-26569092	chr17	26568964	26569092	129	5	-0.945712	-1	E	B	B	E vs B	C	0.0679951	0.907689	Distal Intergenic	17	26563405	26566162	2758	1	ENSSSCG00000044411	ENSSSCT00000076527.1	5559		NA
chr14:102932059-102932340	chr14	102932059	102932340	282	11	-2.30081	-1	BN	B	B	E vs BN	H	0.0680115	1	Intron (ENSSSCT00000063730.2/ENSSSCG00000036083.2, intron 10 of 13)	14	102891550	102961860	70311	1	ENSSSCG00000036083	ENSSSCT00000049776.2	40509	PCGF5	100522283	polycomb group ring finger 5 [Source:NCBI gene;Acc:100522283]
chr9:46213811-46213974	chr9	46213811	46213974	164	3	-1.30737	-1	E	B	B	E vs B	C	0.0680257	0.907689	Intron (ENSSSCT00000016467.4/ENSSSCG00000015101.4, intron 1 of 5)	9	46208963	46220073	11111	1	ENSSSCG00000015101	ENSSSCT00000016467.4	4848	FOXR1	100522025	forkhead box R1 [Source:NCBI gene;Acc:100522025]
chr8:2198701-2198866	chr8	2198701	2198866	166	9	-0.932282	-1	E	B	B	E vs B	H	0.0681336	1	Distal Intergenic	8	2183522	2189512	5991	2	ENSSSCG00000041953	ENSSSCT00000082743.1	-9189		NA
chr1:201504165-201504410	chr1	201504165	201504410	246	7	0.788199	1	E	B	E	E vs B	C	0.0682357	0.907689	5' UTR	1	201496804	201501095	4292	2	ENSSSCG00000031075	ENSSSCT00000055160.1	-3070		NA
chr4:1645796-1646307	chr4	1645796	1646307	512	44	-3.70756	-1	E	B	B	E vs B	H	0.0682652	1	Promoter (1-2kb)	4	1583418	1647573	64156	2	ENSSSCG00000035891	ENSSSCT00000076993.1	1266	ADGRB1	110260204	adhesion G protein-coupled receptor B1 [Source:NCBI gene;Acc:110260204]
chr6:129123879-129123975	chr6	129123879	129123975	97	3	-1.70586	-1	BS	B	B	E vs BS	H	0.0683343	1	Distal Intergenic	6	129081253	129111556	30304	1	ENSSSCG00000003757	ENSSSCT00000004159.4	42626	SSX2IP	100522497	SSX family member 2 interacting protein [Source:NCBI gene;Acc:100522497]
chr6:53882039-53882223	chr6	53882039	53882223	185	3	-2.70674	-1	E	B	B	E vs B	H	0.0683641	1	Downstream (1-2kb)	6	53870036	53878856	8821	1	ENSSSCG00000003136	ENSSSCT00000089783.1	12003	CYTH2	100240721	cytohesin 2 [Source:NCBI gene;Acc:100240721]
chr1:240400685-240400788	chr1	240400685	240400788	104	3	-2.36661	-1	BN	B	B	E vs BN	H	0.0683904	1	Intron (ENSSSCT00000025444.3/ENSSSCG00000027558.3, intron 1 of 18)	1	240107465	240495907	388443	2	ENSSSCG00000027558	ENSSSCT00000025444.3	95119	GABBR2	100511175	gamma-aminobutyric acid type B receptor subunit 2 [Source:NCBI gene;Acc:100511175]
chr16:13557-15181	chr16	13557	15181	1625	38	0.803975	1	BN	BS	BN	BS vs BN	H	0.0684189	0.98038	Distal Intergenic	16	43353	58564	15212	1	ENSSSCG00000022306	ENSSSCT00000022727.3	-28172	ROPN1L	100620566	rhophilin associated tail protein 1 like [Source:NCBI gene;Acc:100620566]
chr10:65413241-65413363	chr10	65413241	65413363	123	7	-2.3085	-1	E	B	B	E vs B	H	0.0684271	1	Distal Intergenic	10	65406633	65407082	450	1	ENSSSCG00000011141	ENSSSCT00000012193.3	6608	CALML5	100738118	calmodulin like 5 [Source:NCBI gene;Acc:100738118]
chr11:5960348-5960511	chr11	5960348	5960511	164	4	1.64463	1	BN	B	BN	E vs BN	H	0.0684734	1	Intron (ENSSSCT00000068725.1/ENSSSCG00000037170.2, intron 3 of 6)	11	5953928	5968314	14387	1	ENSSSCG00000037170	ENSSSCT00000060165.2	6420	POMP	NA	proteasome maturation protein [Source:HGNC Symbol;Acc:HGNC:20330]
chr3:24095208-24095345	chr3	24095208	24095345	138	6	-0.955679	-1	BS	B	B	E vs BS	C	0.0684828	1	Promoter (1-2kb)	3	24030965	24097317	66353	2	ENSSSCG00000025266	ENSSSCT00000088897.1	1972	VWA3A	100524076	von Willebrand factor A domain containing 3A [Source:NCBI gene;Acc:100524076]
chr12:26012802-26013161	chr12	26012802	26013161	360	12	-3.19172	-1	E	B	B	E vs B	C	0.0685157	0.907689	Downstream (2-3kb)	12	26015176	26024549	9374	2	ENSSSCG00000038057	ENSSSCT00000075060.1	11388	TAC4	100511101	tachykinin precursor 4 [Source:NCBI gene;Acc:100511101]
chr2:89239801-89239919	chr2	89239801	89239919	119	8	0.814589	1	BN	B	BN	E vs BN	A	0.0685645	0.994627	Intron (ENSSSCT00000053472.2/ENSSSCG00000031117.2, intron 5 of 6)	2	89250189	89453936	203748	1	ENSSSCG00000014126	ENSSSCT00000090624.1	-10270	MSH3	100512158	mutS homolog 3 [Source:NCBI gene;Acc:100512158]
chr9:42279316-42279554	chr9	42279316	42279554	239	3	-3.09235	-1	E	B	B	E vs B	A	0.0686136	1	Distal Intergenic	9	42203677	42211305	7629	1	ENSSSCG00000029043	ENSSSCT00000023761.2	75639		NA
chr6:49394862-49395290	chr6	49394862	49395290	429	20	-4.08645	-1	BN	B	B	E vs BN	H	0.0686418	1	Promoter (<=1kb)	6	49393899	49398745	4847	1	ENSSSCG00000028794	ENSSSCT00000031299.3	963		100142666	transmembrane protein 91 [Source:NCBI gene;Acc:100511932]
chr14:54953124-54953715	chr14	54953124	54953715	592	13	-1.86468	-1	E	B	B	E vs B	A	0.0686617	1	Intron (ENSSSCT00000030665.3/ENSSSCG00000025986.3, intron 4 of 5)	14	54925739	54990849	65111	2	ENSSSCG00000025986	ENSSSCT00000030665.3	37134	EDARADD	100157377	EDAR associated death domain [Source:NCBI gene;Acc:100157377]
chr2:109968093-109968323	chr2	109968093	109968323	231	6	0.881884	1	BS	B	BS	E vs BS	C	0.068692	1	Distal Intergenic	2	109777662	109784352	6691	1	ENSSSCG00000043979	ENSSSCT00000090437.1	190431		NA
chr3:41598523-41598654	chr3	41598523	41598654	132	4	2.58738	1	E	B	E	E vs B	A	0.0687639	1	Distal Intergenic	3	41582098	41590485	8388	1	ENSSSCG00000007973	ENSSSCT00000008736.4	16425		100521616	interleukin 9 receptor [Source:NCBI gene;Acc:100521616]
chr13:98699-99733	chr13	98699	99733	1035	17	-1.04048	-1	BN	B	B	E vs BN	A	0.0688159	0.994627	Distal Intergenic	13	284506	289470	4965	2	ENSSSCG00000046931	ENSSSCT00000085232.1	189737		NA
chr13:79973-80369	chr13	79973	80369	397	10	-2.16437	-1	BN	B	B	E vs BN	A	0.0688615	0.994627	Distal Intergenic	13	284506	289470	4965	2	ENSSSCG00000046931	ENSSSCT00000085232.1	209101		NA
chr17:46387510-46387629	chr17	46387510	46387629	120	5	-3.6297	-1	BN	B	B	E vs BN	C	0.0688743	1	Distal Intergenic	17	46433027	46577076	144050	1	ENSSSCG00000022202	ENSSSCT00000030459.3	-45398	TOX2	100738797	TOX high mobility group box family member 2 [Source:NCBI gene;Acc:100738797]
chr7:49782120-49782454	chr7	49782120	49782454	335	14	-3.70019	-1	BS	B	B	E vs BS	H	0.0689109	1	Exon (ENSSSCT00000049090.2/ENSSSCG00000038929.2, exon 26 of 28)	7	49814102	49814207	106	2	ENSSSCG00000018194	ENSSSCT00000019789.2	31753	U6	NA	U6 spliceosomal RNA [Source:RFAM;Acc:RF00026]
chr1:269028940-269029123	chr1	269028940	269029123	184	9	-2.39949	-1	E	B	B	E vs B	A	0.0690139	1	Promoter (1-2kb)	1	268991410	269030458	39049	2	ENSSSCG00000005655	ENSSSCT00000006218.4	1335	WDR34	100513839	WD repeat domain 34 [Source:NCBI gene;Acc:100513839]
chr2:143516442-143516618	chr2	143516442	143516618	177	7	0.925548	1	BS	B	BS	E vs BS	A	0.0690433	1	Distal Intergenic	2	143529961	143552910	22950	1	ENSSSCG00000014396	ENSSSCT00000015734.4	-13343	DELE1	100520236	DAP3 binding cell death enhancer 1 [Source:NCBI gene;Acc:100520236]
chr6:149098441-149098571	chr6	149098441	149098571	131	7	-3.65425	-1	BS	B	B	E vs BS	C	0.0690849	1	Intron (ENSSSCT00000059178.2/ENSSSCG00000003815.4, intron 1 of 14)	6	149046355	149112592	66238	2	ENSSSCG00000003815	ENSSSCT00000004222.4	14021	ALG6	100521457	ALG6 alpha-1,3-glucosyltransferase [Source:NCBI gene;Acc:100521457]
chr1:162513272-162513384	chr1	162513272	162513384	113	11	-2.75845	-1	E	B	B	E vs B	H	0.0690887	1	Promoter (<=1kb)	1	162364055	162513556	149502	2	ENSSSCG00000004919	ENSSSCT00000065789.2	172	NEDD4L	100512083	NEDD4 like E3 ubiquitin protein ligase [Source:NCBI gene;Acc:100512083]
chr9:63380091-63380288	chr9	63380091	63380288	198	15	1.8316	1	BN	BS	BN	BS vs BN	H	0.0691515	0.98038	Distal Intergenic	9	63620228	63727022	106795	1	ENSSSCG00000026160	ENSSSCT00000023918.3	-239940	MROH9	100621049	maestro heat like repeat family member 9 [Source:NCBI gene;Acc:100621049]
chr3:71658275-71658453	chr3	71658275	71658453	179	7	0.557976	1	E	B	E	E vs B	A	0.0692543	1	Distal Intergenic	3	71668223	71675417	7195	1	ENSSSCG00000008319	ENSSSCT00000009110.4	-9770	CD207	100037935	CD207 molecule [Source:NCBI gene;Acc:100037935]
chr7:41329570-41329687	chr7	41329570	41329687	118	2	-2.65843	-1	BN	B	B	E vs BN	H	0.0693002	1	Distal Intergenic	7	41387856	41387958	103	1	ENSSSCG00000034034	ENSSSCT00000042584.1	-58169	U6	NA	U6 spliceosomal RNA [Source:RFAM;Acc:RF00026]
chr1:200727047-200727195	chr1	200727047	200727195	149	1	1.35394	1	E	B	E	E vs B	C	0.0693288	0.907689	Distal Intergenic	1	200761004	200766056	5053	1	ENSSSCG00000034120	ENSSSCT00000005658.2	-33809	CDKN2B	397227	cyclin dependent kinase inhibitor 2B [Source:NCBI gene;Acc:397227]
chr1:87287824-87288104	chr1	87287824	87288104	281	7	0.504947	1	E	B	E	E vs B	C	0.0693653	0.907689	Promoter (<=1kb)	1	87286359	87287931	1573	2	ENSSSCG00000044964	ENSSSCT00000084031.1	0		NA
chr7:121451029-121451348	chr7	121451029	121451348	320	17	-2.76772	-1	E	B	B	E vs B	C	0.0694074	0.907689	Distal Intergenic	7	121389562	121434427	44866	2	ENSSSCG00000036589	ENSSSCT00000037155.2	-16602	BEGAIN	102164234	brain enriched guanylate kinase associated [Source:NCBI gene;Acc:102164234]
chr3:68356524-68356644	chr3	68356524	68356644	121	1	-3.72652	-1	BS	B	B	E vs BS	H	0.0694089	1	Distal Intergenic	3	68379322	68404544	25223	2	ENSSSCG00000008262	ENSSSCT00000063900.1	47900	SEMA4F	100512275	ssemaphorin 4F [Source:NCBI gene;Acc:100512275]
chr8:30500383-30500548	chr8	30500383	30500548	166	10	-1.46336	-1	BN	BS	BS	BS vs BN	H	0.0694387	0.98038	Intron (ENSSSCT00000009615.4/ENSSSCG00000008789.4, intron 14 of 35)	8	30466118	30489088	22971	1	ENSSSCG00000008789	ENSSSCT00000073411.1	34265	WDR19	100525651	WD repeat domain 19 [Source:NCBI gene;Acc:100525651]
chr9:63389813-63390117	chr9	63389813	63390117	305	30	0.900184	1	BS	B	BS	E vs BS	C	0.0694685	1	Distal Intergenic	9	63620228	63727022	106795	1	ENSSSCG00000026160	ENSSSCT00000023918.3	-230111	MROH9	100621049	maestro heat like repeat family member 9 [Source:NCBI gene;Acc:100621049]
chr4:64290714-64290879	chr4	64290714	64290879	166	3	-4.20784	-1	BN	BS	BS	BS vs BN	H	0.0694982	0.98038	Intron (ENSSSCT00000054976.2/ENSSSCG00000040728.2, intron 12 of 17)	4	64233967	64236050	2084	1	ENSSSCG00000043105	ENSSSCT00000074311.1	56747		NA
chr9:15887349-15887517	chr9	15887349	15887517	169	0	-1.84505	-1	E	B	B	E vs B	C	0.0695053	0.907689	Intron (ENSSSCT00000070499.1/ENSSSCG00000045408.1, intron 2 of 2)	9	15897187	15899758	2572	1	ENSSSCG00000048934	ENSSSCT00000088442.1	-9670		NA
chr6:108799045-108799214	chr6	108799045	108799214	170	10	-0.674947	-1	E	B	B	E vs B	C	0.0695253	0.907689	Intron (ENSSSCT00000004108.4/ENSSSCG00000003709.4, intron 70 of 74)	6	108860322	108965733	105412	1	ENSSSCG00000003710	ENSSSCT00000075131.1	-61108	TTC39C	100511088	tetratricopeptide repeat domain 39C [Source:NCBI gene;Acc:100511088]
chr7:59749463-59749643	chr7	59749463	59749643	181	1	-1.68162	-1	BS	B	B	E vs BS	H	0.0695277	1	Intron (ENSSSCT00000040856.2/ENSSSCG00000001918.4, intron 1 of 12)	7	59708568	59733778	25211	2	ENSSSCG00000001917	ENSSSCT00000051793.2	-15685	CD276	100153704	CD276 molecule [Source:NCBI gene;Acc:100153704]
chr14:128587861-128588130	chr14	128587861	128588130	270	8	-3.36825	-1	BS	B	B	E vs BS	H	0.0695966	1	Distal Intergenic	14	128536856	128575543	38688	2	ENSSSCG00000043009	ENSSSCT00000074082.1	-12318		NA
chr2:78238372-78238485	chr2	78238372	78238485	114	1	-4.07501	-1	BN	BS	BS	BS vs BN	H	0.0695992	0.98038	Distal Intergenic	2	78133759	78202535	68777	2	ENSSSCG00000014009	ENSSSCT00000044313.2	-35837	CNOT6	100516183	CCR4-NOT transcription complex subunit 6 [Source:NCBI gene;Acc:100516183]
chr1:156034330-156034409	chr1	156034330	156034409	80	2	-3.62676	-1	BN	B	B	E vs BN	H	0.0696591	1	Distal Intergenic	1	155669420	155758548	89129	1	ENSSSCG00000004885	ENSSSCT00000005391.4	364910	CDH19	100518408	cadherin 19 [Source:NCBI gene;Acc:100518408]
chr15:78928012-78928551	chr15	78928012	78928551	540	8	-3.95216	-1	BN	B	B	E vs BN	H	0.0696693	1	Intron (ENSSSCT00000068432.1/ENSSSCG00000015959.4, intron 4 of 30)	15	78998410	79004336	5927	1	ENSSSCG00000046252	ENSSSCT00000079614.1	-69859		NA
chr3:71659862-71660073	chr3	71659862	71660073	212	5	-3.51067	-1	BN	B	B	E vs BN	H	0.0697184	1	Distal Intergenic	3	71668223	71675417	7195	1	ENSSSCG00000008319	ENSSSCT00000009110.4	-8150	CD207	100037935	CD207 molecule [Source:NCBI gene;Acc:100037935]
chr13:65991621-65991963	chr13	65991621	65991963	343	7	-1.81427	-1	BS	B	B	E vs BS	H	0.0698252	1	Intron (ENSSSCT00000051621.2/ENSSSCG00000011546.4, intron 16 of 16)	13	66021301	66037427	16127	1	ENSSSCG00000011548	ENSSSCT00000012638.4	-29338	BRPF1	100155061	bromodomain and PHD finger containing 1 [Source:NCBI gene;Acc:100155061]
chr14:35990454-35990710	chr14	35990454	35990710	257	10	-3.96071	-1	BN	BS	BS	BS vs BN	H	0.0698973	0.98038	Intron (ENSSSCT00000085243.1/ENSSSCG00000035873.2, intron 6 of 6)	14	36064067	36384562	320496	1	ENSSSCG00000009864	ENSSSCT00000010812.4	-73357	MED13L	100151978	mediator complex subunit 13L [Source:NCBI gene;Acc:100151978]
chr6:139020270-139020709	chr6	139020270	139020709	440	12	-1.00598	-1	E	B	B	E vs B	C	0.0699167	0.907689	Intron (ENSSSCT00000059238.1/ENSSSCG00000003784.3, intron 4 of 6)	6	138964559	139151925	187367	1	ENSSSCG00000003784	ENSSSCT00000078055.1	55711	LRRIQ3	733655	leucine rich repeats and IQ motif containing 3 [Source:NCBI gene;Acc:733655]
chr4:5542104-5542329	chr4	5542104	5542329	226	6	-2.25757	-1	BN	B	B	E vs BN	C	0.0699415	1	Distal Intergenic	4	5398263	5405694	7432	1	ENSSSCG00000044937	ENSSSCT00000087070.1	143841		NA
chr4:806101-806226	chr4	806101	806226	126	9	-2.3231	-1	E	B	B	E vs B	H	0.0700033	1	3' UTR	4	800766	808024	7259	1	ENSSSCG00000038025	ENSSSCT00000084366.1	5335	NRBP2	110260412	nuclear receptor binding protein 2 [Source:NCBI gene;Acc:110260412]
chr14:16566488-16566680	chr14	16566488	16566680	193	7	-3.58723	-1	BN	B	B	E vs BN	H	0.0700178	1	Intron (ENSSSCT00000091441.1/ENSSSCG00000043271.1, intron 7 of 7)	14	16602390	16606823	4434	1	ENSSSCG00000046858	ENSSSCT00000085496.1	-35710		NA
chr12:42979937-42980047	chr12	42979937	42980047	111	1	2.57968	1	E	B	E	E vs B	H	0.0700986	1	Intron (ENSSSCT00000065086.2/ENSSSCG00000017743.4, intron 8 of 9)	12	42933467	42976348	42882	1	ENSSSCG00000017743	ENSSSCT00000019311.4	46470	CRLF3	100525951	cytokine receptor like factor 3 [Source:NCBI gene;Acc:100525951]
chr3:19643612-19643825	chr3	19643612	19643825	214	6	-3.86921	-1	BS	B	B	E vs BS	H	0.0701041	1	Intron (ENSSSCT00000055261.1/ENSSSCG00000036275.2, intron 4 of 7)	3	19650615	19676148	25534	2	ENSSSCG00000007818	ENSSSCT00000058301.2	32323	KDM8	100519765	lysine demethylase 8 [Source:NCBI gene;Acc:100519765]
chr4:787861-788622	chr4	787861	788622	762	43	-3.88608	-1	BS	B	B	E vs BS	C	0.0701042	1	Distal Intergenic	4	773466	779887	6422	2	ENSSSCG00000046806	ENSSSCT00000091525.1	-7974		NA
chr3:22411257-22411435	chr3	22411257	22411435	179	11	-1.67497	-1	BS	B	B	E vs BS	H	0.0701179	1	Distal Intergenic	3	21995231	22383264	388034	2	ENSSSCG00000033674	ENSSSCT00000064783.1	-27993	PRKCB	100522792	protein kinase C beta [Source:NCBI gene;Acc:100522792]
chr12:56446339-56446616	chr12	56446339	56446616	278	10	-0.736863	-1	BS	B	B	E vs BS	C	0.070145	1	Intron (ENSSSCT00000019611.4/ENSSSCG00000018016.4, intron 2 of 10)	12	56455857	56516214	60358	1	ENSSSCG00000018016	ENSSSCT00000089384.1	-9241	MAP2K4	100520100	mitogen-activated protein kinase kinase 4 [Source:NCBI gene;Acc:100520100]
chr10:68597968-68598143	chr10	68597968	68598143	176	6	-1.91449	-1	BS	B	B	E vs BS	C	0.070158	1	Distal Intergenic	10	68621827	68705195	83369	1	ENSSSCG00000011162	ENSSSCT00000044332.2	-23684		100522458	La ribonucleoprotein 4B [Source:NCBI gene;Acc:100522458]
chr17:58501149-58501431	chr17	58501149	58501431	283	5	-3.66224	-1	BN	B	B	E vs BN	H	0.0702518	1	Exon (ENSSSCT00000072879.1/ENSSSCG00000042892.1, exon 2 of 3)	17	58496890	58505113	8224	2	ENSSSCG00000042892	ENSSSCT00000072879.1	3682		NA
chr5:80892518-80892801	chr5	80892518	80892801	284	3	-3.79225	-1	BS	B	B	E vs BS	A	0.0702872	1	Distal Intergenic	5	80694230	80858598	164369	2	ENSSSCG00000000854	ENSSSCT00000000931.4	-33920		100521556	stabilin 2 [Source:NCBI gene;Acc:100521556]
chr14:4532347-4532466	chr14	4532347	4532466	120	2	-3.75864	-1	E	B	B	E vs B	H	0.0703622	1	Distal Intergenic	14	4416371	4433903	17533	1	ENSSSCG00000042031	ENSSSCT00000074049.1	115976		NA
chr15:56103293-56103466	chr15	56103293	56103466	174	5	-4.13934	-1	BN	BS	BS	BS vs BN	A	0.0703673	0.767659	Intron (ENSSSCT00000044310.2/ENSSSCG00000033634.2, intron 6 of 7)	15	56119067	56123494	4428	1	ENSSSCG00000042790	ENSSSCT00000079707.1	-15601		NA
chr16:63135445-63135572	chr16	63135445	63135572	128	3	-3.78913	-1	BS	B	B	E vs BS	H	0.0704031	1	3' UTR	16	63138616	63145655	7040	1	ENSSSCG00000038662	ENSSSCT00000058179.2	-3044	ZBED8	NA	zinc finger BED-type containing 8 [Source:HGNC Symbol;Acc:HGNC:30804]
chr6:2260885-2261145	chr6	2260885	2261145	261	16	-3.17614	-1	E	B	B	E vs B	C	0.0704388	0.907689	Distal Intergenic	6	2201655	2210281	8627	1	ENSSSCG00000050035	ENSSSCT00000080942.1	59230		NA
chr6:77387347-77387644	chr6	77387347	77387644	298	3	-4.4256	-1	BN	BS	BS	BS vs BN	H	0.0706435	0.98038	Intron (ENSSSCT00000022352.3/ENSSSCG00000024752.3, intron 3 of 14)	6	77373999	77393651	19653	2	ENSSSCG00000024752	ENSSSCT00000022352.3	6007	ALDH4A1	100820830	aldehyde dehydrogenase 4 family member A1 [Source:NCBI gene;Acc:100820830]
chr2:133370135-133370236	chr2	133370135	133370236	102	3	-0.600007	-1	E	B	B	E vs B	C	0.0706744	0.907689	Intron (ENSSSCT00000056706.1/ENSSSCG00000034342.1, intron 1 of 3)	2	133340409	133419728	79320	1	ENSSSCG00000034342	ENSSSCT00000056706.1	29726		NA
chr13:119222136-119222463	chr13	119222136	119222463	328	8	-3.70528	-1	BN	B	B	E vs BN	A	0.0706811	0.994627	Promoter (<=1kb)	13	119220604	119221671	1068	2	ENSSSCG00000049036	ENSSSCT00000085442.1	-465		NA
chr9:13191591-13191905	chr9	13191591	13191905	315	15	-3.3399	-1	BS	B	B	E vs BS	C	0.0706998	1	Intron (ENSSSCT00000016249.4/ENSSSCG00000014894.4, intron 9 of 30)	9	13045171	13282186	237016	2	ENSSSCG00000014894	ENSSSCT00000016249.4	90281		100514784	teneurin transmembrane protein 4 [Source:NCBI gene;Acc:100514784]
chrX:92702679-92702851	chrX	92702679	92702851	173	3	-4.05796	-1	BN	B	B	E vs BN	H	0.0707002	1	Distal Intergenic	19	92668385	92668488	104	2	ENSSSCG00000018140	ENSSSCT00000019735.2	-34191		NA
chr12:59550590-59551046	chr12	59550590	59551046	457	7	-4.50642	-1	BN	BS	BS	BS vs BN	H	0.0707631	0.98038	Intron (ENSSSCT00000043176.2/ENSSSCG00000034364.2, intron 2 of 10)	12	59466791	59594975	128185	2	ENSSSCG00000034364	ENSSSCT00000043176.2	43929	SPECC1	102158777	sperm antigen with calponin homology and coiled-coil domains 1 [Source:NCBI gene;Acc:102158777]
chr12:23087807-23088040	chr12	23087807	23088040	234	3	-3.56614	-1	BS	B	B	E vs BS	H	0.0707765	1	Intron (ENSSSCT00000088785.1/ENSSSCG00000017511.4, intron 2 of 12)	12	23079395	23142548	63154	1	ENSSSCG00000017511	ENSSSCT00000080918.1	8412	PLXDC1	100517914	plexin domain containing 1 [Source:NCBI gene;Acc:100517914]
chr18:10228282-10229045	chr18	10228282	10229045	764	20	-3.10194	-1	E	B	B	E vs B	A	0.0707944	1	Intron (ENSSSCT00000017971.3/ENSSSCG00000016506.3, intron 3 of 4)	18	10213507	10235900	22394	1	ENSSSCG00000016506	ENSSSCT00000017971.3	14775	KLRG2	100518525	killer cell lectin like receptor G2 [Source:NCBI gene;Acc:100518525]
chr10:7401862-7401966	chr10	7401862	7401966	105	6	-3.89681	-1	BN	B	B	E vs BN	C	0.0708351	1	Distal Intergenic	10	7340073	7340201	129	1	ENSSSCG00000019518	ENSSSCT00000021113.2	61789		NA
chr4:125139900-125140008	chr4	125139900	125140008	109	6	-1.72333	-1	E	B	B	E vs B	C	0.0710172	0.907689	Intron (ENSSSCT00000083683.1/ENSSSCG00000006911.5, intron 3 of 16)	4	125110157	125316796	206640	1	ENSSSCG00000006911	ENSSSCT00000073871.1	29743	TGFBR3	397512	transforming growth factor beta receptor 3 [Source:NCBI gene;Acc:397512]
chr8:1556525-1556704	chr8	1556525	1556704	180	7	-4.15759	-1	BN	B	B	E vs BN	H	0.0710325	1	Promoter (1-2kb)	8	1533424	1554625	21202	2	ENSSSCG00000008691	ENSSSCT00000074864.1	-1900	TNIP2	100518977	TNFAIP3 interacting protein 2 [Source:NCBI gene;Acc:100518977]
chr1:88942573-88942770	chr1	88942573	88942770	198	5	1.35731	1	E	B	E	E vs B	A	0.0710781	1	Distal Intergenic	1	89257247	89263930	6684	2	ENSSSCG00000046698	ENSSSCT00000073969.1	321160		NA
chr3:10862424-10862664	chr3	10862424	10862664	241	5	1.7576	1	E	B	E	E vs B	A	0.0710934	1	Intron (ENSSSCT00000079522.1/ENSSSCG00000007708.4, intron 3 of 6)	3	10850347	10869222	18876	2	ENSSSCG00000007708	ENSSSCT00000079522.1	6558	BCL7B	100625962	BAF chromatin remodeling complex subunit BCL7B [Source:NCBI gene;Acc:100625962]
chr1:71457862-71458274	chr1	71457862	71458274	413	12	0.589488	1	BN	B	BN	E vs BN	H	0.0711603	1	Promoter (<=1kb)	1	71456042	71457405	1364	2	ENSSSCG00000045756	ENSSSCT00000072837.1	-457		NA
chr6:36469826-36470671	chr6	36469826	36470671	846	10	-3.25313	-1	BS	B	B	E vs BS	C	0.0711625	1	Intron (ENSSSCT00000062565.2/ENSSSCG00000032298.2, intron 1 of 29)	6	36372599	36466190	93592	2	ENSSSCG00000023391	ENSSSCT00000046404.2	-3636	LONP2	100625283	lon peptidase 2, peroxisomal [Source:NCBI gene;Acc:100625283]
chrX:62788976-62789316	chrX	62788976	62789316	341	4	-2.62554	-1	E	B	B	E vs B	A	0.0711761	1	Distal Intergenic	19	62725700	62727236	1537	2	ENSSSCG00000042322	ENSSSCT00000081120.1	-61740		100518463	retrotransposon Gag like 3 [Source:NCBI gene;Acc:100518463]
chr3:92946910-92947257	chr3	92946910	92947257	348	7	-1.35007	-1	E	B	B	E vs B	C	0.0712544	0.907689	Distal Intergenic	3	92990220	93044555	54336	1	ENSSSCG00000008427	ENSSSCT00000009228.3	-42963	KCNK12	100521189	potassium two pore domain channel subfamily K member 12 [Source:NCBI gene;Acc:100521189]
chr15:136508710-136508822	chr15	136508710	136508822	113	3	-3.08313	-1	E	B	B	E vs B	A	0.071279	1	Distal Intergenic	15	136518504	136520883	2380	2	ENSSSCG00000044018	ENSSSCT00000078046.1	12061		NA
chr3:41149309-41149438	chr3	41149309	41149438	130	3	-1.83721	-1	BS	B	B	E vs BS	H	0.0713414	1	Intron (ENSSSCT00000037401.2/ENSSSCG00000033792.2, intron 2 of 6)	3	41136200	41138785	2586	2	ENSSSCG00000037013	ENSSSCT00000046653.2	-10524	WFIKKN1	100623309	WAP, follistatin/kazal, immunoglobulin, kunitz and netrin domain containing 1 [Source:NCBI gene;Acc:100623309]
chr5:45919931-45920030	chr5	45919931	45920030	100	2	-2.09072	-1	BN	B	B	E vs BN	H	0.0713701	1	Intron (ENSSSCT00000048355.2/ENSSSCG00000000545.4, intron 2 of 2)	5	45909155	45909250	96	1	ENSSSCG00000031484	ENSSSCT00000058615.1	10776	ssc-mir-9852	104797367	ssc-mir-9852 [Source:miRBase;Acc:MI0031628]
chr13:9085192-9085658	chr13	9085192	9085658	467	12	-4.17006	-1	BN	B	B	E vs BN	C	0.0714094	1	Distal Intergenic	13	8977420	9073455	96036	2	ENSSSCG00000051315	ENSSSCT00000076237.1	-11737		NA
chr5:2223228-2223343	chr5	2223228	2223343	116	6	-4.09022	-1	BN	B	B	E vs BN	C	0.071451	1	Distal Intergenic	5	2419077	2440900	21824	2	ENSSSCG00000047658	ENSSSCT00000083633.1	217557		NA
chr7:116875366-116875475	chr7	116875366	116875475	110	3	1.93432	1	E	B	E	E vs B	H	0.0714608	1	Distal Intergenic	7	116912976	116917934	4959	1	ENSSSCG00000002497	ENSSSCT00000002775.3	-37501	TCL1B	100525932	T cell leukemia/lymphoma 1B [Source:NCBI gene;Acc:100525932]
chr5:81552692-81552833	chr5	81552692	81552833	142	2	-4.76901	-1	BN	BS	BS	BS vs BN	C	0.0715045	0.84267	Distal Intergenic	5	81546134	81550969	4836	1	ENSSSCG00000047596	ENSSSCT00000077851.1	6558		NA
chr15:32767861-32768226	chr15	32767861	32768226	366	18	-3.75362	-1	BS	B	B	E vs BS	C	0.0715154	1	Intron (ENSSSCT00000017146.4/ENSSSCG00000015746.4, intron 2 of 14)	15	32851828	33267332	415505	1	ENSSSCG00000015746	ENSSSCT00000079760.1	-83602	DLGAP2	100523643	DLG associated protein 2 [Source:NCBI gene;Acc:100523643]
chrY:7384522-7384669	chrY	7384522	7384669	148	4	-2.19497	-1	BS	B	B	E vs BS	A	0.0715944	1	Distal Intergenic	20	7340028	7372754	32727	2	ENSSSCG00000046201	ENSSSCT00000086646.1	-11768		NA
chr14:111362535-111362724	chr14	111362535	111362724	190	11	-2.22299	-1	BN	B	B	E vs BN	C	0.0716367	1	Intron (ENSSSCT00000011542.4/ENSSSCG00000010550.4, intron 10 of 13)	14	111359360	111359505	146	2	ENSSSCG00000018383	ENSSSCT00000019978.2	-3030	SNORA12	NA	small nucleolar RNA, H/ACA box 12 [Source:HGNC Symbol;Acc:HGNC:32600]
chr4:9029487-9029742	chr4	9029487	9029742	256	10	-1.09138	-1	BS	B	B	E vs BS	C	0.0717785	1	Intron (ENSSSCT00000006537.4/ENSSSCG00000005954.5, intron 2 of 13)	4	9019126	9052563	33438	1	ENSSSCG00000005954	ENSSSCT00000006537.4	10361		100739006	otoconin 90 [Source:NCBI gene;Acc:100739006]
chr5:29144176-29144362	chr5	29144176	29144362	187	8	-2.39992	-1	BN	B	B	E vs BN	C	0.0717786	1	Intron (ENSSSCT00000059141.2/ENSSSCG00000023715.3, intron 9 of 12)	5	29128761	29190177	61417	2	ENSSSCG00000023715	ENSSSCT00000064632.2	45815	GNS	100623722	glucosamine (N-acetyl)-6-sulfatase [Source:NCBI gene;Acc:100623722]
chr14:23473167-23473494	chr14	23473167	23473494	328	6	-2.02734	-1	E	B	B	E vs B	H	0.0717995	1	Distal Intergenic	14	23423696	23448138	24443	2	ENSSSCG00000009742	ENSSSCT00000010681.4	-25029	ULK1	100151990	unc-51 like autophagy activating kinase 1 [Source:NCBI gene;Acc:100151990]
chr8:2387527-2387657	chr8	2387527	2387657	131	3	-3.72618	-1	BS	B	B	E vs BS	C	0.0718109	1	Distal Intergenic	8	2441075	2444846	3772	1	ENSSSCG00000008720	ENSSSCT00000009540.3	-53418	HMX1	100523559	H6 family homeobox 1 [Source:NCBI gene;Acc:100523559]
chr8:94470636-94470798	chr8	94470636	94470798	163	5	-1.64994	-1	E	B	B	E vs B	C	0.0718531	0.907689	Distal Intergenic	8	94454959	94457468	2510	2	ENSSSCG00000049834	ENSSSCT00000089599.1	-13168		NA
chr3:41806578-41806686	chr3	41806578	41806686	109	0	-2.06484	-1	E	B	B	E vs B	C	0.0718605	0.907689	Distal Intergenic	3	41846229	41847880	1652	2	ENSSSCG00000049347	ENSSSCT00000087661.1	41194		NA
chr2:108218160-108218286	chr2	108218160	108218286	127	2	-3.61819	-1	BN	B	B	E vs BN	A	0.0719251	0.994627	Distal Intergenic	2	108255930	108536876	280947	1	ENSSSCG00000014184	ENSSSCT00000053313.2	-37644	PAM	100526040	peptidylglycine alpha-amidating monooxygenase [Source:NCBI gene;Acc:100526040]
chr6:136360931-136361046	chr6	136360931	136361046	116	3	-1.2148	-1	E	B	B	E vs B	H	0.0719562	1	Intron (ENSSSCT00000041466.2/ENSSSCG00000033425.2, intron 2 of 5)	6	136204374	136390995	186622	2	ENSSSCG00000033425	ENSSSCT00000041466.2	29949	ST6GALNAC5	404690	ST6 N-acetylgalactosaminide alpha-2,6-sialyltransferase 5 [Source:NCBI gene;Acc:404690]
chr6:62732277-62732459	chr6	62732277	62732459	183	15	1.2246	1	E	B	E	E vs B	H	0.0720246	1	Intron (ENSSSCT00000061223.2/ENSSSCG00000003995.4, intron 2 of 10)	6	62695611	62739712	44102	2	ENSSSCG00000003995	ENSSSCT00000061223.2	7253	ZNF606	102158443	zinc finger protein 606 [Source:NCBI gene;Acc:102158443]
chr17:15768291-15768451	chr17	15768291	15768451	161	3	-3.456	-1	BS	B	B	E vs BS	C	0.0721398	1	Intron (ENSSSCT00000080144.1/ENSSSCG00000044805.1, intron 3 of 3)	17	15749835	15761215	11381	1	ENSSSCG00000039442	ENSSSCT00000053530.2	18456	BMP2	100157103	bone morphogenetic protein 2 [Source:NCBI gene;Acc:100157103]
chr15:91048833-91048964	chr15	91048833	91048964	132	3	-2.38104	-1	BN	BS	BS	BS vs BN	H	0.0722758	0.98038	Distal Intergenic	15	90975016	90978175	3160	1	ENSSSCG00000044684	ENSSSCT00000079835.1	73817		NA
chr6:66898642-66899116	chr6	66898642	66899116	475	22	-3.92154	-1	BS	B	B	E vs BS	A	0.0722847	1	Intron (ENSSSCT00000022446.3/ENSSSCG00000029843.3, intron 7 of 31)	6	66815282	66920591	105310	2	ENSSSCG00000029843	ENSSSCT00000070406.1	21475	NPHP4	NA	nephrocystin 4 [Source:HGNC Symbol;Acc:HGNC:19104]
chr6:82127039-82127836	chr6	82127039	82127836	798	24	-2.49087	-1	E	B	B	E vs B	A	0.0723184	1	Intron (ENSSSCT00000046102.2/ENSSSCG00000003543.4, intron 3 of 13)	6	82111655	82165687	54033	1	ENSSSCG00000003543	ENSSSCT00000003935.4	15384	NIPAL3	100521095	NIPA like domain containing 3 [Source:NCBI gene;Acc:100521095]
chr1:85417976-85418511	chr1	85417976	85418511	536	11	0.677238	1	BN	B	BN	E vs BN	H	0.0723447	1	Promoter (2-3kb)	1	85412031	85415289	3259	2	ENSSSCG00000050863	ENSSSCT00000091465.1	-2687		NA
chr6:45046406-45046554	chr6	45046406	45046554	149	4	-3.22801	-1	BS	B	B	E vs BS	C	0.0723629	1	Intron (ENSSSCT00000069299.1/ENSSSCG00000040012.2, intron 6 of 6)	6	45057547	45070026	12480	1	ENSSSCG00000002904	ENSSSCT00000040757.2	-10993	HAUS5	100520247	HAUS augmin like complex subunit 5 [Source:NCBI gene;Acc:100520247]
chrY:3362006-3362183	chrY	3362006	3362183	178	6	-1.381	-1	E	B	B	E vs B	C	0.0724225	0.907689	Intron (ENSSSCT00000045562.2/ENSSSCG00000038027.2, intron 4 of 7)	20	3334250	3367676	33427	2	ENSSSCG00000038027	ENSSSCT00000062219.2	5493		100294680	patatin like phospholipase domain containing 4 [Source:NCBI gene;Acc:100294680]
chr11:21247804-21247935	chr11	21247804	21247935	132	3	-1.25293	-1	E	B	B	E vs B	C	0.0724227	0.907689	Intron (ENSSSCT00000010314.4/ENSSSCG00000009413.4, intron 1 of 10)	11	21234447	21298244	63798	1	ENSSSCG00000009413	ENSSSCT00000066541.1	13357	CPB2	100155038	carboxypeptidase B2 [Source:NCBI gene;Acc:100155038]
chr12:38018937-38019161	chr12	38018937	38019161	225	9	-1.75807	-1	BN	BS	BS	BS vs BN	H	0.072436	0.98038	Intron (ENSSSCT00000032517.3/ENSSSCG00000023373.3, intron 4 of 5)	12	38022250	38022377	128	1	ENSSSCG00000027233	ENSSSCT00000028981.2	-3089		NA
chr4:2041462-2041604	chr4	2041462	2041604	143	10	0.95114	1	E	B	E	E vs B	A	0.0724494	1	Distal Intergenic	4	2017628	2021175	3548	2	ENSSSCG00000046343	ENSSSCT00000066959.1	-20287		NA
chr2:65537622-65538373	chr2	65537622	65538373	752	15	-2.3773	-1	E	B	B	E vs B	C	0.0724565	0.907689	Distal Intergenic	2	65561253	65566129	4877	2	ENSSSCG00000051044	ENSSSCT00000083152.1	27756		NA
chr1:103676717-103676943	chr1	103676717	103676943	227	1	-3.58949	-1	BS	B	B	E vs BS	C	0.0725396	1	Distal Intergenic	1	103735759	103752208	16450	2	ENSSSCG00000004528	ENSSSCT00000090999.1	75265	MBD2	100511112	methyl-CpG binding domain protein 2 [Source:NCBI gene;Acc:100511112]
chr9:2518384-2518494	chr9	2518384	2518494	111	6	-1.22276	-1	E	B	B	E vs B	H	0.0727127	1	Distal Intergenic	9	2614323	2615310	988	2	ENSSSCG00000038122	ENSSSCT00000026080.3	96816		100738306	olfactory receptor 2D3 [Source:NCBI gene;Acc:100738306]
chr3:53175393-53175569	chr3	53175393	53175569	177	3	-2.16464	-1	E	B	B	E vs B	C	0.0727974	0.907689	Intron (ENSSSCT00000008946.3/ENSSSCG00000008169.4, intron 1 of 18)	3	53149195	53289795	140601	1	ENSSSCG00000008169	ENSSSCT00000038915.2	26198	TBC1D8	100519950	TBC1 domain family member 8 [Source:NCBI gene;Acc:100519950]
chr8:135694508-135694604	chr8	135694508	135694604	97	4	-1.46161	-1	E	B	B	E vs B	H	0.0728715	1	Intron (ENSSSCT00000064040.2/ENSSSCG00000026729.3, intron 1 of 9)	8	135688484	135767290	78807	1	ENSSSCG00000026729	ENSSSCT00000064040.2	6024	TMEM150C	100622888	transmembrane protein 150C [Source:NCBI gene;Acc:100622888]
chr18:6914850-6914999	chr18	6914850	6914999	150	5	-3.53756	-1	BS	B	B	E vs BS	A	0.0729998	1	Exon (ENSSSCT00000017925.3/ENSSSCG00000016464.4, exon 16 of 23)	18	6893316	6903013	9698	1	ENSSSCG00000028274	ENSSSCT00000057120.2	21534	FAM131B	100520650	family with sequence similarity 131 member B [Source:NCBI gene;Acc:100520650]
chr16:16768584-16768719	chr16	16768584	16768719	136	1	-3.26796	-1	E	B	B	E vs B	A	0.0730389	1	Distal Intergenic	16	16702690	16704046	1357	2	ENSSSCG00000043218	ENSSSCT00000078658.1	-64538		NA
chr9:9969875-9969997	chr9	9969875	9969997	123	1	-2.85646	-1	E	B	B	E vs B	H	0.0730829	1	Intron (ENSSSCT00000060524.2/ENSSSCG00000014861.4, intron 5 of 5)	9	9982302	9982365	64	2	ENSSSCG00000035830	ENSSSCT00000051372.1	12368	ssc-mir-4335	100526389	ssc-mir-4335 [Source:miRBase;Acc:MI0015923]
chr3:87997654-87997737	chr3	87997654	87997737	84	0	1.82012	1	BN	B	BN	E vs BN	H	0.0730995	1	Distal Intergenic	3	88078444	88086300	7857	2	ENSSSCG00000046235	ENSSSCT00000073268.1	88563		NA
chr12:7888686-7889051	chr12	7888686	7889051	366	7	-3.33721	-1	BS	B	B	E vs BS	C	0.073137	1	Intron (ENSSSCT00000058010.2/ENSSSCG00000037754.2, intron 5 of 10)	12	7839682	8204245	364564	1	ENSSSCG00000037754	ENSSSCT00000018779.4	49004	SLC39A11	100518214	solute carrier family 39 member 11 [Source:NCBI gene;Acc:100518214]
chr13:27506575-27507339	chr13	27506575	27507339	765	15	-1.42546	-1	E	B	B	E vs B	C	0.0731522	0.907689	Distal Intergenic	13	27450130	27450214	85	1	ENSSSCG00000019971	ENSSSCT00000021566.2	56445	ssc-mir-138	104794431	ssc-mir-138 [Source:miRBase;Acc:MI0022131]
chr13:52870915-52871018	chr13	52870915	52871018	104	3	-1.53654	-1	BN	B	B	E vs BN	H	0.0732071	1	Intron (ENSSSCT00000012602.4/ENSSSCG00000027675.3, intron 3 of 20)	13	52351423	52974261	622839	2	ENSSSCG00000027675	ENSSSCT00000012602.4	103243	FOXP1	100525716	forkhead box P1 [Source:NCBI gene;Acc:100525716]
chr4:56213990-56214203	chr4	56213990	56214203	214	0	-3.71748	-1	E	B	B	E vs B	H	0.0732923	1	Distal Intergenic	4	56136033	56175296	39264	2	ENSSSCG00000006155	ENSSSCT00000075018.1	-38694	ZBTB10	100151888	zinc finger and BTB domain containing 10 [Source:NCBI gene;Acc:100151888]
chr17:47593564-47593711	chr17	47593564	47593711	148	6	-4.16917	-1	BN	BS	BS	BS vs BN	A	0.073599	0.767659	Downstream (1-2kb)	17	47595803	47598387	2585	2	ENSSSCG00000039573	ENSSSCT00000074297.1	4676	SLPI	396886	secretory leukocyte peptidase inhibitor [Source:NCBI gene;Acc:396886]
chr17:50032653-50032783	chr17	50032653	50032783	131	4	-3.92517	-1	BN	B	B	E vs BN	A	0.073605	0.994627	Distal Intergenic	17	50183957	50187775	3819	2	ENSSSCG00000048424	ENSSSCT00000066906.1	154992		NA
chr1:49681693-49681878	chr1	49681693	49681878	186	3	-1.97358	-1	BS	B	B	E vs BS	A	0.0736268	1	Distal Intergenic	1	49909458	49914260	4803	1	ENSSSCG00000050146	ENSSSCT00000079069.1	-227580		NA
chr6:3157644-3157761	chr6	3157644	3157761	118	12	-1.90092	-1	E	B	B	E vs B	C	0.0736271	0.907689	Intron (ENSSSCT00000077133.1/ENSSSCG00000045808.1, intron 5 of 11)	6	3137694	3152281	14588	1	ENSSSCG00000045808	ENSSSCT00000090773.1	19950		100737206	ER membrane protein complex subunit 8 [Source:NCBI gene;Acc:100737206]
chr9:90884405-90884506	chr9	90884405	90884506	102	2	-3.71069	-1	BS	B	B	E vs BS	H	0.0736282	1	Distal Intergenic	9	90950852	90951232	381	2	ENSSSCG00000035257	ENSSSCT00000040966.2	66726		100518800	protein Mpv17 [Source:NCBI gene;Acc:100518800]
chr6:61210956-61211235	chr6	61210956	61211235	280	6	-2.30924	-1	BN	B	B	E vs BN	H	0.073712	1	Promoter (2-3kb)	6	61202803	61213758	10956	2	ENSSSCG00000036306	ENSSSCT00000056719.2	2523		110255329	uncharacterized LOC110255329 [Source:NCBI gene;Acc:110255329]
chr4:72214387-72214549	chr4	72214387	72214549	163	5	-3.73342	-1	E	B	B	E vs B	H	0.073783	1	Intron (ENSSSCT00000043654.2/ENSSSCG00000006230.4, intron 2 of 5)	4	72082685	72257226	174542	2	ENSSSCG00000006230	ENSSSCT00000043654.2	42677	CLVS1	100151841	clavesin 1 [Source:NCBI gene;Acc:100151841]
chr3:110388852-110388946	chr3	110388852	110388946	95	2	-1.12421	-1	E	B	B	E vs B	H	0.0738624	1	Intron (ENSSSCT00000029718.3/ENSSSCG00000030147.3, intron 1 of 6)	3	110383634	110401925	18292	1	ENSSSCG00000030147	ENSSSCT00000029718.3	5218	TRMT61B	100520017	tRNA methyltransferase 61B [Source:NCBI gene;Acc:100520017]
chr10:11489619-11489744	chr10	11489619	11489744	126	6	-1.43792	-1	E	B	B	E vs B	A	0.0739874	1	Promoter (1-2kb)	10	11491455	11501712	10258	1	ENSSSCG00000010837	ENSSSCT00000011856.4	-1711	FAM177B	100518506	family with sequence similarity 177 member B [Source:NCBI gene;Acc:100518506]
chr8:44008157-44008284	chr8	44008157	44008284	128	7	-2.54903	-1	E	B	B	E vs B	H	0.0739989	1	Promoter (1-2kb)	8	44007026	44009524	2499	2	ENSSSCG00000046428	ENSSSCT00000083575.1	1240		NA
chr5:86800505-86800614	chr5	86800505	86800614	110	3	-1.96392	-1	BS	B	B	E vs BS	H	0.0740624	1	Distal Intergenic	5	86813722	86820379	6658	1	ENSSSCG00000050899	ENSSSCT00000090342.1	-13108		NA
chr16:20183420-20183570	chr16	20183420	20183570	151	5	1.84747	1	BS	B	BS	E vs BS	A	0.0741197	1	Distal Intergenic	16	20268793	20435846	167054	1	ENSSSCG00000016824	ENSSSCT00000018317.4	-85223	RAI14	100145886	retinoic acid induced 14 [Source:NCBI gene;Acc:100145886]
chr1:184511995-184512109	chr1	184511995	184512109	115	3	-2.0246	-1	BN	B	B	E vs BN	C	0.0741629	1	Intron (ENSSSCT00000005573.4/ENSSSCG00000005056.4, intron 14 of 18)	1	184487430	184497951	10522	1	ENSSSCG00000005055	ENSSSCT00000068434.1	24565	LGALS3	100038033	galectin 3 [Source:NCBI gene;Acc:100038033]
chrX:76921243-76921539	chrX	76921243	76921539	297	9	-0.897819	-1	BN	B	B	E vs BN	H	0.0742406	1	Distal Intergenic	19	76537790	76538980	1191	1	ENSSSCG00000049280	ENSSSCT00000068986.1	383453		NA
chr11:49545567-49545798	chr11	49545567	49545798	232	7	-0.996893	-1	E	B	B	E vs B	A	0.0743169	1	Distal Intergenic	11	49596261	49598671	2411	2	ENSSSCG00000047458	ENSSSCT00000075521.1	52873		NA
chr17:49268090-49268401	chr17	49268090	49268401	312	9	-3.19975	-1	E	B	B	E vs B	C	0.0743198	0.907689	Intron (ENSSSCT00000086295.1/ENSSSCG00000007454.4, intron 21 of 24)	17	49204821	49204920	100	1	ENSSSCG00000039785	ENSSSCT00000047749.1	63269	U6	NA	U6 spliceosomal RNA [Source:RFAM;Acc:RF00026]
chr13:169098817-169098918	chr13	169098817	169098918	102	0	-2.62299	-1	BS	B	B	E vs BS	H	0.0743291	1	Distal Intergenic	13	168854871	168906562	51692	1	ENSSSCG00000041986	ENSSSCT00000068586.1	243946		NA
chr4:66927284-66927442	chr4	66927284	66927442	159	5	-2.37723	-1	BN	B	B	E vs BN	A	0.0743382	0.994627	Intron (ENSSSCT00000039017.2/ENSSSCG00000006199.4, intron 3 of 38)	4	66729711	66995752	266042	2	ENSSSCG00000006199	ENSSSCT00000006794.4	68310	PREX2	100520557	phosphatidylinositol-3,4,5-trisphosphate dependent Rac exchange factor 2 [Source:NCBI gene;Acc:100520557]
chr4:68726946-68727074	chr4	68726946	68727074	129	4	-2.52941	-1	E	B	B	E vs B	C	0.0743889	0.907689	Distal Intergenic	4	68779540	68896580	117041	1	ENSSSCG00000006218	ENSSSCT00000006814.4	-52466	PDE7A	100127143	phosphodiesterase 7A [Source:NCBI gene;Acc:100127143]
chr5:15702462-15702607	chr5	15702462	15702607	146	5	-4.17092	-1	BN	BS	BS	BS vs BN	C	0.0744083	0.84267	Intron (ENSSSCT00000089750.1/ENSSSCG00000029652.3, intron 5 of 5)	5	15711250	15725097	13848	2	ENSSSCG00000000209	ENSSSCT00000037489.2	22490	NCKAP5L	100516908	NCK associated protein 5 like [Source:NCBI gene;Acc:100516908]
chr13:207368127-207368447	chr13	207368127	207368447	321	11	-3.55336	-1	BS	B	B	E vs BS	C	0.0744141	1	Promoter (<=1kb)	13	207367828	207368637	810	1	ENSSSCG00000046681	ENSSSCT00000066045.2	299		100623393	keratin-associated protein 10-7 [Source:NCBI gene;Acc:100623393]
chr8:131104013-131104177	chr8	131104013	131104177	165	3	-2.65015	-1	BN	BS	BS	BS vs BN	H	0.0745813	0.98038	Intron (ENSSSCT00000089867.1/ENSSSCG00000041592.1, intron 1 of 1)	8	131087603	131110687	23085	1	ENSSSCG00000041592	ENSSSCT00000089867.1	16410		NA
chrX:71255028-71255481	chrX	71255028	71255481	454	6	-2.18832	-1	E	B	B	E vs B	H	0.0746173	1	Distal Intergenic	19	71396193	71398025	1833	2	ENSSSCG00000051391	ENSSSCT00000081881.1	142544		NA
chr6:65186744-65186959	chr6	65186744	65186959	216	8	-1.86414	-1	E	B	B	E vs B	C	0.0746882	0.907689	Intron (ENSSSCT00000028860.3/ENSSSCG00000025685.3, intron 1 of 13)	6	65183027	65228992	45966	1	ENSSSCG00000025685	ENSSSCT00000077657.1	3717	TP73	102165390	tumor protein p73 [Source:NCBI gene;Acc:102165390]
chr15:129113489-129113785	chr15	129113489	129113785	297	10	-2.62898	-1	BS	B	B	E vs BS	H	0.0747073	1	Promoter (2-3kb)	15	129116493	129116825	333	1	ENSSSCG00000046567	ENSSSCT00000073559.1	-2708	SCYGR8	NA	small cysteine and glycine repeat containing 8 [Source:HGNC Symbol;Acc:HGNC:34227]
chr1:43181598-43181744	chr1	43181598	43181744	147	3	-3.48145	-1	BS	B	B	E vs BS	H	0.0747232	1	Intron (ENSSSCT00000004693.4/ENSSSCG00000004246.4, intron 3 of 7)	1	43171928	43198337	26410	1	ENSSSCG00000004246	ENSSSCT00000004693.4	9670		NA
chr4:125139899-125140009	chr4	125139899	125140009	111	6	-1.75939	-1	E	B	B	E vs B	A	0.0747356	1	Intron (ENSSSCT00000083683.1/ENSSSCG00000006911.5, intron 3 of 16)	4	125110157	125316796	206640	1	ENSSSCG00000006911	ENSSSCT00000073871.1	29742	TGFBR3	397512	transforming growth factor beta receptor 3 [Source:NCBI gene;Acc:397512]
chr12:34385065-34385247	chr12	34385065	34385247	183	6	-1.94397	-1	BS	B	B	E vs BS	A	0.0747433	1	Distal Intergenic	12	34407732	34408667	936	1	ENSSSCG00000043833	ENSSSCT00000086376.1	-22485		100513817	olfactory receptor 4D2 [Source:NCBI gene;Acc:100513817]
chr7:61190404-61190786	chr7	61190404	61190786	383	9	0.728406	1	BN	BS	BN	BS vs BN	H	0.0748241	0.98038	Promoter (1-2kb)	7	61184791	61188609	3819	2	ENSSSCG00000050448	ENSSSCT00000078271.1	-1795		NA
chr18:9965997-9966100	chr18	9965997	9966100	104	3	-2.17156	-1	BS	B	B	E vs BS	C	0.0748624	1	Intron (ENSSSCT00000088856.1/ENSSSCG00000026733.3, intron 4 of 17)	18	9940240	10133771	193532	1	ENSSSCG00000026733	ENSSSCT00000023629.3	25757	HIPK2	100627515	homeodomain interacting protein kinase 2 [Source:NCBI gene;Acc:100627515]
chr5:78313225-78313394	chr5	78313225	78313394	170	5	-4.1642	-1	BS	B	B	E vs BS	C	0.0748739	1	Intron (ENSSSCT00000060829.2/ENSSSCG00000028397.3, intron 3 of 10)	5	78319332	78324900	5569	1	ENSSSCG00000028397	ENSSSCT00000038240.2	-5938	TMEM106C	100154789	transmembrane protein 106C [Source:NCBI gene;Acc:100154789]
chr2:26839682-26839780	chr2	26839682	26839780	99	5	1.87966	1	BN	B	BN	E vs BN	H	0.0749475	1	Intron (ENSSSCT00000063553.2/ENSSSCG00000013305.4, intron 14 of 18)	2	26786172	26826992	40821	2	ENSSSCG00000013304	ENSSSCT00000014530.4	-12690	NAT10	100511365	N-acetyltransferase 10 [Source:NCBI gene;Acc:100511365]
chr14:16677350-16677541	chr14	16677350	16677541	192	4	2.66743	1	BN	B	BN	E vs BN	H	0.0749883	1	Intron (ENSSSCT00000026252.3/ENSSSCG00000030118.3, intron 3 of 3)	14	16673314	16681928	8615	2	ENSSSCG00000030118	ENSSSCT00000081064.1	4387	SAP30	100620430	Sin3A associated protein 30 [Source:NCBI gene;Acc:100620430]
chr13:52528736-52528938	chr13	52528736	52528938	203	7	0.809006	1	E	B	E	E vs B	A	0.0751055	1	Promoter (1-2kb)	13	52348584	52527235	178652	2	ENSSSCG00000027675	ENSSSCT00000053409.2	-1501	FOXP1	100525716	forkhead box P1 [Source:NCBI gene;Acc:100525716]
chr17:54808550-54808710	chr17	54808550	54808710	161	2	-3.38646	-1	BS	B	B	E vs BS	H	0.0751787	1	Distal Intergenic	17	54816968	54832955	15988	1	ENSSSCG00000045915	ENSSSCT00000091305.1	-8258		NA
chr1:240227878-240228159	chr1	240227878	240228159	282	7	-1.47597	-1	E	B	B	E vs B	A	0.0752118	1	Intron (ENSSSCT00000025444.3/ENSSSCG00000027558.3, intron 7 of 18)	1	240002169	240049827	47659	2	ENSSSCG00000005376	ENSSSCT00000089289.1	-178051	TBC1D2	100512084	TBC1 domain family member 2 [Source:NCBI gene;Acc:100512084]
chrX:108985581-108985718	chrX	108985581	108985718	138	9	1.19231	1	BN	B	BN	E vs BN	H	0.0752151	1	Intron (ENSSSCT00000022541.3/ENSSSCG00000021375.4, intron 2 of 6)	19	109001452	109002750	1299	1	ENSSSCG00000050631	ENSSSCT00000080960.1	-15734		NA
chr11:78862706-78862880	chr11	78862706	78862880	175	7	-4.15488	-1	BN	BS	BS	BS vs BN	H	0.075318	0.98038	Exon (ENSSSCT00000080900.1/ENSSSCG00000009565.5, exon 4 of 13)	11	78845695	78847881	2187	1	ENSSSCG00000049586	ENSSSCT00000087298.1	17011		NA
chr1:153381222-153381437	chr1	153381222	153381437	216	6	-3.35727	-1	BS	B	B	E vs BS	C	0.0753286	1	Intron (ENSSSCT00000065685.2/ENSSSCG00000028977.3, intron 1 of 7)	1	152997319	153393403	396085	2	ENSSSCG00000028977	ENSSSCT00000065685.2	11966	DOK6	100517871	docking protein 6 [Source:NCBI gene;Acc:100517871]
chr6:124828945-124829095	chr6	124828945	124829095	151	2	-3.62958	-1	BS	B	B	E vs BS	C	0.075376	1	Distal Intergenic	6	124770475	124786215	15741	2	ENSSSCG00000047699	ENSSSCT00000066676.1	-42730		NA
chr1:184281018-184281182	chr1	184281018	184281182	165	7	1.11662	1	E	B	E	E vs B	A	0.0754426	1	Distal Intergenic	1	184202007	184257315	55309	2	ENSSSCG00000035715	ENSSSCT00000062967.2	-23703	GCH1	102168145	GTP cyclohydrolase 1 [Source:NCBI gene;Acc:102168145]
chr14:25459808-25460194	chr14	25459808	25460194	387	11	-2.50925	-1	BN	B	B	E vs BN	H	0.0754651	1	Promoter (1-2kb)	14	25461817	25461923	107	1	ENSSSCG00000035023	ENSSSCT00000058192.1	-1623	U6	NA	U6 spliceosomal RNA [Source:RFAM;Acc:RF00026]
chr12:25638065-25638292	chr12	25638065	25638292	228	5	-1.31551	-1	E	B	B	E vs B	C	0.0756434	0.907689	Distal Intergenic	12	25645621	25654294	8674	2	ENSSSCG00000050148	ENSSSCT00000091208.1	16002		NA
chr4:106232129-106232323	chr4	106232129	106232323	195	3	-2.63394	-1	E	B	B	E vs B	C	0.0756581	0.907689	Distal Intergenic	4	106179348	106182403	3056	1	ENSSSCG00000006757	ENSSSCT00000071127.1	52781	TRIM33	100516192	tripartite motif containing 33 [Source:NCBI gene;Acc:100516192]
chr2:93505361-93505566	chr2	93505361	93505566	206	9	0.783954	1	E	B	E	E vs B	C	0.0757177	0.907689	Distal Intergenic	2	94345438	94353027	7590	1	ENSSSCG00000040325	ENSSSCT00000063285.2	-839872	COX7C	100037990	cytochrome c oxidase subunit VIIc [Source:NCBI gene;Acc:100037990]
chr13:202244183-202244343	chr13	202244183	202244343	161	8	-1.9237	-1	BN	B	B	E vs BN	A	0.0757255	0.994627	Intron (ENSSSCT00000043733.2/ENSSSCG00000022318.3, intron 1 of 10)	13	202000985	202302577	301593	2	ENSSSCG00000022318	ENSSSCT00000043733.2	58234	ERG	100625364	ETS transcription factor ERG [Source:NCBI gene;Acc:100625364]
chr9:101915884-101916140	chr9	101915884	101916140	257	1	1.48465	1	E	B	E	E vs B	H	0.075745	1	Intron (ENSSSCT00000076211.1/ENSSSCG00000031780.2, intron 9 of 22)	9	101770034	101772557	2524	2	ENSSSCG00000041553	ENSSSCT00000067088.1	-143327		NA
chr9:3367114-3367440	chr9	3367114	3367440	327	13	-2.51475	-1	E	B	B	E vs B	H	0.0757984	1	Distal Intergenic	9	3378207	3379848	1642	1	ENSSSCG00000014633	ENSSSCT00000015984.4	-10767	CAVIN3	100513556	caveolae associated protein 3 [Source:NCBI gene;Acc:100513556]
chr3:54485737-54485871	chr3	54485737	54485871	135	2	-3.22188	-1	E	B	B	E vs B	C	0.0758168	0.907689	Intron (ENSSSCT00000064001.2/ENSSSCG00000008179.4, intron 8 of 24)	3	54574132	54579715	5584	2	ENSSSCG00000041855	ENSSSCT00000085558.1	93844		NA
chr18:871320-871749	chr18	871320	871749	430	6	-3.9562	-1	BN	BS	BS	BS vs BN	A	0.0759135	0.767659	Intron (ENSSSCT00000055403.2/ENSSSCG00000026661.3, intron 2 of 21)	18	721186	1382124	660939	1	ENSSSCG00000026661	ENSSSCT00000064679.2	150134	PTPRN2	102158899	protein tyrosine phosphatase receptor type N2 [Source:NCBI gene;Acc:102158899]
chr10:60813414-60813573	chr10	60813414	60813573	160	9	-1.44607	-1	E	B	B	E vs B	H	0.0761351	1	Intron (ENSSSCT00000060918.2/ENSSSCG00000011121.4, intron 1 of 13)	10	60507906	60847261	339356	2	ENSSSCG00000011121	ENSSSCT00000059882.2	33688		100737017	CUGBP Elav-like family member 2 [Source:NCBI gene;Acc:100737017]
chr8:130906041-130906500	chr8	130906041	130906500	460	19	-1.80483	-1	BN	B	B	E vs BN	H	0.0762256	1	Promoter (<=1kb)	8	130905179	130945396	40218	1	ENSSSCG00000009215	ENSSSCT00000036626.3	862	ABCG2	110255210	ATP-binding cassette, sub-family G (WHITE), member 2 [Source:NCBI gene;Acc:397073]
chr7:36991424-36991722	chr7	36991424	36991722	299	18	-3.56663	-1	BN	B	B	E vs BN	A	0.0762582	0.994627	Intron (ENSSSCT00000001812.4/ENSSSCG00000001629.4, intron 2 of 5)	7	36970254	36978281	8028	1	ENSSSCG00000034190	ENSSSCT00000062377.2	21170		100520848	prickle planar cell polarity protein 4 [Source:NCBI gene;Acc:100520848]
chr6:147977245-147977415	chr6	147977245	147977415	171	5	-2.23957	-1	E	B	B	E vs B	C	0.0762983	0.907689	Intron (ENSSSCT00000005331.4/ENSSSCG00000004829.4, intron 1 of 26)	6	147775042	148011160	236119	2	ENSSSCG00000004829	ENSSSCT00000005331.4	33745	CACHD1	100522413	cache domain containing 1 [Source:NCBI gene;Acc:100522413]
chr3:986354-986853	chr3	986354	986853	500	39	-2.37674	-1	BS	B	B	E vs BS	C	0.0763731	1	Exon (ENSSSCT00000008290.4/ENSSSCG00000007558.4, exon 33 of 47)	3	951323	971111	19789	2	ENSSSCG00000007557	ENSSSCT00000008289.4	-15243	MICALL2	100523596	MICAL like 2 [Source:NCBI gene;Acc:100523596]
chr6:158917642-158917917	chr6	158917642	158917917	276	7	-1.3713	-1	E	B	B	E vs B	A	0.0763947	1	Intron (ENSSSCT00000038531.2/ENSSSCG00000003848.4, intron 2 of 19)	6	158906641	158982873	76233	1	ENSSSCG00000003848	ENSSSCT00000044937.2	11001	LRP8	100187577	LDL receptor related protein 8 [Source:NCBI gene;Acc:100187577]
chr18:10242785-10242955	chr18	10242785	10242955	171	7	-3.7253	-1	BS	B	B	E vs BS	C	0.0765183	1	Distal Intergenic	18	10213507	10235900	22394	1	ENSSSCG00000016506	ENSSSCT00000017971.3	29278	KLRG2	100518525	killer cell lectin like receptor G2 [Source:NCBI gene;Acc:100518525]
chr15:137251263-137251398	chr15	137251263	137251398	136	6	-2.24205	-1	E	B	B	E vs B	C	0.0765234	0.907689	Promoter (<=1kb)	15	137246290	137250403	4114	2	ENSSSCG00000016328	ENSSSCT00000084429.1	-860	RAB17	100516468	RAB17, member RAS oncogene family [Source:NCBI gene;Acc:100516468]
chr9:9806830-9807013	chr9	9806830	9807013	184	8	-2.50608	-1	E	B	B	E vs B	C	0.0766252	0.907689	Distal Intergenic	9	9783036	9794483	11448	1	ENSSSCG00000039468	ENSSSCT00000041679.2	23794	SERPINH1	396773	serpin family H member 1 [Source:NCBI gene;Acc:396773]
chr8:122710358-122710486	chr8	122710358	122710486	129	3	-3.71367	-1	BS	B	B	E vs BS	H	0.0766697	1	Distal Intergenic	8	122684871	122685013	143	1	ENSSSCG00000039281	ENSSSCT00000055377.1	25487		NA
chr17:19807309-19807411	chr17	19807309	19807411	103	3	-2.03869	-1	BS	B	B	E vs BS	C	0.0767978	1	Intron (ENSSSCT00000067042.1/ENSSSCG00000044798.1, intron 2 of 2)	17	19755668	19961575	205908	1	ENSSSCG00000044798	ENSSSCT00000067042.1	51641		NA
chr2:545598-545722	chr2	545598	545722	125	7	-3.89877	-1	BS	B	B	E vs BS	A	0.0768272	1	5' UTR	2	539429	550701	11273	1	ENSSSCG00000012838	ENSSSCT00000047813.2	6169	TSPAN4	100513456	tetraspanin 4 [Source:NCBI gene;Acc:100513456]
chr7:25141314-25142464	chr7	25141314	25142464	1151	24	-2.4817	-1	E	B	B	E vs B	A	0.0769158	1	Promoter (2-3kb)	7	25133214	25138348	5135	2	ENSSSCG00000001470	ENSSSCT00000001634.4	-2966	SLA-DMA	445528	SLA-DM alpha chain [Source:NCBI gene;Acc:445528]
chr7:3487851-3488022	chr7	3487851	3488022	172	5	-3.89381	-1	BN	BS	BS	BS vs BN	H	0.0769799	0.98038	Intron (ENSSSCT00000038701.2/ENSSSCG00000038717.2, intron 6 of 6)	7	3682567	3687264	4698	2	ENSSSCG00000026211	ENSSSCT00000084722.1	199242	NRN1	100155948	neuritin 1 [Source:NCBI gene;Acc:100155948]
chr4:405331-406097	chr4	405331	406097	767	24	-2.26828	-1	E	B	B	E vs B	C	0.0770346	0.907689	Promoter (1-2kb)	4	393724	403908	10185	2	ENSSSCG00000005907	ENSSSCT00000006487.5	-1423	ADCK5	100156475	aarF domain containing kinase 5 [Source:NCBI gene;Acc:100156475]
chr3:40978579-40978760	chr3	40978579	40978760	182	10	-0.823972	-1	BS	B	B	E vs BS	A	0.0770353	1	Intron (ENSSSCT00000073812.1/ENSSSCG00000050016.1, intron 1 of 1)	3	40973771	40982318	8548	2	ENSSSCG00000041715	ENSSSCT00000080833.1	3558		NA
chrX:64270487-64270672	chrX	64270487	64270672	186	6	-1.54041	-1	E	B	B	E vs B	A	0.0770703	1	Intron (ENSSSCT00000045006.2/ENSSSCG00000025156.4, intron 25 of 38)	19	64241620	64403288	161669	2	ENSSSCG00000025156	ENSSSCT00000045006.2	132616	BRWD3	100520060	bromodomain and WD repeat domain containing 3 [Source:NCBI gene;Acc:100520060]
chr17:12071297-12071418	chr17	12071297	12071418	122	9	1.78558	1	E	B	E	E vs B	A	0.0770853	1	Intron (ENSSSCT00000065633.2/ENSSSCG00000007004.4, intron 9 of 19)	17	12034062	12087644	53583	2	ENSSSCG00000007004	ENSSSCT00000065633.2	16226	INTS10	100517378	integrator complex subunit 10 [Source:NCBI gene;Acc:100517378]
chr8:47299766-47299936	chr8	47299766	47299936	171	8	1.00023	1	E	B	E	E vs B	A	0.0771465	1	Distal Intergenic	8	47293030	47295283	2254	1	ENSSSCG00000041565	ENSSSCT00000074479.1	6736		NA
chr2:77399610-77399780	chr2	77399610	77399780	171	9	-3.85814	-1	BS	B	B	E vs BS	C	0.0772057	1	Exon (ENSSSCT00000083487.1/ENSSSCG00000027779.3, exon 4 of 10)	2	77393628	77402263	8636	1	ENSSSCG00000027779	ENSSSCT00000032297.3	5982	TMEM259	100622984	transmembrane protein 259 [Source:NCBI gene;Acc:100622984]
chr8:131884521-131884690	chr8	131884521	131884690	170	5	-2.30941	-1	BN	B	B	E vs BN	H	0.0772068	1	Intron (ENSSSCT00000031231.3/ENSSSCG00000023593.3, intron 2 of 20)	8	131728873	131860223	131351	2	ENSSSCG00000023593	ENSSSCT00000010103.3	-24298	AFF1	100739621	AF4/FMR2 family member 1 [Source:NCBI gene;Acc:100739621]
chr2:7675691-7675876	chr2	7675691	7675876	186	6	0.755024	1	BS	B	BS	E vs BS	H	0.0772658	1	Distal Intergenic	2	7693878	7697701	3824	1	ENSSSCG00000050721	ENSSSCT00000074293.1	-18002		NA
chr6:82356030-82356176	chr6	82356030	82356176	147	3	-4.16957	-1	BS	B	B	E vs BS	A	0.0773387	1	Distal Intergenic	6	82328600	82331825	3226	1	ENSSSCG00000042897	ENSSSCT00000088080.1	27430		NA
chr16:5565854-5566136	chr16	5565854	5566136	283	8	-3.43456	-1	BS	B	B	E vs BS	H	0.0773454	1	Distal Intergenic	16	5550549	5550911	363	1	ENSSSCG00000016791	ENSSSCT00000018279.3	15305		NA
chr18:26630487-26630648	chr18	26630487	26630648	162	0	2.78675	1	E	B	E	E vs B	A	0.0774011	1	Intron (ENSSSCT00000089649.1/ENSSSCG00000050977.1, intron 1 of 5)	18	26624015	26665180	41166	1	ENSSSCG00000050977	ENSSSCT00000089649.1	6472		NA
chr12:19674882-19675083	chr12	19674882	19675083	202	6	1.49971	1	E	B	E	E vs B	H	0.0774989	1	Intron (ENSSSCT00000078695.1/ENSSSCG00000050463.1, intron 1 of 1)	12	19671184	19671374	191	1	ENSSSCG00000032737	ENSSSCT00000051313.1	3698	U2	NA	U2 spliceosomal RNA [Source:RFAM;Acc:RF00004]
chr1:267286665-267286782	chr1	267286665	267286782	118	7	-2.37908	-1	E	B	B	E vs B	C	0.0775974	0.907689	3' UTR	1	267207561	267291145	83585	1	ENSSSCG00000035968	ENSSSCT00000065968.1	79104	LMX1B	100157562	LIM homeobox transcription factor 1 beta [Source:NCBI gene;Acc:100157562]
chr13:5975-6417	chr13	5975	6417	443	10	-1.52769	-1	E	B	B	E vs B	C	0.077653	0.907689	Distal Intergenic	13	284506	289470	4965	2	ENSSSCG00000046931	ENSSSCT00000085232.1	283053		NA
chr13:207955359-207955883	chr13	207955359	207955883	525	18	-3.97458	-1	BN	B	B	E vs BN	H	0.0776989	1	Intron (ENSSSCT00000047649.2/ENSSSCG00000038089.2, intron 3 of 39)	13	207950215	207982938	32724	1	ENSSSCG00000038089	ENSSSCT00000078682.1	5144	COL18A1	100624675	collagen type XVIII alpha 1 chain [Source:NCBI gene;Acc:100624675]
chr3:3195234-3195431	chr3	3195234	3195431	198	15	-4.05231	-1	BN	BS	BS	BS vs BN	H	0.0777003	0.98038	Exon (ENSSSCT00000091563.1/ENSSSCG00000007574.4, exon 20 of 44)	3	3383118	3551757	168640	1	ENSSSCG00000049539	ENSSSCT00000087898.1	-187687		NA
chr14:139231117-139231338	chr14	139231117	139231338	222	8	-0.857237	-1	BN	B	B	E vs BN	H	0.0777183	1	Distal Intergenic	14	139294274	139300247	5974	1	ENSSSCG00000041578	ENSSSCT00000070494.1	-62936		NA
chr10:6736080-6736227	chr10	6736080	6736227	148	6	-2.68874	-1	BS	B	B	E vs BS	H	0.0777744	1	Intron (ENSSSCT00000042686.2/ENSSSCG00000010814.4, intron 4 of 5)	10	6676993	6681531	4539	2	ENSSSCG00000049998	ENSSSCT00000072624.1	-54549		NA
chr17:50291818-50291999	chr17	50291818	50291999	182	2	-2.49978	-1	E	B	B	E vs B	C	0.077819	0.907689	Distal Intergenic	17	50183957	50187775	3819	2	ENSSSCG00000048424	ENSSSCT00000066906.1	-104043		NA
chr9:136627101-136627308	chr9	136627101	136627308	208	14	-2.34511	-1	E	B	B	E vs B	H	0.0778453	1	Intron (ENSSSCT00000031836.3/ENSSSCG00000015631.4, intron 7 of 17)	9	136496369	136571197	74829	2	ENSSSCG00000022009	ENSSSCT00000065463.2	-55904	DDC	396857	Sus scrofa dopa decarboxylase (DDC), mRNA. [Source:RefSeq mRNA;Acc:NM_213854]
chr3:40978611-40978755	chr3	40978611	40978755	145	7	-0.831783	-1	BS	B	B	E vs BS	H	0.0778648	1	Intron (ENSSSCT00000073812.1/ENSSSCG00000050016.1, intron 1 of 1)	3	40973771	40982318	8548	2	ENSSSCG00000041715	ENSSSCT00000080833.1	3563		NA
chrY:40313190-40313293	chrY	40313190	40313293	104	1	-2.43505	-1	E	B	B	E vs B	C	0.0778804	0.907689	Distal Intergenic	20	40416222	40432701	16480	2	ENSSSCG00000046036	ENSSSCT00000089318.1	119408		NA
chr7:67991090-67991194	chr7	67991090	67991194	105	2	-4.15283	-1	BN	B	B	E vs BN	C	0.0778895	1	Intron (ENSSSCT00000046357.2/ENSSSCG00000001968.4, intron 3 of 11)	7	67963234	67967818	4585	2	ENSSSCG00000050696	ENSSSCT00000082494.1	-23272		NA
chr1:2437261-2437490	chr1	2437261	2437490	230	4	-2.60463	-1	BN	B	B	E vs BN	H	0.0779402	1	Promoter (1-2kb)	1	2436062	2516924	80863	1	ENSSSCG00000004022	ENSSSCT00000056494.2	1199	RPS6KA2	100515286	ribosomal protein S6 kinase A2 [Source:NCBI gene;Acc:100515286]
chr17:53002455-53002612	chr17	53002455	53002612	158	3	-3.38212	-1	BS	B	B	E vs BS	C	0.0779506	1	Intron (ENSSSCT00000082347.1/ENSSSCG00000007478.5, intron 10 of 26)	17	52936173	53043416	107244	2	ENSSSCG00000007478	ENSSSCT00000082347.1	40804	ATP9A	100136901	spalt like transcription factor 4 [Source:NCBI gene;Acc:100136902]
chr8:65551687-65551881	chr8	65551687	65551881	195	4	-2.57022	-1	BS	B	B	E vs BS	C	0.0781741	1	Intron (ENSSSCT00000022585.3/ENSSSCG00000029658.3, intron 1 of 9)	8	65493138	65561989	68852	2	ENSSSCG00000029658	ENSSSCT00000022585.3	10108		100512727	transmembrane protease serine 11C [Source:NCBI gene;Acc:100512727]
chr4:1072801-1072902	chr4	1072801	1072902	102	7	-3.17063	-1	E	B	B	E vs B	C	0.0782469	0.907689	Intron (ENSSSCT00000007621.4/ENSSSCG00000006956.4, intron 9 of 12)	4	1082001	1089715	7715	1	ENSSSCG00000050716	ENSSSCT00000084588.1	-9099		NA
chr4:12177226-12177579	chr4	12177226	12177579	354	10	-3.16677	-1	E	B	B	E vs B	C	0.078259	0.907689	Intron (ENSSSCT00000069975.1/ENSSSCG00000046151.1, intron 4 of 6)	4	12168495	12173690	5196	2	ENSSSCG00000042468	ENSSSCT00000075650.1	-3536		NA
chr15:18122-21147	chr15	18122	21147	3026	72	0.624864	1	BN	BS	BN	BS vs BN	C	0.0782823	0.84267	Distal Intergenic	15	40019	49722	9704	1	ENSSSCG00000047217	ENSSSCT00000079867.1	-18872		NA
chr10:1036911-1037127	chr10	1036911	1037127	217	5	-3.9516	-1	BN	BS	BS	BS vs BN	C	0.0783241	0.84267	Exon (ENSSSCT00000091612.1/ENSSSCG00000049879.1, exon 2 of 2)	10	1036800	1049567	12768	2	ENSSSCG00000049879	ENSSSCT00000091612.1	12440		NA
chr14:63196852-63197121	chr14	63196852	63197121	270	6	1.60316	1	BN	B	BN	E vs BN	H	0.0784686	1	Intron (ENSSSCT00000044153.2/ENSSSCG00000010211.4, intron 6 of 9)	14	63125140	63152845	27706	2	ENSSSCG00000032953	ENSSSCT00000042448.1	-44007		105667210	myoregulin [Source:NCBI gene;Acc:105667210]
chr10:9744913-9745113	chr10	9744913	9745113	201	8	1.62133	1	E	B	E	E vs B	H	0.0785258	1	Intron (ENSSSCT00000039520.2/ENSSSCG00000010824.4, intron 27 of 30)	10	9777071	9777150	80	2	ENSSSCG00000035486	ENSSSCT00000063086.2	32037	ssc-mir-664	100498722	ssc-mir-664 [Source:miRBase;Acc:MI0013123]
chr9:2803594-2804102	chr9	2803594	2804102	509	8	2.50897	1	E	B	E	E vs B	A	0.0785708	1	Intron (ENSSSCT00000015950.3/ENSSSCG00000014600.3, intron 2 of 11)	9	2789007	2793388	4382	2	ENSSSCG00000044796	ENSSSCT00000078095.1	-10206		100738864	olfactory receptor 2AG1-like [Source:NCBI gene;Acc:100738864]
chr12:34505992-34506150	chr12	34505992	34506150	159	6	1.62182	1	E	B	E	E vs B	C	0.0785732	0.907689	Intron (ENSSSCT00000019197.5/ENSSSCG00000017635.5, intron 10 of 19)	12	34499141	34512183	13043	2	ENSSSCG00000017635	ENSSSCT00000019197.5	6033	MKS1	100514538	MKS transition zone complex subunit 1 [Source:NCBI gene;Acc:100514538]
chr13:104833874-104833988	chr13	104833874	104833988	115	2	-3.72104	-1	BN	B	B	E vs BN	C	0.0786113	1	Distal Intergenic	13	104842879	104843925	1047	2	ENSSSCG00000042388	ENSSSCT00000090227.1	9937		NA
chr3:71658269-71658455	chr3	71658269	71658455	187	7	-1.22514	-1	BN	BS	BS	BS vs BN	H	0.0786709	0.98038	Distal Intergenic	3	71668223	71675417	7195	1	ENSSSCG00000008319	ENSSSCT00000009110.4	-9768	CD207	100037935	CD207 molecule [Source:NCBI gene;Acc:100037935]
chr1:144404085-144404532	chr1	144404085	144404532	448	13	-1.47317	-1	E	B	B	E vs B	C	0.0787005	0.907689	Intron (ENSSSCT00000005354.4/ENSSSCG00000004850.4, intron 3 of 12)	1	144071939	144315151	243213	1	ENSSSCG00000004849	ENSSSCT00000040703.2	332146	APBA2	100739808	amyloid beta precursor protein binding family A member 2 [Source:NCBI gene;Acc:100739808]
chr10:60491313-60491724	chr10	60491313	60491724	412	12	0.835878	1	BN	B	BN	E vs BN	H	0.0787089	1	Distal Intergenic	10	60429952	60434057	4106	1	ENSSSCG00000044300	ENSSSCT00000084799.1	61361		NA
chr11:75608012-75608149	chr11	75608012	75608149	138	7	0.646939	1	E	B	E	E vs B	H	0.0787298	1	Intron (ENSSSCT00000010460.3/ENSSSCG00000009542.3, intron 2 of 5)	11	75599739	75600210	472	2	ENSSSCG00000051398	ENSSSCT00000077282.1	-7802		NA
chr6:41509337-41509521	chr6	41509337	41509521	185	6	-1.33962	-1	E	B	B	E vs B	A	0.0788421	1	Distal Intergenic	6	41345468	41423751	78284	2	ENSSSCG00000025214	ENSSSCT00000028743.3	-85586	TSHZ3	100627966	teashirt zinc finger homeobox 3 [Source:NCBI gene;Acc:100627966]
chr18:14175022-14175164	chr18	14175022	14175164	143	1	-3.18445	-1	E	B	B	E vs B	C	0.0788903	0.907689	Distal Intergenic	18	14180946	14190187	9242	2	ENSSSCG00000048120	ENSSSCT00000088172.1	15023		NA
chr15:137914989-137915642	chr15	137914989	137915642	654	20	-1.77684	-1	E	B	B	E vs B	H	0.0789327	1	Distal Intergenic	15	137931239	137952047	20809	1	ENSSSCG00000016340	ENSSSCT00000075151.1	-15597	ASB1	100623561	ankyrin repeat and SOCS box containing 1 [Source:NCBI gene;Acc:100623561]
chr16:77638488-77638665	chr16	77638488	77638665	178	4	-3.71679	-1	BN	B	B	E vs BN	C	0.0789661	1	Distal Intergenic	16	77695710	77701037	5328	2	ENSSSCG00000034884	ENSSSCT00000038859.2	62372	IRX1	110257264	iroquois homeobox 1 [Source:NCBI gene;Acc:110257264]
chrY:5185388-5185550	chrY	5185388	5185550	163	7	-2.31524	-1	BN	BS	BS	BS vs BN	A	0.0789763	0.767659	Distal Intergenic	20	5020114	5036300	16187	1	ENSSSCG00000032135	ENSSSCT00000054823.2	165274		110257903	granulocyte-macrophage colony-stimulating factor receptor subunit alpha-like [Source:NCBI gene;Acc:110257903]
chr4:2281324-2281508	chr4	2281324	2281508	185	5	-4.14158	-1	BN	BS	BS	BS vs BN	C	0.0789848	0.84267	Promoter (<=1kb)	4	2282120	2342886	60767	1	ENSSSCG00000005928	ENSSSCT00000027091.3	-612	MROH5	100517649	maestro heat like repeat family member 5 [Source:NCBI gene;Acc:100517649]
chr6:35147247-35147658	chr6	35147247	35147658	412	35	-4.14157	-1	BN	BS	BS	BS vs BN	C	0.0789924	0.84267	Exon (ENSSSCT00000055710.2/ENSSSCG00000002838.4, exon 4 of 5)	6	34932960	35299692	366733	1	ENSSSCG00000002838	ENSSSCT00000003139.3	214287	ZNF423	100520077	zinc finger protein 423 [Source:NCBI gene;Acc:100520077]
chr15:95354427-95354767	chr15	95354427	95354767	341	7	-1.85709	-1	BN	B	B	E vs BN	H	0.0789978	1	Promoter (<=1kb)	15	95355706	95358243	2538	1	ENSSSCG00000047737	ENSSSCT00000067175.1	-939		NA
chr8:119642707-119642820	chr8	119642707	119642820	114	3	1.31117	1	BS	B	BS	E vs BS	H	0.0790164	1	Promoter (2-3kb)	8	119636209	119640027	3819	2	ENSSSCG00000041129	ENSSSCT00000081853.1	-2680		NA
chr3:71658272-71658453	chr3	71658272	71658453	182	7	0.643368	1	E	B	E	E vs B	H	0.0790801	1	Distal Intergenic	3	71668223	71675417	7195	1	ENSSSCG00000008319	ENSSSCT00000009110.4	-9770	CD207	100037935	CD207 molecule [Source:NCBI gene;Acc:100037935]
chr4:41897165-41897333	chr4	41897165	41897333	169	2	-2.28525	-1	BS	B	B	E vs BS	H	0.0791127	1	Distal Intergenic	4	41821764	41878868	57105	2	ENSSSCG00000006096	ENSSSCT00000059483.2	-18297	INTS8	100511876	integrator complex subunit 8 [Source:NCBI gene;Acc:100511876]
chr14:25459810-25459935	chr14	25459810	25459935	126	4	-2.05894	-1	E	B	B	E vs B	C	0.0791316	0.907689	Promoter (1-2kb)	14	25461817	25461923	107	1	ENSSSCG00000035023	ENSSSCT00000058192.1	-1882	U6	NA	U6 spliceosomal RNA [Source:RFAM;Acc:RF00026]
chr3:39468881-39469137	chr3	39468881	39469137	257	7	-3.47596	-1	BN	B	B	E vs BN	A	0.0791796	0.994627	Intron (ENSSSCT00000046231.2/ENSSSCG00000037719.2, intron 4 of 14)	3	39430329	39478919	48591	2	ENSSSCG00000037719	ENSSSCT00000054591.2	9782	PDPK1	100192445	3-phosphoinositide dependent protein kinase 1 [Source:NCBI gene;Acc:100192445]
chr3:126785603-126785843	chr3	126785603	126785843	241	7	-3.19104	-1	E	B	B	E vs B	C	0.0791808	0.907689	Distal Intergenic	3	126795426	126853986	58561	1	ENSSSCG00000008641	ENSSSCT00000033196.3	-9583	ADAM17	397343	ADAM metallopeptidase domain 17 [Source:NCBI gene;Acc:397343]
chr8:16976739-16976871	chr8	16976739	16976871	133	3	1.87937	1	E	B	E	E vs B	H	0.079233	1	Intron (ENSSSCT00000081411.1/ENSSSCG00000008754.4, intron 4 of 11)	8	16897350	17137315	239966	1	ENSSSCG00000008754	ENSSSCT00000068665.1	79389	GBA3	100737183	cytosolic beta-glucosidase [Source:NCBI gene;Acc:100737183]
chr8:132387332-132387443	chr8	132387332	132387443	112	0	-2.47963	-1	BN	B	B	E vs BN	H	0.0794627	1	Intron (ENSSSCT00000010107.4/ENSSSCG00000009228.5, intron 3 of 14)	8	132464628	132751922	287295	1	ENSSSCG00000009228	ENSSSCT00000072579.1	-77185	MAPK10	100521736	mitogen-activated protein kinase 10 [Source:NCBI gene;Acc:100521736]
chr6:51110903-51111034	chr6	51110903	51111034	132	1	3.72062	1	E	B	E	E vs B	H	0.0795132	1	Distal Intergenic	6	51133102	51150568	17467	1	ENSSSCG00000003080	ENSSSCT00000003418.4	-22068		100524810	immunoglobulin superfamily member 23 [Source:NCBI gene;Acc:100524810]
chr14:130713933-130714247	chr14	130713933	130714247	315	10	-3.59682	-1	BN	B	B	E vs BN	H	0.0795467	1	Intron (ENSSSCT00000083768.1/ENSSSCG00000046006.1, intron 1 of 2)	14	130707962	130788189	80228	1	ENSSSCG00000046006	ENSSSCT00000083768.1	5971		NA
chr6:40663458-40663572	chr6	40663458	40663572	115	5	-2.37703	-1	BS	B	B	E vs BS	H	0.0796212	1	Intron (ENSSSCT00000052961.2/ENSSSCG00000029234.3, intron 6 of 6)	6	40779178	40780677	1500	2	ENSSSCG00000041036	ENSSSCT00000090077.1	117105		NA
chr13:169098816-169098919	chr13	169098816	169098919	104	0	-2.36175	-1	BS	B	B	E vs BS	C	0.0796269	1	Distal Intergenic	13	168854871	168906562	51692	1	ENSSSCG00000041986	ENSSSCT00000068586.1	243945		NA
chr17:57812216-57812374	chr17	57812216	57812374	159	3	-1.52998	-1	E	B	B	E vs B	A	0.0796939	1	Distal Intergenic	17	57789512	57797982	8471	1	ENSSSCG00000007504	ENSSSCT00000079961.1	22704	RBM38	100125973	RNA binding motif protein 38 [Source:NCBI gene;Acc:100125973]
chr3:38165617-38165821	chr3	38165617	38165821	205	7	-1.15239	-1	BS	B	B	E vs BS	C	0.0797424	1	Intron (ENSSSCT00000044661.2/ENSSSCG00000007950.4, intron 1 of 10)	3	38173063	38303538	130476	1	ENSSSCG00000007950	ENSSSCT00000045205.2	-7242	ADCY9	100625423	adenylate cyclase 9 [Source:NCBI gene;Acc:100625423]
chr9:122036793-122036939	chr9	122036793	122036939	147	2	-2.24345	-1	E	B	B	E vs B	C	0.0798415	0.907689	Intron (ENSSSCT00000072886.1/ENSSSCG00000015534.4, intron 5 of 8)	9	121913086	122115600	202515	2	ENSSSCG00000015534	ENSSSCT00000016923.4	78661	ACBD6	100525243	acyl-CoA binding domain containing 6 [Source:NCBI gene;Acc:100525243]
chr6:81906571-81906686	chr6	81906571	81906686	116	1	1.09235	1	BS	B	BS	E vs BS	H	0.0798844	1	Intron (ENSSSCT00000043844.2/ENSSSCG00000032860.2, intron 2 of 6)	6	81894627	81914073	19447	2	ENSSSCG00000032860	ENSSSCT00000043844.2	7387	IFNLR1	100622120	interferon lambda receptor 1 [Source:NCBI gene;Acc:100622120]
chr4:60278764-60279153	chr4	60278764	60279153	390	11	-1.66032	-1	BS	B	B	E vs BS	C	0.079914	1	Distal Intergenic	4	60166574	60170333	3760	2	ENSSSCG00000041325	ENSSSCT00000087625.1	-108431		NA
chr5:102064412-102064687	chr5	102064412	102064687	276	11	-2.68091	-1	BS	B	B	E vs BS	H	0.0799519	1	Distal Intergenic	5	101871312	102020847	149536	2	ENSSSCG00000000948	ENSSSCT00000001037.4	-43565	SYT1	100513599	synaptotagmin 1 [Source:NCBI gene;Acc:100513599]
chrX:14068513-14068979	chrX	14068513	14068979	467	15	-4.54939	-1	BN	BS	BS	BS vs BN	C	0.0799615	0.84267	Intron (ENSSSCT00000032786.3/ENSSSCG00000012151.5, intron 2 of 8)	19	14097317	14209664	112348	1	ENSSSCG00000012151	ENSSSCT00000013290.4	-28338	NHS	100152239	NHS actin remodeling regulator [Source:NCBI gene;Acc:100152239]
chr13:189389012-189389417	chr13	189389012	189389417	406	8	-3.20143	-1	BS	B	B	E vs BS	C	0.0800027	1	Distal Intergenic	13	189297396	189327360	29965	1	ENSSSCG00000037655	ENSSSCT00000060835.2	91616	GABPA	100737779	GA binding protein transcription factor subunit alpha [Source:NCBI gene;Acc:100737779]
chr12:34505992-34506175	chr12	34505992	34506175	184	9	1.83423	1	BS	B	BS	E vs BS	C	0.0800084	1	Intron (ENSSSCT00000019197.5/ENSSSCG00000017635.5, intron 10 of 19)	12	34499141	34512183	13043	2	ENSSSCG00000017635	ENSSSCT00000019197.5	6008	MKS1	100514538	MKS transition zone complex subunit 1 [Source:NCBI gene;Acc:100514538]
chr9:2173197-2173344	chr9	2173197	2173344	148	4	-3.97043	-1	BN	BS	BS	BS vs BN	H	0.0800235	0.98038	Promoter (1-2kb)	9	2142907	2171830	28924	2	ENSSSCG00000038540	ENSSSCT00000066003.2	-1367		100622122	olfactomedin like 1 [Source:NCBI gene;Acc:100622122]
chr12:20897628-20897803	chr12	20897628	20897803	176	1	-2.39891	-1	BS	B	B	E vs BS	H	0.0800442	1	Distal Intergenic	12	20901396	20931211	29816	1	ENSSSCG00000017428	ENSSSCT00000018974.3	-3593	JUP	397592	junction plakoglobin [Source:NCBI gene;Acc:397592]
chr3:96929432-96929586	chr3	96929432	96929586	155	5	-1.90682	-1	BN	B	B	E vs BN	H	0.0801315	1	Distal Intergenic	3	96872154	96923272	51119	1	ENSSSCG00000008459	ENSSSCT00000009261.4	57278		NA
chrY:3365038-3365195	chrY	3365038	3365195	158	7	-1.68918	-1	E	B	B	E vs B	C	0.0801379	0.907689	Promoter (2-3kb)	20	3334250	3367676	33427	2	ENSSSCG00000038027	ENSSSCT00000062219.2	2481		100294680	patatin like phospholipase domain containing 4 [Source:NCBI gene;Acc:100294680]
chr1:148359834-148359993	chr1	148359834	148359993	160	3	-4.02894	-1	BN	BS	BS	BS vs BN	C	0.0802606	0.84267	Distal Intergenic	1	148388426	148393316	4891	1	ENSSSCG00000043898	ENSSSCT00000077247.1	-28433		NA
chr3:58043515-58043659	chr3	58043515	58043659	145	8	-2.3986	-1	BN	B	B	E vs BN	C	0.0803307	1	Intron (ENSSSCT00000067734.1/ENSSSCG00000035478.2, intron 9 of 10)	3	58022803	58037130	14328	1	ENSSSCG00000008217	ENSSSCT00000068329.1	20712	CD8A	396627	CD8a molecule [Source:NCBI gene;Acc:396627]
chr7:30627875-30628054	chr7	30627875	30628054	180	3	-3.55788	-1	BS	B	B	E vs BS	C	0.0803409	1	Intron (ENSSSCT00000049038.2/ENSSSCG00000001527.4, intron 2 of 5)	7	30561749	30667146	105398	2	ENSSSCG00000001527	ENSSSCT00000049038.2	39092	ILRUN	100512239	inflammation and lipid regulator with UBA-like and NBR1-like domains [Source:NCBI gene;Acc:100512239]
chr15:12828-15130	chr15	12828	15130	2303	50	0.786964	1	BN	B	BN	E vs BN	C	0.080359	1	Distal Intergenic	15	40019	49722	9704	1	ENSSSCG00000047217	ENSSSCT00000079867.1	-24889		NA
chrX:73416384-73416517	chrX	73416384	73416517	134	2	-4.01267	-1	BN	B	B	E vs BN	A	0.0803722	0.994627	Distal Intergenic	19	73200524	73206413	5890	2	ENSSSCG00000044275	ENSSSCT00000090571.1	-209971		NA
chr9:19547590-19547723	chr9	19547590	19547723	134	13	-3.84371	-1	BN	B	B	E vs BN	C	0.0805129	1	Promoter (<=1kb)	9	19547646	19554926	7281	1	ENSSSCG00000014905	ENSSSCT00000016260.4	0	TMEM126B	100626990	transmembrane protein 126B [Source:NCBI gene;Acc:100626990]
chr12:54875063-54875217	chr12	54875063	54875217	155	3	-3.46804	-1	BS	B	B	E vs BS	H	0.0807053	1	Intron (ENSSSCT00000039562.2/ENSSSCG00000039056.2, intron 1 of 14)	12	54758141	54852951	94811	2	ENSSSCG00000039056	ENSSSCT00000019590.2	-22112	GAS7	100518690	growth arrest specific 7 [Source:NCBI gene;Acc:100518690]
chr6:18268083-18268195	chr6	18268083	18268195	113	4	-2.12504	-1	E	B	B	E vs B	H	0.0808561	1	Distal Intergenic	6	18191664	18235862	44199	2	ENSSSCG00000023162	ENSSSCT00000026686.3	-32221	CDH3	100187727	cadherin 3 [Source:NCBI gene;Acc:100187727]
chr2:147528530-147528695	chr2	147528530	147528695	166	8	-1.18992	-1	BN	BS	BS	BS vs BN	C	0.0808566	0.84267	Intron (ENSSSCT00000029042.3/ENSSSCG00000014411.4, intron 10 of 31)	2	147477378	147546034	68657	2	ENSSSCG00000014411	ENSSSCT00000029042.3	17339	LARS1	100525981	leucyl-tRNA synthetase 1 [Source:NCBI gene;Acc:100525981]
chr8:43423069-43423234	chr8	43423069	43423234	166	0	-3.66937	-1	BS	B	B	E vs BS	H	0.0808616	1	Distal Intergenic	8	43436649	43443341	6693	1	ENSSSCG00000046178	ENSSSCT00000078671.1	-13415		NA
chr12:57249457-57249571	chr12	57249457	57249571	115	4	-2.57654	-1	E	B	B	E vs B	A	0.0808726	1	Distal Intergenic	12	57234716	57238444	3729	2	ENSSSCG00000028465	ENSSSCT00000069791.1	-11013	ELAC2	100520804	elaC ribonuclease Z 2 [Source:NCBI gene;Acc:100520804]
chr3:58324026-58324408	chr3	58324026	58324408	383	9	-1.94082	-1	E	B	B	E vs B	A	0.0810288	1	Intron (ENSSSCT00000009003.4/ENSSSCG00000008221.4, intron 10 of 24)	3	58299706	58354898	55193	2	ENSSSCG00000008221	ENSSSCT00000009003.4	30490	KDM3A	100517522	lysine demethylase 3A [Source:NCBI gene;Acc:100517522]
[truncated: 29,927 more rows]

## Sheet: FDR06
Column1	Location	Chr	start	end	width	CG	logFC	FCsign	Tgroup	Cgroup	Hypermethylated	Test	Tissue	p.value	FDR.p.value	annotation	geneChr	geneStart	geneEnd	geneLength	geneStrand	geneId	transcriptId	distanceToTSS	SYMBOL	ENTREZID	Description
[truncated: 16 more rows]

[truncated: 5 more sheets: TSSdistance, AnnotationTables, PathwayGO_Enrich, PathwayGO_Enrich_Intersection, PathwayKegg_EnrichOverlap_Inter]
