# Supplementary material for: An enriched maternal environment and stereotypies of sows differentially affect the neuro-epigenome of brain regions related to emotionality in their piglets
Source: Epigenetics. 2023 May 16;18(1):2196656. doi: 10.1080/15592294.2023.2196656 (PMC10190189; doi:10.1080/15592294.2023.2196656)
Supplement: Supplemental Material [file KEPI_A_2196656_SM2126.zip › Supplementary files/Supplementary Spreadsheet S3_newVersion.xlsx]

## Sheet: Summary
Brain tissue	Experimental	Depth ±SD			Number of bp Sequenced±SD			Breadth (bp Sequenced/depth) ±SD			% of the Sus.scrofa genome v.11.1 Covered ±SD
	Group
A	BS	65.52	±	4.39	643.494.630	±	132.646.297	9.755.076	±	1.539.431	0.39	±	0.06
A	BN	62.04	±	5.92	516.311.233	±	147.151.130	8.349.143	±	2.402.893	0.34	±	0.1
A	E	62.1	±	6.95	650.034.434	±	167.168.391	10.446.274	±	2.404.062	0.42	±	0.1
C	BS	68.66	±	16.44	678.354.434	±	312.726.294	9.517.659	±	3.317.923	0.38	±	0.13
C	BN	73.12	±	2.97	636.412.505	±	40.274.694	8.725.129	±	814.627	0.35	±	0.03
C	E	68.49	±	5.52	762.913.112	±	207.706.079	11.209.084	±	3.273.055	0.45	±	0.13
H	BS	74.21	±	6.83	720.148.881	±	127.602.691	9.807.894	±	2.193.342	0.4	±	0.09
H	BN	67.44	±	5.17	595.223.301	±	91.584.944	8.917.162	±	1.910.765	0.36	±	0.08
H	E	65.41	±	6.17	922.645.662	±	425.044.924	13.923.208	±	5.724.438	0.56	±	0.23
Total		67.44	±	4.27	680.615.355	±	118.263.338	10.072.292	±	1.403.430	0.41	±	0.06

## Sheet: Detailed Inf
Sampling	TreA-Ements	regions.CG	regions.C	regions.G	regions.relH	regions.GoGe	genome.C	genome.G	genome.CG	genome.relH	genome.GoGe	enrichment.score.relH	enrichment.score.GoGe
PigletsBrain18	A-BS	121563	988794	988892	3.52031	0.429306	502980295	503288080	29659531	1.21791	0.285329	2.89045	1.5046
PigletsBrain26	A-BS	99531	883985	883399	3.21519	0.394556	502980295	503288080	29659531	1.21791	0.285329	2.63992	1.38281
PigletsBrain29	A-BS	123459	1075892	1073705	3.28275	0.401933	502980295	503288080	29659531	1.21791	0.285329	2.6954	1.40867
PigletsBrain47	A-BS	93164	805162	802455	3.30971	0.405885	502980295	503288080	29659531	1.21791	0.285329	2.71753	1.42252
PigletsBrain54	A-BS	83249	695354	694487	3.42509	0.419002	502980295	503288080	29659531	1.21791	0.285329	2.81226	1.46849
PigletsBrain21	A-BN	91709	780591	781078	3.35914	0.410655	502980295	503288080	29659531	1.21791	0.285329	2.75812	1.43924
PigletsBrain32	A-BN	82436	736938	732183	3.1561	0.399055	502980295	503288080	29659531	1.21791	0.285329	2.5914	1.39858
PigletsBrain35	A-BN	57468	490059	490405	3.39858	0.404344	502980295	503288080	29659531	1.21791	0.285329	2.7905	1.41712
PigletsBrain50	A-BN	104716	886865	884589	3.36741	0.415079	502980295	503288080	29659531	1.21791	0.285329	2.76491	1.45474
PigletsBrain03	A-E	134658	1164243	1161822	3.31571	0.404301	502980295	503288080	29659531	1.21791	0.285329	2.72246	1.41696
PigletsBrain06	A-E	138361	1188072	1185031	3.33815	0.407332	502980295	503288080	29659531	1.21791	0.285329	2.74088	1.42759
PigletsBrain09	A-E	139763	1175444	1176373	3.37617	0.41842	502980295	503288080	29659531	1.21791	0.285329	2.7721	1.46645
PigletsBrain12	A-E	110974	955128	953987	3.32965	0.405919	502980295	503288080	29659531	1.21791	0.285329	2.73391	1.42264
PigletsBrain15	A-E	116188	990726	985776	3.35817	0.411611	502980295	503288080	29659531	1.21791	0.285329	2.75732	1.44259
PigletsBrain38	A-E	139162	1101354	1097590	3.56455	0.449438	502980295	503288080	29659531	1.21791	0.285329	2.92677	1.57516
PigletsBrain41	A-E	81539	697530	694562	3.35948	0.408493	502980295	503288080	29659531	1.21791	0.285329	2.7584	1.43166
PigletsBrain42	A-E	86212	742337	737233	3.3247	0.408486	502980295	503288080	29659531	1.21791	0.285329	2.72984	1.43163
PigletsBrain44	A-E	67830	555555	554058	3.52464	0.424079	502980295	503288080	29659531	1.21791	0.285329	2.894	1.48628
PigletsBrain53	A-E	78191	684805	682931	3.28344	0.398145	502980295	503288080	29659531	1.21791	0.285329	2.69596	1.39539
PigletsBrain19	C-BS	107521	916584	913574	3.36887	0.409813	502980295	503288080	29659531	1.21791	0.285329	2.76611	1.43628
PigletsBrain24	C-BS	102708	887354	887044	3.31133	0.404728	502980295	503288080	29659531	1.21791	0.285329	2.71886	1.41846
PigletsBrain27	C-BS	95097	829025	824896	3.29065	0.401869	502980295	503288080	29659531	1.21791	0.285329	2.70188	1.40844
PigletsBrain30	C-BS	150340	1292662	1291032	3.30414	0.409891	502980295	503288080	29659531	1.21791	0.285329	2.71296	1.43656
PigletsBrain48	C-BS	36369	330515	331754	3.13012	0.385385	502980295	503288080	29659531	1.21791	0.285329	2.57007	1.35067
PigletsBrain22	C-BN	106549	902837	901438	3.37031	0.413889	502980295	503288080	29659531	1.21791	0.285329	2.76729	1.45057
PigletsBrain33	C-BN	106790	888782	888248	3.4481	0.418939	502980295	503288080	29659531	1.21791	0.285329	2.83116	1.46827
PigletsBrain36	C-BN	90865	761814	760497	3.4351	0.414865	502980295	503288080	29659531	1.21791	0.285329	2.82049	1.45399
PigletsBrain51	C-BN	98681	830842	831337	3.40752	0.413745	502980295	503288080	29659531	1.21791	0.285329	2.79784	1.45006
PigletsBrain01	C-E	108565	942055	939823	3.28827	0.404847	502980295	503288080	29659531	1.21791	0.285329	2.69992	1.41888
PigletsBrain04	C-E	105932	904611	903690	3.36304	0.40817	502980295	503288080	29659531	1.21791	0.285329	2.76132	1.43053
PigletsBrain07	C-E	182622	1521669	1519260	3.42931	0.420675	502980295	503288080	29659531	1.21791	0.285329	2.81573	1.47435
PigletsBrain10	C-E	119799	1050551	1047594	3.25047	0.40119	502980295	503288080	29659531	1.21791	0.285329	2.66889	1.40606
PigletsBrain13	C-E	148437	1264666	1262158	3.33358	0.41408	502980295	503288080	29659531	1.21791	0.285329	2.73713	1.45124
PigletsBrain16	C-E	174066	1483731	1479324	3.38863	0.407366	502980295	503288080	29659531	1.21791	0.285329	2.78233	1.42771
PigletsBrain39	C-E	86170	740196	737069	3.34733	0.406592	502980295	503288080	29659531	1.21791	0.285329	2.74842	1.42499
PigletsBrain43	C-E	102459	861310	859075	3.40544	0.416617	502980295	503288080	29659531	1.21791	0.285329	2.79613	1.46013
PigletsBrain45	C-E	84040	717175	713781	3.35043	0.411795	502980295	503288080	29659531	1.21791	0.285329	2.75096	1.44323
PigletsBrain20	H-BS	133564	1107937	1104316	3.45332	0.422214	502980295	503288080	29659531	1.21791	0.285329	2.83545	1.47975
PigletsBrain25	H-BS	103040	911060	908494	3.22715	0.397488	502980295	503288080	29659531	1.21791	0.285329	2.64974	1.39309
PigletsBrain28	H-BS	90079	775962	775578	3.32564	0.40542	502980295	503288080	29659531	1.21791	0.285329	2.73061	1.42089
PigletsBrain31	H-BS	112055	973096	970646	3.2827	0.404962	502980295	503288080	29659531	1.21791	0.285329	2.69536	1.41928
PigletsBrain49	H-BS	96143	818292	816551	3.36364	0.411276	502980295	503288080	29659531	1.21791	0.285329	2.76181	1.44141
PigletsBrain23	H-BN	94839	793849	789713	3.44954	0.415916	502980295	503288080	29659531	1.21791	0.285329	2.83234	1.45767
PigletsBrain34	H-BN	113081	960044	958969	3.36736	0.412471	502980295	503288080	29659531	1.21791	0.285329	2.76487	1.4456
PigletsBrain37	H-BN	83608	706969	705007	3.3982	0.412717	502980295	503288080	29659531	1.21791	0.285329	2.79019	1.44646
PigletsBrain52	H-BN	95944	828218	826372	3.30656	0.406761	502980295	503288080	29659531	1.21791	0.285329	2.71494	1.42559
PigletsBrain02	H-E	159385	1339779	1339216	3.39567	0.416952	502980295	503288080	29659531	1.21791	0.285329	2.78811	1.4613
PigletsBrain05	H-E	173280	1478819	1477860	3.33978	0.411369	502980295	503288080	29659531	1.21791	0.285329	2.74222	1.44174
PigletsBrain08	H-E	116514	980375	981357	3.42906	0.411493	502980295	503288080	29659531	1.21791	0.285329	2.81552	1.44217
PigletsBrain11	H-E	125039	1079838	1077470	3.31693	0.405127	502980295	503288080	29659531	1.21791	0.285329	2.72346	1.41986
PigletsBrain14	H-E	140967	1216153	1211175	3.32107	0.40622	502980295	503288080	29659531	1.21791	0.285329	2.72686	1.42369
PigletsBrain17	H-E	217665	1852973	1850399	3.3286	0.415128	502980295	503288080	29659531	1.21791	0.285329	2.73304	1.45491
PigletsBrain40	H-E	78614	670421	667041	3.36659	0.410496	502980295	503288080	29659531	1.21791	0.285329	2.76424	1.43868
PigletsBrain46	H-E	90144	768021	767501	3.37473	0.408491	502980295	503288080	29659531	1.21791	0.285329	2.77092	1.43165
AVERAGE		110762	944204	942219	3.3533	0.410278	502980295	503288080	29659531	1.21791	0.285329	2.75332	1.43791
SD		32422.9	272356	272064	0.0802755	0.00936153	0	0	0	1.12065e-15	2.80162e-16	0.0659124	0.0328096
	%of tH-BS CpGs in tH-BS Genome	0.373445
