# Supplementary material for: An enriched maternal environment and stereotypies of sows differentially affect the neuro-epigenome of brain regions related to emotionality in their piglets
Source: Epigenetics. 2023 May 16;18(1):2196656. doi: 10.1080/15592294.2023.2196656 (PMC10190189; doi:10.1080/15592294.2023.2196656)
Supplement: Supplemental Material [file KEPI_A_2196656_SM2126.zip › Supplementary files/Updated Supplementary Spreadsheet S1_new Version.xlsx]

## Sheet: Sheet1
						TIME SPENT (sec) PERFOMING STEREOYPIES BY SOW
						Before Enrichment Started in Group E						Day 90	After Enrichment Started in Group E
		Piglet Brain Sample ID				Day 88			Day 89				Day 91			Day 92
Sow ID	Piglet ID	A	C	H	Group	C1	C2	C3	C1	C2	C3		C1	C2	C3	C1	C2	C3	Stereotypy classification (Y/N)*	N stereotypy	% Stereotypy
2	9	PigletsBrain50	PigletsBrain51	PigletsBrain52	B	0	0	0	0	0	0		0	0	0	0	0	0	N	5	0.555556
4	52	PigletsBrain32	PigletsBrain33	PigletsBrain34	B	0	0	0	0	0	0		0	0	0	0	0	0	N
14	38	PigletsBrain21	PigletsBrain22	PigletsBrain23	B	0	0	0	0	0	0		0	0	0	0	0	0	N
15	36	PigletsBrain18	PigletsBrain19	PigletsBrain20	B	0	0	0	0	14	6		120	105	98	0	0	105	Y
16	43	PigletsBrain54	PigletsBrain24	PigletsBrain25	B	0	0	0	0	0	87		101	53	86	0	14	0	Y
17	44	PigletsBrain26	PigletsBrain27	PigletsBrain28	B	120	120	0	0	25	0		112	102	0	0	0	0	Y
27	47	PigletsBrain29	PigletsBrain30	PigletsBrain31	B	0	0	120	0	43	20		120	120	120	0	0	0	Y
177	7	PigletsBrain47	PigletsBrain48	PigletsBrain49	B	16	5	46	114	103	60		10	19	0	120	120	0	Y
1019	54	PigletsBrain35	PigletsBrain36	PigletsBrain37	B	0	0	0	0	0	0		0	0	0	0	0	0	N
12	11	PigletsBrain53	PigletsBrain01	PigletsBrain02	E	0	0	0	58	0	0		0	0	0	0	0	0	N	1	0.111111
19	25	PigletsBrain12	PigletsBrain13	PigletsBrain14	E	0	0	0	0	0	0		0	0	120	0	0	0	N
20	21	PigletsBrain03	PigletsBrain04	PigletsBrain05	E	0	0	14	0	120	106		0	0	0	0	0	0	N
22	32	PigletsBrain15	PigletsBrain16	PigletsBrain17	E	0	0	0	70	0	0		0	0	0	8	0	0	Y
23	24	PigletsBrain09	PigletsBrain10	PigletsBrain11	E	0	0	0	120	120	120		0	0	0	0	0	0	N
24	22	PigletsBrain06	PigletsBrain07	PigletsBrain08	E	0	17	0	120	0	0		0	0	0	0	0	0	N
32	65	PigletsBrain44	PigletsBrain45	PigletsBrain46	E	0	0	0	0	0	0		0	0	0	0	0	0	N
33	63	PigletsBrain41	PigletsBrain42	PigletsBrain43	E	0	0	0	0	0	60		0	0	0	0	0	0	N
34	58	PigletsBrain38	PigletsBrain39	PigletsBrain40	E	0	0	0	0	0	97		0	0	0	0	0	0	N
Animals ID: all animals assessed during the behavioural experiment.
Group: B = barren; E = enriched.
Highlighted in green: sows data of the ones kept in the barren environment
Highlighted in blue: sows data of the ones kept in the enriched environment
Day 90: When the E group stareted with the enrichment
*Criteria to classify a sow as stereotypic: That a sow expressed stereotypy at least one time before and one time after Day 90
